# Supplementary material for: Porous metal–organic alloys based on soluble coordination cages
Source: Chem Sci. 2020 Oct 19;11(46):12540–6. doi: 10.1039/d0sc04941g (PMC8163318; doi:10.1039/d0sc04941g)
Supplement: SC-011-D0SC04941G-s002 [file SC-011-D0SC04941G-s002.cif]

# Electronic Supplementary Material (ESI) for Chemical Science.
# This journal is © The Royal Society of Chemistry 2020

####################################################################### 
# 
# This file contains crystal structure data downloaded from the 
# Cambridge Structural Database (CSD) hosted by the Cambridge 
# Crystallographic Data Centre (CCDC).
# 
# Full information about CCDC data access policies and citation 
# guidelines are available at http://www.ccdc.cam.ac.uk/access/V1 
# 
# Audit and citation data items may have been added by the CCDC. 
# Please retain this information to preserve the provenance of 
# this file and to allow appropriate attribution of the data. 
# 
#######################################################################

data_eric340
_database_code_depnum_ccdc_archive 'CCDC 2018425'
loop_
_audit_author_name
_audit_author_address
'Glenn Yap'
;University of Delaware
United States of America
;
_audit_update_record             
;
2020-07-23 deposited with the CCDC.	2020-10-19 downloaded from the CCDC.
;

# start Validation Reply Form
_vrf_THETM01_eric340             
;
PROBLEM: The value of sine(theta_max)/wavelength is less than 0.550
RESPONSE: As in similar MOFs, this compound consistently deposits
as weakly diffracting crystals.
;
_vrf_PLAT220_eric340             
;
PROBLEM: NonSolvent   Resd 1  C   Ueq(max)/Ueq(min) Range        6.2 Ratio 
RESPONSE: Unmodelable disorder increases the range of Ueq.
;
_vrf_PLAT315_eric340             
;
PROBLEM: Singly Bonded Carbon Detected (H-atoms Missing).       C9_2 Check 
RESPONSE: This is the last C-atom that could be modeled on a 
disordered C6 alkyl chain.
;
_vrf_PLAT341_eric340             
;
PROBLEM: Low Bond Precision on  C-C Bonds ...............    0.01768 Ang.  
RESPONSE: Low resolution data yield low precision structures.
;
# end Validation Reply Form

_audit_creation_method           SHELXL-2018/3
_shelx_SHELXL_version_number     2018/3
_chemical_name_systematic        ?
_chemical_name_common            ?
_chemical_melting_point          ?
_chemical_formula_moiety         
; 
C264 H184 Cu24 N4 O144, 8[C6H13], 8[C5H11], 4[C4H9], 20[C3H7N] 
;
_chemical_formula_sum            'C428 H552 Cu24 N24 O144'
_chemical_formula_weight         9861.86

loop_
_atom_type_symbol
_atom_type_description
_atom_type_scat_dispersion_real
_atom_type_scat_dispersion_imag
_atom_type_scat_source
C C 0.0181 0.0091 'International Tables Vol C Tables 4.2.6.8 and 6.1.1.4'
Cu Cu -1.9646 0.5888 'International Tables Vol C Tables 4.2.6.8 and 6.1.1.4'
H H 0.0000 0.0000 'International Tables Vol C Tables 4.2.6.8 and 6.1.1.4'
N N 0.0311 0.0180 'International Tables Vol C Tables 4.2.6.8 and 6.1.1.4'
O O 0.0492 0.0322 'International Tables Vol C Tables 4.2.6.8 and 6.1.1.4'

_space_group_crystal_system      monoclinic
_space_group_IT_number           12
_space_group_name_H-M_alt        'C 2/m'
_space_group_name_Hall           '-C 2y'

_shelx_space_group_comment       
; 
The symmetry employed for this shelxl refinement is uniquely defined 
by the following loop, which should always be used as a source of 
symmetry information in preference to the above space-group names. 
They are only intended as comments. 
;

loop_
_space_group_symop_operation_xyz
'x, y, z'
'-x, y, -z'
'x+1/2, y+1/2, z'
'-x+1/2, y+1/2, -z'
'-x, -y, -z'
'x, -y, z'
'-x+1/2, -y+1/2, -z'
'x+1/2, -y+1/2, z'

_cell_length_a                   34.0993(15)
_cell_length_b                   34.2455(15)
_cell_length_c                   23.9647(11)
_cell_angle_alpha                90
_cell_angle_beta                 113.073(2)
_cell_angle_gamma                90
_cell_volume                     25746(2)
_cell_formula_units_Z            2
_cell_measurement_temperature    150(2)
_cell_measurement_reflns_used    9878
_cell_measurement_theta_min      2.74
_cell_measurement_theta_max      50.42

_exptl_crystal_description       Block
_exptl_crystal_colour            blue
_exptl_crystal_density_meas      ?
_exptl_crystal_density_method    ?
_exptl_crystal_density_diffrn    1.272
_exptl_crystal_F_000             10272
_exptl_transmission_factor_min   ?
_exptl_transmission_factor_max   ?
_exptl_crystal_size_max          0.172
_exptl_crystal_size_mid          0.163
_exptl_crystal_size_min          0.147
_exptl_absorpt_coefficient_mu    1.694
_shelx_estimated_absorpt_T_min   0.759
_shelx_estimated_absorpt_T_max   0.789
_exptl_absorpt_correction_type   multi-scan
_exptl_absorpt_correction_T_min  0.6057
_exptl_absorpt_correction_T_max  0.7500
_exptl_absorpt_process_details   
; 
PROBLEM: The value of sine(theta_max)/wavelength is less than 0.550 
RESPONSE: As in similar MOFs, this compound consistently deposits 
as weakly diffracting crystals. 
;
_exptl_absorpt_special_details   ?
_diffrn_ambient_temperature      150(2)
_diffrn_radiation_wavelength     1.54178
_diffrn_radiation_type           CuK\a
_diffrn_source                   ?
_diffrn_measurement_device_type  'Bruker AXS APEX diffractometer'
_diffrn_measurement_method       '\f and \w scans'
_diffrn_detector_area_resol_mean 8.33
_diffrn_reflns_number            84550
_diffrn_reflns_av_unetI/netI     0.0498
_diffrn_reflns_av_R_equivalents  0.0753
_diffrn_reflns_limit_h_min       -34
_diffrn_reflns_limit_h_max       34
_diffrn_reflns_limit_k_min       -34
_diffrn_reflns_limit_k_max       34
_diffrn_reflns_limit_l_min       -24
_diffrn_reflns_limit_l_max       23
_diffrn_reflns_theta_min         2.004
_diffrn_reflns_theta_max         50.576
_diffrn_reflns_theta_full        50.576
_diffrn_measured_fraction_theta_max 0.992
_diffrn_measured_fraction_theta_full 0.992
_diffrn_reflns_Laue_measured_fraction_max 0.992
_diffrn_reflns_Laue_measured_fraction_full 0.992
_diffrn_reflns_point_group_measured_fraction_max 0.992
_diffrn_reflns_point_group_measured_fraction_full 0.992
_reflns_number_total             13747
_reflns_number_gt                8542
_reflns_threshold_expression     'I > 2\s(I)'
_reflns_Friedel_coverage         0.000
_reflns_Friedel_fraction_max     .
_reflns_Friedel_fraction_full    .

_reflns_special_details          
; 
 Reflections were merged by SHELXL according to the crystal 
 class for the calculation of statistics and refinement. 
  
 Structure factors included contributions from the .fab file. 
  
 _reflns_Friedel_fraction is defined as the number of unique 
 Friedel pairs measured divided by the number that would be 
 possible theoretically, ignoring centric projections and 
 systematic absences. 
;

_computing_data_collection       'Bruker APEX2'
_computing_cell_refinement       'Bruker SAINT'
_computing_data_reduction        'Bruker SAINT'
_computing_structure_solution    'SHELXS-97 (Sheldrick 2008)'
_computing_structure_refinement  'SHELXL-2018/3 (Sheldrick, 2018)'
_computing_molecular_graphics    'Bruker SHELXTL'
_computing_publication_material  'Bruker SHELXTL'
_refine_special_details          SQUEEZE
_refine_ls_structure_factor_coef Fsqd
_refine_ls_matrix_type           full
_refine_ls_weighting_scheme      calc
_refine_ls_weighting_details     
'w=1/[\s^2^(Fo^2^)+(0.1658P)^2^+169.2353P] where P=(Fo^2^+2Fc^2^)/3'
_atom_sites_solution_primary     iterative
_atom_sites_solution_secondary   difmap
_atom_sites_solution_hydrogens   geom
_refine_ls_hydrogen_treatment    constr
_refine_ls_extinction_method     none
_refine_ls_extinction_coef       .
_refine_ls_number_reflns         13747
_refine_ls_number_parameters     994
_refine_ls_number_restraints     1677
_refine_ls_R_factor_all          0.1244
_refine_ls_R_factor_gt           0.0870
_refine_ls_wR_factor_ref         0.2950
_refine_ls_wR_factor_gt          0.2348
_refine_ls_goodness_of_fit_ref   1.033
_refine_ls_restrained_S_all      1.002
_refine_ls_shift/su_max          0.000
_refine_ls_shift/su_mean         0.000

loop_
_atom_site_label
_atom_site_type_symbol
_atom_site_fract_x
_atom_site_fract_y
_atom_site_fract_z
_atom_site_U_iso_or_equiv
_atom_site_adp_type
_atom_site_occupancy
_atom_site_site_symmetry_order
_atom_site_calc_flag
_atom_site_refinement_flags_posn
_atom_site_refinement_flags_adp
_atom_site_refinement_flags_occupancy
_atom_site_disorder_assembly
_atom_site_disorder_group
Cu1 Cu 0.53791(6) 0.500000 0.19836(8) 0.0637(5) Uani 1 2 d S TU P . .
Cu2 Cu 0.55224(6) 0.500000 0.09882(8) 0.0601(5) Uani 1 2 d S TU P . .
Cu3 Cu 0.38899(4) 0.33415(4) 0.24835(7) 0.0750(5) Uani 1 1 d . U . . .
Cu4 Cu 0.35339(5) 0.28040(4) 0.16427(6) 0.0754(5) Uani 1 1 d . U . . .
Cu5 Cu 0.24704(7) 0.500000 0.31226(11) 0.0832(6) Uani 1 2 d S TU P . .
Cu6 Cu 0.16340(7) 0.500000 0.25159(11) 0.0881(7) Uani 1 2 d S TU P . .
Cu7 Cu 0.35776(5) 0.33149(4) 0.55690(6) 0.0766(5) Uani 1 1 d . U . . .
Cu8 Cu 0.31026(5) 0.27724(4) 0.57834(6) 0.0764(5) Uani 1 1 d . U . . .
O1 O 0.5265(4) 0.500000 0.2803(5) 0.138(5) Uani 1 2 d S T P . .
O3 O 0.4165(4) 0.3772(3) 0.3189(5) 0.174(5) Uani 1 1 d . . . . .
O4 O 0.3222(3) 0.2386(2) 0.0920(4) 0.116(3) Uani 1 1 d . . . . .
O5 O 0.3148(4) 0.500000 0.3592(7) 0.189(8) Uani 1 2 d S T P . .
O6 O 0.0950(4) 0.500000 0.2009(6) 0.131(4) Uani 1 2 d S T P . .
O7 O 0.3948(4) 0.3756(3) 0.5364(7) 0.178(5) Uani 1 1 d . . . . .
O1_1 O 0.4960(2) 0.45950(18) 0.1573(3) 0.0802(18) Uani 1 1 d . U . . .
O2_1 O 0.5083(2) 0.45984(17) 0.0725(3) 0.0729(17) Uani 1 1 d . U . . .
O3_1 O 0.4025(2) 0.36040(18) 0.1862(3) 0.0803(18) Uani 1 1 d . U . . .
O4_1 O 0.3727(2) 0.3142(2) 0.1142(3) 0.0844(19) Uani 1 1 d . U . . .
O5_1 O 0.4142(2) 0.3503(2) -0.0539(3) 0.0844(19) Uani 1 1 d . U . . .
C1_1 C 0.4921(3) 0.4471(2) 0.1074(4) 0.058(2) Uani 1 1 d D U . . .
C2_1 C 0.4399(3) 0.3977(2) 0.1163(4) 0.063(2) Uani 1 1 d . U . . .
H2_1 H 0.445355 0.408075 0.155425 0.075 Uiso 1 1 calc R U . . .
C3_1 C 0.4590(3) 0.4141(2) 0.0806(4) 0.063(2) Uani 1 1 d D U . . .
C4_1 C 0.4500(3) 0.3995(2) 0.0223(4) 0.059(2) Uani 1 1 d . U . . .
H4_1 H 0.462449 0.411399 -0.002624 0.070 Uiso 1 1 calc R U . . .
C5_1 C 0.4234(3) 0.3681(3) 0.0010(4) 0.068(2) Uani 1 1 d . U . . .
C6_1 C 0.4043(3) 0.3512(3) 0.0381(4) 0.071(2) Uani 1 1 d . U . . .
H6_1 H 0.385587 0.329574 0.023397 0.085 Uiso 1 1 calc R U . . .
C7_1 C 0.4125(3) 0.3656(3) 0.0948(4) 0.070(2) Uani 1 1 d D U . . .
C8_1 C 0.3953(3) 0.3440(3) 0.1367(4) 0.068(2) Uani 1 1 d D U . . .
C9_1 C 0.4411(4) 0.3596(3) -0.0858(5) 0.097(3) Uani 1 1 d D U . . .
H9A_1 H 0.471414 0.356787 -0.058001 0.117 Uiso 1 1 calc R U . . .
H9B_1 H 0.436353 0.387099 -0.099696 0.117 Uiso 1 1 calc R U . . .
C10_1 C 0.4314(5) 0.3325(3) -0.1406(6) 0.121(4) Uani 1 1 d D U . . .
H10A_1 H 0.400334 0.332256 -0.164918 0.146 Uiso 1 1 calc R U . . .
H10B_1 H 0.445607 0.342766 -0.166639 0.146 Uiso 1 1 calc R U . . .
C11_1 C 0.4467(5) 0.2910(4) -0.1212(8) 0.155(5) Uani 1 1 d D U . . .
H11A_1 H 0.433243 0.273094 -0.155868 0.186 Uiso 1 1 calc R U . . .
H11B_1 H 0.437870 0.282918 -0.088215 0.186 Uiso 1 1 calc R U . . .
C12_1 C 0.4957(6) 0.2880(6) -0.0989(11) 0.203(7) Uani 1 1 d D U . . .
H12A_1 H 0.505158 0.298640 -0.130047 0.244 Uiso 1 1 calc R U . . .
H12B_1 H 0.509493 0.303386 -0.061221 0.244 Uiso 1 1 calc R U . . .
C13_1 C 0.5083(7) 0.2455(6) -0.0871(12) 0.223(8) Uani 1 1 d D U . . .
H13A_1 H 0.494841 0.233290 -0.061559 0.268 Uiso 1 1 calc R U . . .
H13B_1 H 0.499698 0.230806 -0.125656 0.268 Uiso 1 1 calc R U . . .
C14_1 C 0.5555(7) 0.2459(8) -0.0549(12) 0.237(10) Uani 1 1 d D U . . .
H14A_1 H 0.566083 0.219112 -0.045680 0.356 Uiso 1 1 calc R U . . .
H14B_1 H 0.568234 0.258290 -0.080774 0.356 Uiso 1 1 calc R U . . .
H14C_1 H 0.563408 0.260758 -0.017080 0.356 Uiso 1 1 calc R U . . .
O1_2 O 0.3320(2) 0.35760(19) 0.2162(3) 0.0845(19) Uani 1 1 d . U . . .
O2_2 O 0.3011(2) 0.3127(2) 0.1437(3) 0.0857(19) Uani 1 1 d . U . . .
O3_2 O 0.2465(2) 0.4597(2) 0.2544(4) 0.095(2) Uani 1 1 d . U . . .
O4_2 O 0.1748(2) 0.4601(2) 0.2019(4) 0.104(2) Uani 1 1 d . U . . .
O5_2 O 0.1523(4) 0.3626(4) 0.0368(8) 0.233(7) Uani 1 1 d . U . . .
C1_2 C 0.3019(3) 0.3426(3) 0.1757(5) 0.083(3) Uani 1 1 d D U . . .
C2_2 C 0.2554(4) 0.3950(3) 0.1898(5) 0.088(3) Uani 1 1 d . U . . .
H2_2 H 0.279658 0.403441 0.223783 0.106 Uiso 1 1 calc R U . . .
C3_2 C 0.2590(3) 0.3640(3) 0.1551(5) 0.092(3) Uani 1 1 d D U . . .
C4_2 C 0.2251(4) 0.3522(4) 0.1055(7) 0.128(4) Uani 1 1 d . U . . .
H4_2 H 0.227900 0.330735 0.082212 0.153 Uiso 1 1 calc R U . . .
C5_2 C 0.1853(5) 0.3719(5) 0.0883(9) 0.160(5) Uani 1 1 d . U . . .
C6_2 C 0.1817(4) 0.4023(4) 0.1253(8) 0.135(5) Uani 1 1 d . U . . .
H6_2 H 0.155031 0.414791 0.115770 0.162 Uiso 1 1 calc R U . . .
C7_2 C 0.2162(4) 0.4140(3) 0.1749(6) 0.096(3) Uani 1 1 d D U . . .
C8_2 C 0.2127(4) 0.4468(3) 0.2159(5) 0.083(3) Uani 1 1 d D U . . .
C9_2 C 0.1555(11) 0.3436(12) -0.0200(19) 0.359(17) Uani 1 1 d . U . . .
O1_3 O 0.3716(2) 0.2998(2) 0.2994(3) 0.0859(19) Uani 1 1 d . U . . .
O2_3 O 0.3407(2) 0.25381(19) 0.2284(3) 0.0799(18) Uani 1 1 d . U . . .
O3_3 O 0.3527(2) 0.2982(2) 0.4884(3) 0.089(2) Uani 1 1 d . U . . .
O4_3 O 0.3146(2) 0.25148(18) 0.5084(3) 0.0774(17) Uani 1 1 d . U . . .
O5_3 O 0.2921(3) 0.1539(2) 0.3377(4) 0.107(2) Uani 1 1 d . U . . .
C1_3 C 0.3498(3) 0.2696(3) 0.2787(4) 0.069(2) Uani 1 1 d D U . . .
C2_3 C 0.3424(3) 0.2643(3) 0.3780(5) 0.073(3) Uani 1 1 d . U . . .
H2_3 H 0.355853 0.289149 0.387660 0.088 Uiso 1 1 calc R U . . .
C3_3 C 0.3373(3) 0.2467(3) 0.3240(4) 0.071(2) Uani 1 1 d D U . . .
C4_3 C 0.3196(3) 0.2098(3) 0.3116(4) 0.075(3) Uani 1 1 d . U . . .
H4_3 H 0.316496 0.197423 0.274580 0.090 Uiso 1 1 calc R U . . .
C5_3 C 0.3065(3) 0.1904(3) 0.3515(5) 0.079(3) Uani 1 1 d . U . . .
C6_3 C 0.3105(3) 0.2098(3) 0.4058(5) 0.080(3) Uani 1 1 d . U . . .
H6_3 H 0.300763 0.197148 0.433265 0.096 Uiso 1 1 calc R U . . .
C7_3 C 0.3280(3) 0.2462(3) 0.4195(4) 0.073(2) Uani 1 1 d D U . . .
C8_3 C 0.3314(3) 0.2683(3) 0.4769(4) 0.067(2) Uani 1 1 d D U . . .
C9_3 C 0.2861(5) 0.1296(3) 0.3823(7) 0.124(4) Uani 1 1 d . U . . .
H9A_3 H 0.259460 0.136788 0.387062 0.148 Uiso 1 1 calc R U . . .
H9B_3 H 0.310248 0.132747 0.422014 0.148 Uiso 1 1 calc R U . . .
C10_3 C 0.2837(9) 0.0870(6) 0.3602(11) 0.235(10) Uani 1 1 d . U . . .
O1_4 O 0.2360(2) 0.45988(18) 0.3617(3) 0.0877(19) Uani 1 1 d . U . . .
O2_4 O 0.1642(2) 0.4596(2) 0.3090(4) 0.095(2) Uani 1 1 d . U . . .
O3_4 O 0.3037(2) 0.35546(19) 0.5069(3) 0.0858(19) Uani 1 1 d . U . . .
O4_4 O 0.2627(2) 0.3090(2) 0.5246(3) 0.0868(19) Uani 1 1 d . U . . .
O5_4 O 0.1113(2) 0.3560(2) 0.4063(5) 0.120(3) Uani 1 1 d . U . . .
C1_4 C 0.1986(4) 0.4468(2) 0.3487(5) 0.076(3) Uani 1 1 d D U . . .
C2_4 C 0.2321(3) 0.3944(3) 0.4284(5) 0.077(3) Uani 1 1 d . U . . .
H2_4 H 0.259410 0.404347 0.434301 0.092 Uiso 1 1 calc R U . . .
C3_4 C 0.1952(3) 0.4133(3) 0.3887(5) 0.078(3) Uani 1 1 d D U . . .
C4_4 C 0.1554(4) 0.3995(3) 0.3811(6) 0.091(3) Uani 1 1 d . U . . .
H4_4 H 0.130429 0.412077 0.353823 0.109 Uiso 1 1 calc R U . . .
C5_4 C 0.1519(4) 0.3659(3) 0.4147(6) 0.090(3) Uani 1 1 d . U . . .
C6_4 C 0.1881(3) 0.3466(3) 0.4510(5) 0.075(3) Uani 1 1 d . U . . .
H6_4 H 0.185790 0.323213 0.470654 0.090 Uiso 1 1 calc R U . . .
C7_4 C 0.2283(3) 0.3608(3) 0.4593(4) 0.073(2) Uani 1 1 d D U . . .
C8_4 C 0.2683(3) 0.3390(3) 0.5000(4) 0.070(2) Uani 1 1 d D U . . .
C9_4 C 0.1065(4) 0.3267(4) 0.4439(8) 0.135(4) Uani 1 1 d . U . . .
H9A_4 H 0.124451 0.332675 0.486821 0.162 Uiso 1 1 calc R U . . .
H9B_4 H 0.115689 0.301283 0.433536 0.162 Uiso 1 1 calc R U . . .
C10_4 C 0.0604(5) 0.3247(5) 0.4352(10) 0.183(6) Uani 1 1 d . U . . .
H10A_4 H 0.043545 0.312327 0.395666 0.220 Uiso 1 1 calc R U . . .
H10B_4 H 0.049246 0.351432 0.434872 0.220 Uiso 1 1 calc R U . . .
C11_4 C 0.0554(9) 0.2993(9) 0.4900(19) 0.308(13) Uani 1 1 d . U . . .
O1_5 O 0.3538(2) 0.35587(18) 0.6275(3) 0.0822(19) Uani 1 1 d . U . . .
O2_5 O 0.3127(2) 0.3104(2) 0.6447(3) 0.096(2) Uani 1 1 d . U . . .
O3_5 O 0.4176(2) 0.45972(18) 0.7759(3) 0.0789(18) Uani 1 1 d . U . . .
O4_5 O 0.4057(2) 0.46010(19) 0.8608(3) 0.0848(19) Uani 1 1 d . U . . .
O5_5 O 0.2921(3) 0.3585(3) 0.8281(4) 0.142(3) Uani 1 1 d . U . . .
C1_5 C 0.3360(3) 0.3403(3) 0.6589(4) 0.074(3) Uani 1 1 d D U . . .
C2_5 C 0.3636(3) 0.3959(3) 0.7324(4) 0.075(3) Uani 1 1 d . U . . .
H2_5 H 0.379534 0.404344 0.709806 0.090 Uiso 1 1 calc R U . . .
C3_5 C 0.3364(3) 0.3643(3) 0.7125(4) 0.077(3) Uani 1 1 d D U . . .
C4_5 C 0.3131(4) 0.3523(4) 0.7453(5) 0.104(3) Uani 1 1 d . U . . .
H4_5 H 0.294668 0.330441 0.731637 0.124 Uiso 1 1 calc R U . . .
C5_5 C 0.3160(4) 0.3717(4) 0.7983(5) 0.103(3) Uani 1 1 d . U . . .
C6_5 C 0.3430(4) 0.4034(3) 0.8172(5) 0.089(3) Uani 1 1 d . U . . .
H6_5 H 0.345017 0.417352 0.852455 0.107 Uiso 1 1 calc R U . . .
C7_5 C 0.3677(3) 0.4154(3) 0.7848(4) 0.071(2) Uani 1 1 d D U . . .
C8_5 C 0.4012(3) 0.4475(2) 0.8109(4) 0.060(2) Uani 1 1 d D U . . .
C9_5 C 0.2916(6) 0.3784(6) 0.8786(9) 0.194(6) Uani 1 1 d . U . . .
H9A_5 H 0.278899 0.404570 0.866004 0.233 Uiso 1 1 calc R U . . .
H9B_5 H 0.321295 0.382045 0.908245 0.233 Uiso 1 1 calc R U . . .
C10_5 C 0.2677(10) 0.3576(9) 0.9075(16) 0.289(12) Uani 1 1 d . U . . .
O1_6 O 0.4062(2) 0.3000(2) 0.6112(3) 0.092(2) Uani 1 1 d . U . . .
O2_6 O 0.3651(2) 0.2556(2) 0.6296(3) 0.100(2) Uani 1 1 d . U . . .
O3_6 O 0.5596(2) 0.3030(2) 0.7314(3) 0.089(2) Uani 1 1 d . U . . .
O4_6 O 0.5898(2) 0.2566(2) 0.8025(3) 0.089(2) Uani 1 1 d . U . . .
O5_6 O 0.4702(4) 0.1644(4) 0.7790(6) 0.194(5) Uani 1 1 d . U . . .
C1_6 C 0.4000(3) 0.2715(3) 0.6376(4) 0.077(3) Uani 1 1 d D U . . .
C2_6 C 0.4807(4) 0.2687(3) 0.6990(5) 0.084(3) Uani 1 1 d . U . . .
H2_6 H 0.483518 0.292133 0.679814 0.100 Uiso 1 1 calc R U . . .
C3_6 C 0.4399(3) 0.2517(3) 0.6829(5) 0.091(3) Uani 1 1 d D U . . .
C4_6 C 0.4375(4) 0.2166(4) 0.7109(6) 0.113(4) Uani 1 1 d . U . . .
H4_6 H 0.410642 0.204446 0.701842 0.135 Uiso 1 1 calc R U . . .
C5_6 C 0.4742(5) 0.1997(4) 0.7517(7) 0.125(4) Uani 1 1 d . U . . .
C6_6 C 0.5138(4) 0.2176(4) 0.7681(6) 0.114(4) Uani 1 1 d . U . . .
H6_6 H 0.538631 0.205813 0.797277 0.136 Uiso 1 1 calc R U . . .
C7_6 C 0.5166(3) 0.2517(3) 0.7422(5) 0.084(3) Uani 1 1 d D U . . .
C8_6 C 0.5593(3) 0.2721(3) 0.7624(5) 0.073(2) Uani 1 1 d D U . . .
C10_6 C 0.4300(10) 0.1379(11) 0.7682(17) 0.337(16) Uani 1 1 d . U . . .
O1_7 O 0.2758(3) 0.2321(2) 0.6030(4) 0.101(2) Uani 1 1 d . U . . .
N1_7 N 0.2870(7) 0.1867(6) 0.6875(9) 0.235(7) Uani 1 1 d . U . . .
C1_7 C 0.2952(7) 0.2147(6) 0.6558(11) 0.201(7) Uani 1 1 d . U . . .
H1_7 H 0.322738 0.225459 0.677120 0.241 Uiso 1 1 calc R U . . .
C2_7 C 0.2455(7) 0.1721(5) 0.6665(9) 0.179(7) Uani 1 1 d . U . . .
H2A_7 H 0.243821 0.151626 0.693961 0.269 Uiso 1 1 calc R U . . .
H2B_7 H 0.225804 0.193296 0.665012 0.269 Uiso 1 1 calc R U . . .
H2C_7 H 0.237853 0.161252 0.625755 0.269 Uiso 1 1 calc R U . . .
C3_7 C 0.3184(10) 0.1584(9) 0.7406(13) 0.284(13) Uani 1 1 d . U . . .
H3A_7 H 0.301281 0.140761 0.754207 0.426 Uiso 1 1 calc R U . . .
H3B_7 H 0.336075 0.143087 0.724888 0.426 Uiso 1 1 calc R U . . .
H3C_7 H 0.336752 0.174340 0.774905 0.426 Uiso 1 1 calc R U . . .
O1_8 O 0.5659(3) 0.500000 0.0183(4) 0.068(2) Uani 1 2 d S T P . .

loop_
_atom_site_aniso_label
_atom_site_aniso_U_11
_atom_site_aniso_U_22
_atom_site_aniso_U_33
_atom_site_aniso_U_23
_atom_site_aniso_U_13
_atom_site_aniso_U_12
Cu1 0.0864(13) 0.0527(10) 0.0616(12) 0.000 0.0392(10) 0.000
Cu2 0.0785(12) 0.0501(10) 0.0589(11) 0.000 0.0346(10) 0.000
Cu3 0.0835(10) 0.0713(9) 0.0868(10) -0.0187(7) 0.0511(8) -0.0186(7)
Cu4 0.0860(10) 0.0687(9) 0.0862(10) -0.0130(7) 0.0495(9) -0.0175(7)
Cu5 0.0764(14) 0.0595(12) 0.1180(17) 0.000 0.0427(13) 0.000
Cu6 0.0778(14) 0.0685(13) 0.1216(18) 0.000 0.0428(14) 0.000
Cu7 0.0841(10) 0.0762(9) 0.0727(9) -0.0051(7) 0.0341(8) -0.0225(8)
Cu8 0.0856(10) 0.0742(9) 0.0743(10) -0.0069(7) 0.0365(8) -0.0209(7)
O1 0.115(9) 0.235(16) 0.087(8) 0.000 0.065(8) 0.000
O3 0.261(14) 0.109(7) 0.118(7) -0.046(6) 0.037(8) -0.022(8)
O4 0.144(7) 0.093(5) 0.127(7) -0.031(5) 0.070(6) -0.026(5)
O5 0.090(9) 0.32(2) 0.153(13) 0.000 0.050(9) 0.000
O6 0.104(9) 0.110(9) 0.153(11) 0.000 0.023(8) 0.000
O7 0.173(10) 0.103(7) 0.316(16) 0.020(8) 0.160(11) -0.028(6)
O1_1 0.113(5) 0.070(4) 0.083(5) -0.014(3) 0.066(4) -0.017(4)
O2_1 0.100(4) 0.070(4) 0.061(4) -0.001(3) 0.045(4) -0.017(3)
O3_1 0.101(5) 0.064(4) 0.091(5) -0.019(3) 0.053(4) -0.029(3)
O4_1 0.100(5) 0.082(4) 0.083(4) -0.019(4) 0.049(4) -0.028(4)
O5_1 0.100(5) 0.088(4) 0.067(4) -0.010(4) 0.036(4) -0.032(4)
C1_1 0.093(6) 0.035(4) 0.061(5) -0.004(4) 0.046(5) -0.005(4)
C2_1 0.087(6) 0.047(5) 0.066(5) -0.005(4) 0.042(5) -0.001(4)
C3_1 0.080(6) 0.053(5) 0.068(5) -0.001(4) 0.040(5) -0.003(4)
C4_1 0.073(5) 0.046(5) 0.067(5) 0.003(4) 0.037(5) 0.002(4)
C5_1 0.090(6) 0.057(5) 0.060(5) -0.002(4) 0.033(5) -0.013(5)
C6_1 0.082(6) 0.051(5) 0.078(6) -0.008(5) 0.029(5) -0.014(5)
C7_1 0.085(6) 0.057(5) 0.075(6) -0.007(5) 0.040(5) -0.007(5)
C8_1 0.080(6) 0.072(6) 0.074(6) -0.030(5) 0.053(5) -0.032(5)
C9_1 0.117(8) 0.088(7) 0.092(7) -0.005(6) 0.046(6) -0.021(6)
C10_1 0.149(10) 0.077(7) 0.123(9) -0.024(7) 0.038(8) -0.013(7)
C11_1 0.166(11) 0.138(10) 0.169(11) -0.045(9) 0.073(10) -0.037(10)
C12_1 0.190(13) 0.180(13) 0.218(14) -0.040(13) 0.055(13) -0.035(13)
C13_1 0.220(16) 0.207(15) 0.242(17) -0.036(16) 0.090(15) -0.025(16)
C14_1 0.195(19) 0.23(2) 0.30(3) -0.03(2) 0.12(2) -0.027(18)
O1_2 0.090(5) 0.069(4) 0.112(5) -0.022(4) 0.058(4) -0.009(4)
O2_2 0.081(4) 0.078(4) 0.109(5) -0.017(4) 0.048(4) -0.005(3)
O3_2 0.074(5) 0.081(5) 0.125(6) -0.007(4) 0.035(4) 0.008(4)
O4_2 0.084(5) 0.089(5) 0.136(6) -0.017(4) 0.041(5) -0.002(4)
O5_2 0.166(10) 0.218(11) 0.248(13) -0.146(10) 0.008(10) 0.012(9)
C1_2 0.085(6) 0.079(6) 0.107(7) -0.040(6) 0.060(6) -0.027(5)
C2_2 0.085(7) 0.079(6) 0.101(7) -0.015(6) 0.037(6) -0.011(5)
C3_2 0.084(7) 0.077(6) 0.113(7) -0.034(6) 0.037(6) -0.025(5)
C4_2 0.097(8) 0.113(8) 0.165(10) -0.059(8) 0.042(8) 0.004(7)
C5_2 0.117(9) 0.140(9) 0.192(11) -0.074(9) 0.025(9) 0.006(8)
C6_2 0.090(8) 0.106(8) 0.185(11) -0.038(8) 0.028(8) 0.004(7)
C7_2 0.070(6) 0.082(6) 0.134(8) -0.020(6) 0.036(6) -0.002(5)
C8_2 0.065(6) 0.050(5) 0.128(8) -0.006(5) 0.032(6) 0.002(5)
C9_2 0.27(3) 0.33(3) 0.36(3) -0.12(3) 0.00(3) -0.03(3)
O1_3 0.103(5) 0.090(5) 0.080(4) -0.019(4) 0.053(4) -0.024(4)
O2_3 0.096(5) 0.076(4) 0.078(4) -0.018(3) 0.044(4) -0.027(3)
O3_3 0.103(5) 0.090(5) 0.090(5) -0.006(4) 0.056(4) -0.037(4)
O4_3 0.097(5) 0.065(4) 0.082(4) -0.001(3) 0.047(4) -0.022(3)
O5_3 0.163(7) 0.070(4) 0.119(6) -0.017(4) 0.090(5) -0.036(4)
C1_3 0.069(5) 0.082(6) 0.078(6) -0.034(5) 0.052(5) -0.030(5)
C2_3 0.079(6) 0.058(5) 0.093(7) 0.001(5) 0.043(5) -0.005(5)
C3_3 0.088(6) 0.069(6) 0.071(6) -0.017(5) 0.047(5) -0.016(5)
C4_3 0.094(6) 0.073(6) 0.075(6) -0.013(5) 0.052(5) -0.015(5)
C5_3 0.110(7) 0.060(5) 0.090(6) -0.014(5) 0.064(6) -0.017(5)
C6_3 0.104(7) 0.066(6) 0.086(6) -0.004(5) 0.056(6) -0.021(5)
C7_3 0.084(6) 0.065(5) 0.082(6) 0.011(5) 0.047(5) -0.012(5)
C8_3 0.082(6) 0.076(6) 0.052(5) 0.009(4) 0.035(5) -0.038(5)
C9_3 0.165(10) 0.082(7) 0.152(10) -0.018(7) 0.092(9) -0.039(8)
C10_3 0.35(3) 0.134(14) 0.214(19) -0.015(13) 0.106(18) -0.097(16)
O1_4 0.082(5) 0.065(4) 0.117(5) 0.010(4) 0.040(4) 0.002(4)
O2_4 0.076(5) 0.074(4) 0.132(6) 0.012(4) 0.037(4) -0.005(4)
O3_4 0.096(5) 0.076(4) 0.088(4) 0.010(3) 0.039(4) -0.027(4)
O4_4 0.086(5) 0.075(4) 0.105(5) -0.004(4) 0.044(4) -0.025(4)
O5_4 0.084(5) 0.106(6) 0.186(8) 0.034(5) 0.070(5) -0.003(4)
C1_4 0.064(6) 0.045(5) 0.118(7) 0.000(5) 0.035(6) 0.001(5)
C2_4 0.079(6) 0.070(6) 0.087(7) -0.010(5) 0.038(5) -0.009(5)
C3_4 0.077(6) 0.064(6) 0.099(7) -0.003(5) 0.043(5) -0.007(5)
C4_4 0.080(7) 0.068(6) 0.127(8) -0.001(6) 0.044(6) 0.005(5)
C5_4 0.087(7) 0.068(6) 0.127(8) 0.005(6) 0.054(6) 0.001(5)
C6_4 0.070(6) 0.061(5) 0.104(7) 0.003(5) 0.044(6) -0.003(5)
C7_4 0.077(6) 0.065(5) 0.088(6) -0.011(5) 0.045(5) -0.012(5)
C8_4 0.077(6) 0.075(6) 0.054(5) -0.007(5) 0.022(5) -0.030(5)
C9_4 0.095(8) 0.124(9) 0.208(12) 0.032(9) 0.083(8) -0.012(7)
C10_4 0.135(11) 0.146(12) 0.279(17) 0.039(12) 0.092(12) -0.028(10)
C11_4 0.198(19) 0.25(2) 0.50(3) 0.13(2) 0.16(2) -0.003(18)
O1_5 0.102(5) 0.070(4) 0.075(4) -0.018(3) 0.036(4) -0.035(4)
O2_5 0.103(5) 0.103(5) 0.087(5) -0.020(4) 0.043(4) -0.052(4)
O3_5 0.111(5) 0.076(4) 0.056(4) -0.010(3) 0.039(4) -0.026(4)
O4_5 0.115(5) 0.086(4) 0.067(4) -0.021(4) 0.050(4) -0.028(4)
O5_5 0.167(7) 0.173(8) 0.135(7) -0.059(6) 0.114(6) -0.087(6)
C1_5 0.089(6) 0.086(6) 0.048(5) -0.010(5) 0.029(5) -0.048(5)
C2_5 0.089(6) 0.070(6) 0.070(6) -0.006(5) 0.034(5) -0.013(5)
C3_5 0.087(6) 0.077(6) 0.067(6) -0.010(5) 0.030(5) -0.036(5)
C4_5 0.115(8) 0.101(7) 0.086(7) -0.014(6) 0.030(6) -0.046(7)
C5_5 0.123(7) 0.114(7) 0.093(7) -0.047(6) 0.066(6) -0.065(6)
C6_5 0.101(7) 0.100(7) 0.077(6) -0.025(6) 0.047(6) -0.027(6)
C7_5 0.082(6) 0.070(5) 0.066(5) -0.009(5) 0.034(5) -0.011(5)
C8_5 0.104(6) 0.038(4) 0.056(5) -0.002(4) 0.050(5) -0.006(4)
C9_5 0.218(13) 0.236(14) 0.203(13) -0.058(12) 0.162(11) -0.104(12)
C10_5 0.30(2) 0.27(2) 0.38(3) -0.05(2) 0.22(2) -0.11(2)
O1_6 0.080(4) 0.094(5) 0.101(5) 0.014(4) 0.035(4) -0.021(4)
O2_6 0.089(5) 0.100(5) 0.102(5) 0.017(4) 0.029(4) -0.023(4)
O3_6 0.074(4) 0.091(5) 0.105(5) 0.012(4) 0.036(4) 0.011(4)
O4_6 0.090(5) 0.085(5) 0.099(5) 0.022(4) 0.045(4) 0.013(4)
O5_6 0.157(9) 0.175(10) 0.189(10) 0.067(8) 0.000(8) -0.057(8)
C1_6 0.078(6) 0.085(6) 0.061(6) 0.002(5) 0.020(5) -0.032(5)
C2_6 0.093(7) 0.080(6) 0.092(7) 0.000(5) 0.051(6) -0.004(6)
C3_6 0.092(7) 0.094(7) 0.081(6) 0.001(5) 0.028(6) -0.018(6)
C4_6 0.093(8) 0.110(8) 0.119(9) 0.033(7) 0.023(7) -0.030(7)
C5_6 0.103(8) 0.114(8) 0.136(9) 0.051(7) 0.024(7) -0.022(7)
C6_6 0.103(8) 0.116(8) 0.106(8) 0.033(7) 0.023(7) -0.005(7)
C7_6 0.088(7) 0.082(6) 0.089(7) 0.014(5) 0.042(6) 0.001(5)
C8_6 0.074(6) 0.079(6) 0.085(6) 0.018(5) 0.051(5) 0.021(5)
C10_6 0.22(2) 0.31(3) 0.36(3) -0.02(3) -0.01(2) -0.09(2)
O1_7 0.135(7) 0.076(5) 0.120(6) -0.024(4) 0.079(6) -0.034(4)
N1_7 0.241(14) 0.216(13) 0.236(14) 0.063(11) 0.078(12) -0.107(12)
C1_7 0.217(13) 0.174(12) 0.207(13) 0.023(10) 0.077(11) -0.127(10)
C2_7 0.218(18) 0.150(14) 0.203(17) -0.005(13) 0.118(15) -0.059(13)
C3_7 0.32(3) 0.26(3) 0.26(3) 0.08(2) 0.10(2) -0.01(2)
O1_8 0.075(6) 0.070(5) 0.061(5) 0.000 0.031(5) 0.000

_geom_special_details            
; 
 All esds (except the esd in the dihedral angle between two l.s. planes) 
 are estimated using the full covariance matrix.  The cell esds are taken 
 into account individually in the estimation of esds in distances, angles 
 and torsion angles; correlations between esds in cell parameters are only 
 used when they are defined by crystal symmetry.  An approximate (isotropic) 
 treatment of cell esds is used for estimating esds involving l.s. planes. 
;

loop_
_geom_bond_atom_site_label_1
_geom_bond_atom_site_label_2
_geom_bond_distance
_geom_bond_site_symmetry_2
_geom_bond_publ_flag
Cu1 O1_1 1.958(7) . ?
Cu1 O1_1 1.958(7) 6_565 ?
Cu1 O3_5 1.962(6) 5_666 ?
Cu1 O3_5 1.962(6) 2_656 ?
Cu1 O1 2.147(10) . ?
Cu1 Cu2 2.616(2) . ?
Cu2 O4_5 1.943(7) 5_666 ?
Cu2 O4_5 1.943(7) 2_656 ?
Cu2 O2_1 1.948(6) . ?
Cu2 O2_1 1.948(6) 6_565 ?
Cu2 O1_8 2.155(8) . ?
Cu3 O3_1 1.943(6) . ?
Cu3 O3_6 1.943(7) 2_656 ?
Cu3 O1_3 1.948(7) . ?
Cu3 O1_2 1.959(7) . ?
Cu3 O3 2.160(9) . ?
Cu3 Cu4 2.6464(19) . ?
Cu4 O4_1 1.958(6) . ?
Cu4 O4_6 1.960(8) 2_656 ?
Cu4 O2_3 1.974(6) . ?
Cu4 O2_2 1.989(7) . ?
Cu4 O4 2.177(8) . ?
Cu5 O1_4 1.945(7) 6_565 ?
Cu5 O1_4 1.945(7) . ?
Cu5 O3_2 1.951(8) . ?
Cu5 O3_2 1.951(8) 6_565 ?
Cu5 O5 2.137(14) . ?
Cu5 Cu6 2.645(3) . ?
Cu6 O2_4 1.945(7) 6_565 ?
Cu6 O2_4 1.945(7) . ?
Cu6 O4_2 1.950(8) . ?
Cu6 O4_2 1.950(8) 6_565 ?
Cu6 O6 2.166(12) . ?
Cu7 O1_5 1.939(6) . ?
Cu7 O3_4 1.943(7) . ?
Cu7 O3_3 1.950(7) . ?
Cu7 O1_6 1.976(8) . ?
Cu7 O7 2.147(8) . ?
Cu7 Cu8 2.6439(18) . ?
Cu8 O2_5 1.929(7) . ?
Cu8 O2_6 1.938(8) . ?
Cu8 O4_3 1.952(6) . ?
Cu8 O4_4 1.957(8) . ?
Cu8 O1_7 2.159(7) . ?
O1_1 C1_1 1.226(9) . ?
O2_1 C1_1 1.248(9) . ?
O3_1 C8_1 1.246(10) . ?
O4_1 C8_1 1.263(10) . ?
O5_1 C5_1 1.371(10) . ?
O5_1 C9_1 1.442(12) . ?
C1_1 C3_1 1.547(9) . ?
C2_1 C3_1 1.383(11) . ?
C2_1 C7_1 1.403(12) . ?
C2_1 H2_1 0.9500 . ?
C3_1 C4_1 1.400(12) . ?
C4_1 C5_1 1.370(12) . ?
C4_1 H4_1 0.9500 . ?
C5_1 C6_1 1.414(12) . ?
C6_1 C7_1 1.369(12) . ?
C6_1 H6_1 0.9500 . ?
C7_1 C8_1 1.538(10) . ?
C9_1 C10_1 1.535(11) . ?
C9_1 H9A_1 0.9900 . ?
C9_1 H9B_1 0.9900 . ?
C10_1 C11_1 1.522(12) . ?
C10_1 H10A_1 0.9900 . ?
C10_1 H10B_1 0.9900 . ?
C11_1 C12_1 1.546(13) . ?
C11_1 H11A_1 0.9900 . ?
C11_1 H11B_1 0.9900 . ?
C12_1 C13_1 1.515(13) . ?
C12_1 H12A_1 0.9900 . ?
C12_1 H12B_1 0.9900 . ?
C13_1 C14_1 1.488(13) . ?
C13_1 H13A_1 0.9900 . ?
C13_1 H13B_1 0.9900 . ?
C14_1 H14A_1 0.9800 . ?
C14_1 H14B_1 0.9800 . ?
C14_1 H14C_1 0.9800 . ?
O1_2 C1_2 1.217(11) . ?
O2_2 C1_2 1.274(11) . ?
O3_2 C8_2 1.244(12) . ?
O4_2 C8_2 1.283(12) . ?
O5_2 C5_2 1.342(19) . ?
O5_2 C9_2 1.55(4) . ?
C1_2 C3_2 1.534(11) . ?
C2_2 C3_2 1.383(14) . ?
C2_2 C7_2 1.401(15) . ?
C2_2 H2_2 0.9500 . ?
C3_2 C4_2 1.353(16) . ?
C4_2 C5_2 1.425(19) . ?
C4_2 H4_2 0.9500 . ?
C5_2 C6_2 1.40(2) . ?
C6_2 C7_2 1.364(17) . ?
C6_2 H6_2 0.9500 . ?
C7_2 C8_2 1.528(11) . ?
O1_3 C1_3 1.258(10) . ?
O2_3 C1_3 1.246(10) . ?
O3_3 C8_3 1.219(10) . ?
O4_3 C8_3 1.253(9) . ?
O5_3 C5_3 1.339(11) . ?
O5_3 C9_3 1.430(14) . ?
C1_3 C3_3 1.527(10) . ?
C2_3 C3_3 1.377(12) . ?
C2_3 C7_3 1.411(12) . ?
C2_3 H2_3 0.9500 . ?
C3_3 C4_3 1.383(12) . ?
C4_3 C5_3 1.375(13) . ?
C4_3 H4_3 0.9500 . ?
C5_3 C6_3 1.418(13) . ?
C6_3 C7_3 1.366(12) . ?
C6_3 H6_3 0.9500 . ?
C7_3 C8_3 1.536(10) . ?
C9_3 C10_3 1.54(2) . ?
C9_3 H9A_3 0.9900 . ?
C9_3 H9B_3 0.9900 . ?
O1_4 C1_4 1.270(11) . ?
O2_4 C1_4 1.264(11) . ?
O3_4 C8_4 1.283(11) . ?
O4_4 C8_4 1.238(11) . ?
O5_4 C5_4 1.364(13) . ?
O5_4 C9_4 1.400(15) . ?
C1_4 C3_4 1.528(10) . ?
C2_4 C7_4 1.401(13) . ?
C2_4 C3_4 1.403(14) . ?
C2_4 H2_4 0.9500 . ?
C3_4 C4_4 1.380(14) . ?
C4_4 C5_4 1.433(15) . ?
C4_4 H4_4 0.9500 . ?
C5_4 C6_4 1.368(14) . ?
C6_4 C7_4 1.392(13) . ?
C6_4 H6_4 0.9500 . ?
C7_4 C8_4 1.526(10) . ?
C9_4 C10_4 1.504(19) . ?
C9_4 H9A_4 0.9900 . ?
C9_4 H9B_4 0.9900 . ?
C10_4 C11_4 1.64(3) . ?
C10_4 H10A_4 0.9900 . ?
C10_4 H10B_4 0.9900 . ?
O1_5 C1_5 1.255(10) . ?
O2_5 C1_5 1.256(10) . ?
O3_5 C8_5 1.249(9) . ?
O4_5 C8_5 1.223(9) . ?
O5_5 C5_5 1.356(12) . ?
O5_5 C9_5 1.394(18) . ?
C1_5 C3_5 1.521(10) . ?
C2_5 C7_5 1.379(12) . ?
C2_5 C3_5 1.384(13) . ?
C2_5 H2_5 0.9500 . ?
C3_5 C4_5 1.381(14) . ?
C4_5 C5_5 1.403(15) . ?
C4_5 H4_5 0.9500 . ?
C5_5 C6_5 1.378(14) . ?
C6_5 C7_5 1.411(13) . ?
C6_5 H6_5 0.9500 . ?
C7_5 C8_5 1.532(10) . ?
C9_5 C10_5 1.45(3) . ?
C9_5 H9A_5 0.9900 . ?
C9_5 H9B_5 0.9900 . ?
O1_6 C1_6 1.228(11) . ?
O2_6 C1_6 1.254(11) . ?
O3_6 C8_6 1.296(11) . ?
O4_6 C8_6 1.227(11) . ?
O5_6 C5_6 1.408(15) . ?
O5_6 C10_6 1.58(3) . ?
C1_6 C3_6 1.525(11) . ?
C2_6 C7_6 1.384(14) . ?
C2_6 C3_6 1.415(14) . ?
C2_6 H2_6 0.9500 . ?
C3_6 C4_6 1.393(15) . ?
C4_6 C5_6 1.379(17) . ?
C4_6 H4_6 0.9500 . ?
C5_6 C6_6 1.394(17) . ?
C6_6 C7_6 1.342(15) . ?
C6_6 H6_6 0.9500 . ?
C7_6 C8_6 1.512(10) . ?
O1_7 C1_7 1.32(2) . ?
N1_7 C1_7 1.32(2) . ?
N1_7 C2_7 1.39(2) . ?
N1_7 C3_7 1.62(3) . ?
C1_7 H1_7 0.9500 . ?
C2_7 H2A_7 0.9800 . ?
C2_7 H2B_7 0.9800 . ?
C2_7 H2C_7 0.9800 . ?
C3_7 H3A_7 0.9800 . ?
C3_7 H3B_7 0.9800 . ?
C3_7 H3C_7 0.9800 . ?

loop_
_geom_angle_atom_site_label_1
_geom_angle_atom_site_label_2
_geom_angle_atom_site_label_3
_geom_angle
_geom_angle_site_symmetry_1
_geom_angle_site_symmetry_3
_geom_angle_publ_flag
O1_1 Cu1 O1_1 90.2(4) . 6_565 ?
O1_1 Cu1 O3_5 168.0(3) . 5_666 ?
O1_1 Cu1 O3_5 89.0(3) 6_565 5_666 ?
O1_1 Cu1 O3_5 89.0(3) . 2_656 ?
O1_1 Cu1 O3_5 168.0(3) 6_565 2_656 ?
O3_5 Cu1 O3_5 89.4(4) 5_666 2_656 ?
O1_1 Cu1 O1 95.8(3) . . ?
O1_1 Cu1 O1 95.8(3) 6_565 . ?
O3_5 Cu1 O1 96.2(3) 5_666 . ?
O3_5 Cu1 O1 96.2(3) 2_656 . ?
O1_1 Cu1 Cu2 84.39(19) . . ?
O1_1 Cu1 Cu2 84.39(19) 6_565 . ?
O3_5 Cu1 Cu2 83.61(18) 5_666 . ?
O3_5 Cu1 Cu2 83.61(18) 2_656 . ?
O1 Cu1 Cu2 179.7(4) . . ?
O4_5 Cu2 O4_5 89.4(4) 5_666 2_656 ?
O4_5 Cu2 O2_1 169.2(3) 5_666 . ?
O4_5 Cu2 O2_1 89.4(3) 2_656 . ?
O4_5 Cu2 O2_1 89.4(3) 5_666 6_565 ?
O4_5 Cu2 O2_1 169.2(3) 2_656 6_565 ?
O2_1 Cu2 O2_1 89.8(4) . 6_565 ?
O4_5 Cu2 O1_8 94.0(2) 5_666 . ?
O4_5 Cu2 O1_8 94.0(2) 2_656 . ?
O2_1 Cu2 O1_8 96.8(2) . . ?
O2_1 Cu2 O1_8 96.8(2) 6_565 . ?
O4_5 Cu2 Cu1 84.89(19) 5_666 . ?
O4_5 Cu2 Cu1 84.89(19) 2_656 . ?
O2_1 Cu2 Cu1 84.30(18) . . ?
O2_1 Cu2 Cu1 84.30(18) 6_565 . ?
O1_8 Cu2 Cu1 178.4(2) . . ?
O3_1 Cu3 O3_6 89.1(3) . 2_656 ?
O3_1 Cu3 O1_3 169.1(3) . . ?
O3_6 Cu3 O1_3 88.8(3) 2_656 . ?
O3_1 Cu3 O1_2 90.3(3) . . ?
O3_6 Cu3 O1_2 168.8(3) 2_656 . ?
O1_3 Cu3 O1_2 89.7(3) . . ?
O3_1 Cu3 O3 97.1(4) . . ?
O3_6 Cu3 O3 96.1(4) 2_656 . ?
O1_3 Cu3 O3 93.8(4) . . ?
O1_2 Cu3 O3 95.1(4) . . ?
O3_1 Cu3 Cu4 85.06(19) . . ?
O3_6 Cu3 Cu4 84.7(2) 2_656 . ?
O1_3 Cu3 Cu4 84.1(2) . . ?
O1_2 Cu3 Cu4 84.1(2) . . ?
O3 Cu3 Cu4 177.7(4) . . ?
O4_1 Cu4 O4_6 88.8(3) . 2_656 ?
O4_1 Cu4 O2_3 168.1(3) . . ?
O4_6 Cu4 O2_3 88.5(3) 2_656 . ?
O4_1 Cu4 O2_2 90.3(3) . . ?
O4_6 Cu4 O2_2 168.3(3) 2_656 . ?
O2_3 Cu4 O2_2 90.0(3) . . ?
O4_1 Cu4 O4 94.5(3) . . ?
O4_6 Cu4 O4 98.5(3) 2_656 . ?
O2_3 Cu4 O4 97.3(3) . . ?
O2_2 Cu4 O4 93.3(3) . . ?
O4_1 Cu4 Cu3 83.7(2) . . ?
O4_6 Cu4 Cu3 83.9(2) 2_656 . ?
O2_3 Cu4 Cu3 84.45(19) . . ?
O2_2 Cu4 Cu3 84.3(2) . . ?
O4 Cu4 Cu3 177.0(3) . . ?
O1_4 Cu5 O1_4 89.9(4) 6_565 . ?
O1_4 Cu5 O3_2 169.2(3) 6_565 . ?
O1_4 Cu5 O3_2 89.1(3) . . ?
O1_4 Cu5 O3_2 89.1(3) 6_565 6_565 ?
O1_4 Cu5 O3_2 169.2(3) . 6_565 ?
O3_2 Cu5 O3_2 90.0(5) . 6_565 ?
O1_4 Cu5 O5 96.1(4) 6_565 . ?
O1_4 Cu5 O5 96.1(4) . . ?
O3_2 Cu5 O5 94.6(4) . . ?
O3_2 Cu5 O5 94.6(4) 6_565 . ?
O1_4 Cu5 Cu6 84.8(2) 6_565 . ?
O1_4 Cu5 Cu6 84.8(2) . . ?
O3_2 Cu5 Cu6 84.4(2) . . ?
O3_2 Cu5 Cu6 84.4(2) 6_565 . ?
O5 Cu5 Cu6 178.6(4) . . ?
O2_4 Cu6 O2_4 90.7(5) 6_565 . ?
O2_4 Cu6 O4_2 168.7(3) 6_565 . ?
O2_4 Cu6 O4_2 89.0(3) . . ?
O2_4 Cu6 O4_2 89.0(3) 6_565 6_565 ?
O2_4 Cu6 O4_2 168.7(3) . 6_565 ?
O4_2 Cu6 O4_2 89.1(5) . 6_565 ?
O2_4 Cu6 O6 96.3(4) 6_565 . ?
O2_4 Cu6 O6 96.3(4) . . ?
O4_2 Cu6 O6 94.9(4) . . ?
O4_2 Cu6 O6 94.9(4) 6_565 . ?
O2_4 Cu6 Cu5 84.2(2) 6_565 . ?
O2_4 Cu6 Cu5 84.2(2) . . ?
O4_2 Cu6 Cu5 84.6(2) . . ?
O4_2 Cu6 Cu5 84.6(2) 6_565 . ?
O6 Cu6 Cu5 179.3(4) . . ?
O1_5 Cu7 O3_4 89.0(3) . . ?
O1_5 Cu7 O3_3 166.6(3) . . ?
O3_4 Cu7 O3_3 88.8(3) . . ?
O1_5 Cu7 O1_6 89.3(3) . . ?
O3_4 Cu7 O1_6 169.6(3) . . ?
O3_3 Cu7 O1_6 90.6(3) . . ?
O1_5 Cu7 O7 98.4(4) . . ?
O3_4 Cu7 O7 93.6(4) . . ?
O3_3 Cu7 O7 94.9(4) . . ?
O1_6 Cu7 O7 96.8(4) . . ?
O1_5 Cu7 Cu8 82.82(19) . . ?
O3_4 Cu7 Cu8 84.91(19) . . ?
O3_3 Cu7 Cu8 83.87(19) . . ?
O1_6 Cu7 Cu8 84.7(2) . . ?
O7 Cu7 Cu8 178.1(4) . . ?
O2_5 Cu8 O2_6 89.0(3) . . ?
O2_5 Cu8 O4_3 168.9(3) . . ?
O2_6 Cu8 O4_3 89.6(3) . . ?
O2_5 Cu8 O4_4 88.4(3) . . ?
O2_6 Cu8 O4_4 167.0(3) . . ?
O4_3 Cu8 O4_4 90.5(3) . . ?
O2_5 Cu8 O1_7 92.8(3) . . ?
O2_6 Cu8 O1_7 92.6(3) . . ?
O4_3 Cu8 O1_7 98.3(3) . . ?
O4_4 Cu8 O1_7 100.3(3) . . ?
O2_5 Cu8 Cu7 85.1(2) . . ?
O2_6 Cu8 Cu7 83.1(2) . . ?
O4_3 Cu8 Cu7 83.78(18) . . ?
O4_4 Cu8 Cu7 84.0(2) . . ?
O1_7 Cu8 Cu7 175.2(3) . . ?
C1_1 O1_1 Cu1 120.9(5) . . ?
C1_1 O2_1 Cu2 121.1(5) . . ?
C8_1 O3_1 Cu3 120.2(5) . . ?
C8_1 O4_1 Cu4 120.7(6) . . ?
C5_1 O5_1 C9_1 117.2(7) . . ?
O1_1 C1_1 O2_1 128.7(7) . . ?
O1_1 C1_1 C3_1 116.1(7) . . ?
O2_1 C1_1 C3_1 114.8(7) . . ?
C3_1 C2_1 C7_1 119.9(8) . . ?
C3_1 C2_1 H2_1 120.0 . . ?
C7_1 C2_1 H2_1 120.0 . . ?
C2_1 C3_1 C4_1 120.0(7) . . ?
C2_1 C3_1 C1_1 119.0(8) . . ?
C4_1 C3_1 C1_1 121.0(7) . . ?
C5_1 C4_1 C3_1 120.5(8) . . ?
C5_1 C4_1 H4_1 119.8 . . ?
C3_1 C4_1 H4_1 119.8 . . ?
C4_1 C5_1 O5_1 125.1(8) . . ?
C4_1 C5_1 C6_1 119.2(8) . . ?
O5_1 C5_1 C6_1 115.6(8) . . ?
C7_1 C6_1 C5_1 120.7(8) . . ?
C7_1 C6_1 H6_1 119.6 . . ?
C5_1 C6_1 H6_1 119.6 . . ?
C6_1 C7_1 C2_1 119.7(8) . . ?
C6_1 C7_1 C8_1 119.6(8) . . ?
C2_1 C7_1 C8_1 120.5(8) . . ?
O3_1 C8_1 O4_1 129.1(7) . . ?
O3_1 C8_1 C7_1 114.9(8) . . ?
O4_1 C8_1 C7_1 115.7(8) . . ?
O5_1 C9_1 C10_1 110.6(9) . . ?
O5_1 C9_1 H9A_1 109.5 . . ?
C10_1 C9_1 H9A_1 109.5 . . ?
O5_1 C9_1 H9B_1 109.5 . . ?
C10_1 C9_1 H9B_1 109.5 . . ?
H9A_1 C9_1 H9B_1 108.1 . . ?
C11_1 C10_1 C9_1 111.7(11) . . ?
C11_1 C10_1 H10A_1 109.3 . . ?
C9_1 C10_1 H10A_1 109.3 . . ?
C11_1 C10_1 H10B_1 109.3 . . ?
C9_1 C10_1 H10B_1 109.3 . . ?
H10A_1 C10_1 H10B_1 108.0 . . ?
C10_1 C11_1 C12_1 111.2(14) . . ?
C10_1 C11_1 H11A_1 109.4 . . ?
C12_1 C11_1 H11A_1 109.4 . . ?
C10_1 C11_1 H11B_1 109.4 . . ?
C12_1 C11_1 H11B_1 109.4 . . ?
H11A_1 C11_1 H11B_1 108.0 . . ?
C13_1 C12_1 C11_1 108.5(16) . . ?
C13_1 C12_1 H12A_1 110.0 . . ?
C11_1 C12_1 H12A_1 110.0 . . ?
C13_1 C12_1 H12B_1 110.0 . . ?
C11_1 C12_1 H12B_1 110.0 . . ?
H12A_1 C12_1 H12B_1 108.4 . . ?
C14_1 C13_1 C12_1 104.9(19) . . ?
C14_1 C13_1 H13A_1 110.8 . . ?
C12_1 C13_1 H13A_1 110.8 . . ?
C14_1 C13_1 H13B_1 110.8 . . ?
C12_1 C13_1 H13B_1 110.8 . . ?
H13A_1 C13_1 H13B_1 108.9 . . ?
C13_1 C14_1 H14A_1 109.5 . . ?
C13_1 C14_1 H14B_1 109.5 . . ?
H14A_1 C14_1 H14B_1 109.5 . . ?
C13_1 C14_1 H14C_1 109.5 . . ?
H14A_1 C14_1 H14C_1 109.5 . . ?
H14B_1 C14_1 H14C_1 109.5 . . ?
C1_2 O1_2 Cu3 122.6(6) . . ?
C1_2 O2_2 Cu4 119.5(7) . . ?
C8_2 O3_2 Cu5 121.8(6) . . ?
C8_2 O4_2 Cu6 120.7(7) . . ?
C5_2 O5_2 C9_2 125.6(19) . . ?
O1_2 C1_2 O2_2 129.2(9) . . ?
O1_2 C1_2 C3_2 117.2(9) . . ?
O2_2 C1_2 C3_2 113.4(10) . . ?
C3_2 C2_2 C7_2 120.2(10) . . ?
C3_2 C2_2 H2_2 119.9 . . ?
C7_2 C2_2 H2_2 119.9 . . ?
C4_2 C3_2 C2_2 120.7(10) . . ?
C4_2 C3_2 C1_2 121.3(10) . . ?
C2_2 C3_2 C1_2 118.0(10) . . ?
C3_2 C4_2 C5_2 120.1(12) . . ?
C3_2 C4_2 H4_2 119.9 . . ?
C5_2 C4_2 H4_2 119.9 . . ?
O5_2 C5_2 C6_2 120.4(15) . . ?
O5_2 C5_2 C4_2 121.1(14) . . ?
C6_2 C5_2 C4_2 118.5(15) . . ?
C7_2 C6_2 C5_2 120.7(13) . . ?
C7_2 C6_2 H6_2 119.7 . . ?
C5_2 C6_2 H6_2 119.7 . . ?
C6_2 C7_2 C2_2 119.7(10) . . ?
C6_2 C7_2 C8_2 121.2(11) . . ?
C2_2 C7_2 C8_2 119.1(10) . . ?
O3_2 C8_2 O4_2 127.9(9) . . ?
O3_2 C8_2 C7_2 117.0(9) . . ?
O4_2 C8_2 C7_2 114.7(10) . . ?
C1_3 O1_3 Cu3 121.9(6) . . ?
C1_3 O2_3 Cu4 120.5(5) . . ?
C8_3 O3_3 Cu7 122.0(5) . . ?
C8_3 O4_3 Cu8 121.1(6) . . ?
C5_3 O5_3 C9_3 120.4(9) . . ?
O2_3 C1_3 O1_3 128.4(7) . . ?
O2_3 C1_3 C3_3 115.7(8) . . ?
O1_3 C1_3 C3_3 115.5(8) . . ?
C3_3 C2_3 C7_3 121.2(8) . . ?
C3_3 C2_3 H2_3 119.4 . . ?
C7_3 C2_3 H2_3 119.4 . . ?
C2_3 C3_3 C4_3 119.1(8) . . ?
C2_3 C3_3 C1_3 118.4(8) . . ?
C4_3 C3_3 C1_3 122.4(8) . . ?
C5_3 C4_3 C3_3 121.6(9) . . ?
C5_3 C4_3 H4_3 119.2 . . ?
C3_3 C4_3 H4_3 119.2 . . ?
O5_3 C5_3 C4_3 117.8(8) . . ?
O5_3 C5_3 C6_3 123.9(8) . . ?
C4_3 C5_3 C6_3 118.2(9) . . ?
C7_3 C6_3 C5_3 121.5(8) . . ?
C7_3 C6_3 H6_3 119.3 . . ?
C5_3 C6_3 H6_3 119.3 . . ?
C6_3 C7_3 C2_3 118.3(8) . . ?
C6_3 C7_3 C8_3 122.5(8) . . ?
C2_3 C7_3 C8_3 119.2(8) . . ?
O3_3 C8_3 O4_3 128.4(8) . . ?
O3_3 C8_3 C7_3 116.5(7) . . ?
O4_3 C8_3 C7_3 114.9(8) . . ?
O5_3 C9_3 C10_3 107.3(12) . . ?
O5_3 C9_3 H9A_3 110.3 . . ?
C10_3 C9_3 H9A_3 110.3 . . ?
O5_3 C9_3 H9B_3 110.3 . . ?
C10_3 C9_3 H9B_3 110.3 . . ?
H9A_3 C9_3 H9B_3 108.5 . . ?
C1_4 O1_4 Cu5 121.0(6) . . ?
C1_4 O2_4 Cu6 122.0(6) . . ?
C8_4 O3_4 Cu7 120.8(6) . . ?
C8_4 O4_4 Cu8 122.2(6) . . ?
C5_4 O5_4 C9_4 116.8(10) . . ?
O2_4 C1_4 O1_4 127.5(8) . . ?
O2_4 C1_4 C3_4 117.1(9) . . ?
O1_4 C1_4 C3_4 115.3(9) . . ?
C7_4 C2_4 C3_4 119.6(9) . . ?
C7_4 C2_4 H2_4 120.2 . . ?
C3_4 C2_4 H2_4 120.2 . . ?
C4_4 C3_4 C2_4 120.3(9) . . ?
C4_4 C3_4 C1_4 119.2(10) . . ?
C2_4 C3_4 C1_4 120.2(9) . . ?
C3_4 C4_4 C5_4 119.6(10) . . ?
C3_4 C4_4 H4_4 120.2 . . ?
C5_4 C4_4 H4_4 120.2 . . ?
O5_4 C5_4 C6_4 125.8(10) . . ?
O5_4 C5_4 C4_4 114.8(10) . . ?
C6_4 C5_4 C4_4 119.4(10) . . ?
C5_4 C6_4 C7_4 121.0(9) . . ?
C5_4 C6_4 H6_4 119.5 . . ?
C7_4 C6_4 H6_4 119.5 . . ?
C6_4 C7_4 C2_4 120.0(9) . . ?
C6_4 C7_4 C8_4 120.3(9) . . ?
C2_4 C7_4 C8_4 119.7(8) . . ?
O4_4 C8_4 O3_4 128.0(9) . . ?
O4_4 C8_4 C7_4 116.5(8) . . ?
O3_4 C8_4 C7_4 115.4(8) . . ?
O5_4 C9_4 C10_4 108.8(13) . . ?
O5_4 C9_4 H9A_4 109.9 . . ?
C10_4 C9_4 H9A_4 109.9 . . ?
O5_4 C9_4 H9B_4 109.9 . . ?
C10_4 C9_4 H9B_4 109.9 . . ?
H9A_4 C9_4 H9B_4 108.3 . . ?
C9_4 C10_4 C11_4 110.1(17) . . ?
C9_4 C10_4 H10A_4 109.6 . . ?
C11_4 C10_4 H10A_4 109.6 . . ?
C9_4 C10_4 H10B_4 109.6 . . ?
C11_4 C10_4 H10B_4 109.6 . . ?
H10A_4 C10_4 H10B_4 108.1 . . ?
C1_5 O1_5 Cu7 123.7(5) . . ?
C1_5 O2_5 Cu8 121.4(6) . . ?
C8_5 O3_5 Cu1 121.3(5) . 5_666 ?
C8_5 O4_5 Cu2 121.4(6) . 5_666 ?
C5_5 O5_5 C9_5 120.6(10) . . ?
O1_5 C1_5 O2_5 125.9(8) . . ?
O1_5 C1_5 C3_5 115.4(8) . . ?
O2_5 C1_5 C3_5 117.7(8) . . ?
C7_5 C2_5 C3_5 120.5(9) . . ?
C7_5 C2_5 H2_5 119.8 . . ?
C3_5 C2_5 H2_5 119.8 . . ?
C4_5 C3_5 C2_5 119.6(9) . . ?
C4_5 C3_5 C1_5 120.2(8) . . ?
C2_5 C3_5 C1_5 119.9(8) . . ?
C3_5 C4_5 C5_5 121.5(10) . . ?
C3_5 C4_5 H4_5 119.3 . . ?
C5_5 C4_5 H4_5 119.3 . . ?
O5_5 C5_5 C6_5 123.5(9) . . ?
O5_5 C5_5 C4_5 118.4(9) . . ?
C6_5 C5_5 C4_5 118.1(10) . . ?
C5_5 C6_5 C7_5 120.9(9) . . ?
C5_5 C6_5 H6_5 119.5 . . ?
C7_5 C6_5 H6_5 119.5 . . ?
C2_5 C7_5 C6_5 119.4(8) . . ?
C2_5 C7_5 C8_5 120.8(8) . . ?
C6_5 C7_5 C8_5 119.6(8) . . ?
O4_5 C8_5 O3_5 128.4(7) . . ?
O4_5 C8_5 C7_5 116.1(7) . . ?
O3_5 C8_5 C7_5 115.2(7) . . ?
O5_5 C9_5 C10_5 112.1(18) . . ?
O5_5 C9_5 H9A_5 109.2 . . ?
C10_5 C9_5 H9A_5 109.2 . . ?
O5_5 C9_5 H9B_5 109.2 . . ?
C10_5 C9_5 H9B_5 109.2 . . ?
H9A_5 C9_5 H9B_5 107.9 . . ?
C1_6 O1_6 Cu7 120.3(6) . . ?
C1_6 O2_6 Cu8 123.6(7) . . ?
C8_6 O3_6 Cu3 121.1(6) . 2_656 ?
C8_6 O4_6 Cu4 122.6(6) . 2_656 ?
C5_6 O5_6 C10_6 130.7(17) . . ?
O1_6 C1_6 O2_6 127.8(9) . . ?
O1_6 C1_6 C3_6 115.8(9) . . ?
O2_6 C1_6 C3_6 116.4(9) . . ?
C7_6 C2_6 C3_6 121.3(10) . . ?
C7_6 C2_6 H2_6 119.4 . . ?
C3_6 C2_6 H2_6 119.4 . . ?
C4_6 C3_6 C2_6 117.4(10) . . ?
C4_6 C3_6 C1_6 121.4(10) . . ?
C2_6 C3_6 C1_6 121.3(10) . . ?
C5_6 C4_6 C3_6 119.7(11) . . ?
C5_6 C4_6 H4_6 120.1 . . ?
C3_6 C4_6 H4_6 120.1 . . ?
C4_6 C5_6 C6_6 121.7(12) . . ?
C4_6 C5_6 O5_6 117.8(12) . . ?
C6_6 C5_6 O5_6 120.4(13) . . ?
C7_6 C6_6 C5_6 119.2(12) . . ?
C7_6 C6_6 H6_6 120.4 . . ?
C5_6 C6_6 H6_6 120.4 . . ?
C6_6 C7_6 C2_6 120.6(10) . . ?
C6_6 C7_6 C8_6 119.2(11) . . ?
C2_6 C7_6 C8_6 120.2(10) . . ?
O4_6 C8_6 O3_6 127.3(9) . . ?
O4_6 C8_6 C7_6 117.7(9) . . ?
O3_6 C8_6 C7_6 114.8(9) . . ?
C1_7 O1_7 Cu8 117.7(9) . . ?
C1_7 N1_7 C2_7 118(2) . . ?
C1_7 N1_7 C3_7 131(2) . . ?
C2_7 N1_7 C3_7 109.4(16) . . ?
N1_7 C1_7 O1_7 137.9(19) . . ?
N1_7 C1_7 H1_7 111.1 . . ?
O1_7 C1_7 H1_7 111.1 . . ?
N1_7 C2_7 H2A_7 109.5 . . ?
N1_7 C2_7 H2B_7 109.5 . . ?
H2A_7 C2_7 H2B_7 109.5 . . ?
N1_7 C2_7 H2C_7 109.5 . . ?
H2A_7 C2_7 H2C_7 109.5 . . ?
H2B_7 C2_7 H2C_7 109.5 . . ?
N1_7 C3_7 H3A_7 109.5 . . ?
N1_7 C3_7 H3B_7 109.5 . . ?
H3A_7 C3_7 H3B_7 109.5 . . ?
N1_7 C3_7 H3C_7 109.5 . . ?
H3A_7 C3_7 H3C_7 109.5 . . ?
H3B_7 C3_7 H3C_7 109.5 . . ?

loop_
_geom_torsion_atom_site_label_1
_geom_torsion_atom_site_label_2
_geom_torsion_atom_site_label_3
_geom_torsion_atom_site_label_4
_geom_torsion
_geom_torsion_site_symmetry_1
_geom_torsion_site_symmetry_2
_geom_torsion_site_symmetry_3
_geom_torsion_site_symmetry_4
_geom_torsion_publ_flag
Cu1 O1_1 C1_1 O2_1 -9.3(14) . . . . ?
Cu1 O1_1 C1_1 C3_1 177.9(6) . . . . ?
Cu2 O2_1 C1_1 O1_1 9.5(13) . . . . ?
Cu2 O2_1 C1_1 C3_1 -177.6(5) . . . . ?
C7_1 C2_1 C3_1 C4_1 1.8(13) . . . . ?
C7_1 C2_1 C3_1 C1_1 -174.8(8) . . . . ?
O1_1 C1_1 C3_1 C2_1 -7.4(12) . . . . ?
O2_1 C1_1 C3_1 C2_1 178.8(8) . . . . ?
O1_1 C1_1 C3_1 C4_1 176.0(8) . . . . ?
O2_1 C1_1 C3_1 C4_1 2.2(12) . . . . ?
C2_1 C3_1 C4_1 C5_1 -2.1(13) . . . . ?
C1_1 C3_1 C4_1 C5_1 174.5(8) . . . . ?
C3_1 C4_1 C5_1 O5_1 -176.5(9) . . . . ?
C3_1 C4_1 C5_1 C6_1 1.5(14) . . . . ?
C9_1 O5_1 C5_1 C4_1 14.0(14) . . . . ?
C9_1 O5_1 C5_1 C6_1 -164.1(9) . . . . ?
C4_1 C5_1 C6_1 C7_1 -0.7(14) . . . . ?
O5_1 C5_1 C6_1 C7_1 177.5(9) . . . . ?
C5_1 C6_1 C7_1 C2_1 0.4(15) . . . . ?
C5_1 C6_1 C7_1 C8_1 -173.3(9) . . . . ?
C3_1 C2_1 C7_1 C6_1 -1.0(14) . . . . ?
C3_1 C2_1 C7_1 C8_1 172.7(8) . . . . ?
Cu3 O3_1 C8_1 O4_1 14.4(15) . . . . ?
Cu3 O3_1 C8_1 C7_1 -172.7(6) . . . . ?
Cu4 O4_1 C8_1 O3_1 -13.5(15) . . . . ?
Cu4 O4_1 C8_1 C7_1 173.6(6) . . . . ?
C6_1 C7_1 C8_1 O3_1 -176.5(9) . . . . ?
C2_1 C7_1 C8_1 O3_1 9.9(13) . . . . ?
C6_1 C7_1 C8_1 O4_1 -2.6(14) . . . . ?
C2_1 C7_1 C8_1 O4_1 -176.3(9) . . . . ?
C5_1 O5_1 C9_1 C10_1 170.7(9) . . . . ?
O5_1 C9_1 C10_1 C11_1 -70.8(15) . . . . ?
C9_1 C10_1 C11_1 C12_1 -74.6(18) . . . . ?
C10_1 C11_1 C12_1 C13_1 -173.7(18) . . . . ?
C11_1 C12_1 C13_1 C14_1 -169.3(19) . . . . ?
Cu3 O1_2 C1_2 O2_2 -6.2(16) . . . . ?
Cu3 O1_2 C1_2 C3_2 179.6(7) . . . . ?
Cu4 O2_2 C1_2 O1_2 6.9(15) . . . . ?
Cu4 O2_2 C1_2 C3_2 -178.8(6) . . . . ?
C7_2 C2_2 C3_2 C4_2 1.8(18) . . . . ?
C7_2 C2_2 C3_2 C1_2 -176.2(10) . . . . ?
O1_2 C1_2 C3_2 C4_2 171.7(12) . . . . ?
O2_2 C1_2 C3_2 C4_2 -3.3(16) . . . . ?
O1_2 C1_2 C3_2 C2_2 -10.3(15) . . . . ?
O2_2 C1_2 C3_2 C2_2 174.7(10) . . . . ?
C2_2 C3_2 C4_2 C5_2 0(2) . . . . ?
C1_2 C3_2 C4_2 C5_2 178.4(14) . . . . ?
C9_2 O5_2 C5_2 C6_2 153(3) . . . . ?
C9_2 O5_2 C5_2 C4_2 -25(4) . . . . ?
C3_2 C4_2 C5_2 O5_2 174.9(18) . . . . ?
C3_2 C4_2 C5_2 C6_2 -3(3) . . . . ?
O5_2 C5_2 C6_2 C7_2 -174.5(18) . . . . ?
C4_2 C5_2 C6_2 C7_2 3(3) . . . . ?
C5_2 C6_2 C7_2 C2_2 -1(2) . . . . ?
C5_2 C6_2 C7_2 C8_2 -179.6(14) . . . . ?
C3_2 C2_2 C7_2 C6_2 -1.4(19) . . . . ?
C3_2 C2_2 C7_2 C8_2 176.9(10) . . . . ?
Cu5 O3_2 C8_2 O4_2 10.2(16) . . . . ?
Cu5 O3_2 C8_2 C7_2 -177.3(7) . . . . ?
Cu6 O4_2 C8_2 O3_2 -10.8(16) . . . . ?
Cu6 O4_2 C8_2 C7_2 176.6(7) . . . . ?
C6_2 C7_2 C8_2 O3_2 -169.3(12) . . . . ?
C2_2 C7_2 C8_2 O3_2 12.5(16) . . . . ?
C6_2 C7_2 C8_2 O4_2 4.2(17) . . . . ?
C2_2 C7_2 C8_2 O4_2 -174.1(10) . . . . ?
Cu4 O2_3 C1_3 O1_3 -9.8(15) . . . . ?
Cu4 O2_3 C1_3 C3_3 178.3(6) . . . . ?
Cu3 O1_3 C1_3 O2_3 10.4(15) . . . . ?
Cu3 O1_3 C1_3 C3_3 -177.6(6) . . . . ?
C7_3 C2_3 C3_3 C4_3 -3.3(15) . . . . ?
C7_3 C2_3 C3_3 C1_3 174.4(9) . . . . ?
O2_3 C1_3 C3_3 C2_3 -173.5(9) . . . . ?
O1_3 C1_3 C3_3 C2_3 13.5(13) . . . . ?
O2_3 C1_3 C3_3 C4_3 4.1(14) . . . . ?
O1_3 C1_3 C3_3 C4_3 -168.9(10) . . . . ?
C2_3 C3_3 C4_3 C5_3 1.0(16) . . . . ?
C1_3 C3_3 C4_3 C5_3 -176.5(10) . . . . ?
C9_3 O5_3 C5_3 C4_3 167.4(11) . . . . ?
C9_3 O5_3 C5_3 C6_3 -10.2(17) . . . . ?
C3_3 C4_3 C5_3 O5_3 -176.2(10) . . . . ?
C3_3 C4_3 C5_3 C6_3 1.5(16) . . . . ?
O5_3 C5_3 C6_3 C7_3 175.6(11) . . . . ?
C4_3 C5_3 C6_3 C7_3 -1.9(16) . . . . ?
C5_3 C6_3 C7_3 C2_3 -0.2(16) . . . . ?
C5_3 C6_3 C7_3 C8_3 178.0(10) . . . . ?
C3_3 C2_3 C7_3 C6_3 2.8(15) . . . . ?
C3_3 C2_3 C7_3 C8_3 -175.4(9) . . . . ?
Cu7 O3_3 C8_3 O4_3 -9.8(15) . . . . ?
Cu7 O3_3 C8_3 C7_3 176.4(6) . . . . ?
Cu8 O4_3 C8_3 O3_3 12.7(15) . . . . ?
Cu8 O4_3 C8_3 C7_3 -173.5(6) . . . . ?
C6_3 C7_3 C8_3 O3_3 170.5(10) . . . . ?
C2_3 C7_3 C8_3 O3_3 -11.3(14) . . . . ?
C6_3 C7_3 C8_3 O4_3 -4.1(15) . . . . ?
C2_3 C7_3 C8_3 O4_3 174.1(9) . . . . ?
C5_3 O5_3 C9_3 C10_3 -162.1(15) . . . . ?
Cu6 O2_4 C1_4 O1_4 7.7(15) . . . . ?
Cu6 O2_4 C1_4 C3_4 -176.3(6) . . . . ?
Cu5 O1_4 C1_4 O2_4 -8.3(14) . . . . ?
Cu5 O1_4 C1_4 C3_4 175.7(6) . . . . ?
C7_4 C2_4 C3_4 C4_4 1.5(15) . . . . ?
C7_4 C2_4 C3_4 C1_4 -172.4(9) . . . . ?
O2_4 C1_4 C3_4 C4_4 -1.8(14) . . . . ?
O1_4 C1_4 C3_4 C4_4 174.7(9) . . . . ?
O2_4 C1_4 C3_4 C2_4 172.1(9) . . . . ?
O1_4 C1_4 C3_4 C2_4 -11.4(14) . . . . ?
C2_4 C3_4 C4_4 C5_4 0.8(16) . . . . ?
C1_4 C3_4 C4_4 C5_4 174.7(9) . . . . ?
C9_4 O5_4 C5_4 C6_4 8.9(18) . . . . ?
C9_4 O5_4 C5_4 C4_4 -172.0(11) . . . . ?
C3_4 C4_4 C5_4 O5_4 176.6(10) . . . . ?
C3_4 C4_4 C5_4 C6_4 -4.1(16) . . . . ?
O5_4 C5_4 C6_4 C7_4 -175.8(10) . . . . ?
C4_4 C5_4 C6_4 C7_4 5.1(16) . . . . ?
C5_4 C6_4 C7_4 C2_4 -2.8(15) . . . . ?
C5_4 C6_4 C7_4 C8_4 179.9(9) . . . . ?
C3_4 C2_4 C7_4 C6_4 -0.6(14) . . . . ?
C3_4 C2_4 C7_4 C8_4 176.8(9) . . . . ?
Cu8 O4_4 C8_4 O3_4 -4.3(14) . . . . ?
Cu8 O4_4 C8_4 C7_4 -179.9(6) . . . . ?
Cu7 O3_4 C8_4 O4_4 4.6(13) . . . . ?
Cu7 O3_4 C8_4 C7_4 -179.7(6) . . . . ?
C6_4 C7_4 C8_4 O4_4 -0.7(13) . . . . ?
C2_4 C7_4 C8_4 O4_4 -178.0(8) . . . . ?
C6_4 C7_4 C8_4 O3_4 -176.9(8) . . . . ?
C2_4 C7_4 C8_4 O3_4 5.7(13) . . . . ?
C5_4 O5_4 C9_4 C10_4 170.6(13) . . . . ?
O5_4 C9_4 C10_4 C11_4 -165.4(19) . . . . ?
Cu7 O1_5 C1_5 O2_5 -11.9(16) . . . . ?
Cu7 O1_5 C1_5 C3_5 179.9(7) . . . . ?
Cu8 O2_5 C1_5 O1_5 13.0(16) . . . . ?
Cu8 O2_5 C1_5 C3_5 -179.1(7) . . . . ?
C7_5 C2_5 C3_5 C4_5 0.3(16) . . . . ?
C7_5 C2_5 C3_5 C1_5 -172.8(9) . . . . ?
O1_5 C1_5 C3_5 C4_5 171.7(11) . . . . ?
O2_5 C1_5 C3_5 C4_5 2.5(16) . . . . ?
O1_5 C1_5 C3_5 C2_5 -15.2(15) . . . . ?
O2_5 C1_5 C3_5 C2_5 175.6(10) . . . . ?
C2_5 C3_5 C4_5 C5_5 0.6(19) . . . . ?
C1_5 C3_5 C4_5 C5_5 173.7(12) . . . . ?
C9_5 O5_5 C5_5 C6_5 4(2) . . . . ?
C9_5 O5_5 C5_5 C4_5 -175.6(16) . . . . ?
C3_5 C4_5 C5_5 O5_5 179.6(12) . . . . ?
C3_5 C4_5 C5_5 C6_5 0(2) . . . . ?
O5_5 C5_5 C6_5 C7_5 179.0(12) . . . . ?
C4_5 C5_5 C6_5 C7_5 -1.5(19) . . . . ?
C3_5 C2_5 C7_5 C6_5 -1.8(16) . . . . ?
C3_5 C2_5 C7_5 C8_5 173.4(9) . . . . ?
C5_5 C6_5 C7_5 C2_5 2.4(17) . . . . ?
C5_5 C6_5 C7_5 C8_5 -172.8(11) . . . . ?
Cu2 O4_5 C8_5 O3_5 -8.5(14) 5_666 . . . ?
Cu2 O4_5 C8_5 C7_5 178.5(6) 5_666 . . . ?
Cu1 O3_5 C8_5 O4_5 8.3(14) 5_666 . . . ?
Cu1 O3_5 C8_5 C7_5 -178.6(6) 5_666 . . . ?
C2_5 C7_5 C8_5 O4_5 -172.4(9) . . . . ?
C6_5 C7_5 C8_5 O4_5 2.8(14) . . . . ?
C2_5 C7_5 C8_5 O3_5 13.7(13) . . . . ?
C6_5 C7_5 C8_5 O3_5 -171.2(9) . . . . ?
C5_5 O5_5 C9_5 C10_5 -174(2) . . . . ?
Cu7 O1_6 C1_6 O2_6 9.5(15) . . . . ?
Cu7 O1_6 C1_6 C3_6 -174.3(7) . . . . ?
Cu8 O2_6 C1_6 O1_6 -8.0(16) . . . . ?
Cu8 O2_6 C1_6 C3_6 175.9(7) . . . . ?
C7_6 C2_6 C3_6 C4_6 -2.0(16) . . . . ?
C7_6 C2_6 C3_6 C1_6 177.0(10) . . . . ?
O1_6 C1_6 C3_6 C4_6 -172.8(11) . . . . ?
O2_6 C1_6 C3_6 C4_6 3.9(16) . . . . ?
O1_6 C1_6 C3_6 C2_6 8.3(15) . . . . ?
O2_6 C1_6 C3_6 C2_6 -175.1(10) . . . . ?
C2_6 C3_6 C4_6 C5_6 -0.9(19) . . . . ?
C1_6 C3_6 C4_6 C5_6 -179.9(13) . . . . ?
C3_6 C4_6 C5_6 C6_6 3(2) . . . . ?
C3_6 C4_6 C5_6 O5_6 179.6(14) . . . . ?
C10_6 O5_6 C5_6 C4_6 5(3) . . . . ?
C10_6 O5_6 C5_6 C6_6 -179(2) . . . . ?
C4_6 C5_6 C6_6 C7_6 -2(2) . . . . ?
O5_6 C5_6 C6_6 C7_6 -178.6(14) . . . . ?
C5_6 C6_6 C7_6 C2_6 -1(2) . . . . ?
C5_6 C6_6 C7_6 C8_6 176.9(12) . . . . ?
C3_6 C2_6 C7_6 C6_6 3.0(17) . . . . ?
C3_6 C2_6 C7_6 C8_6 -174.9(9) . . . . ?
Cu4 O4_6 C8_6 O3_6 8.0(14) 2_656 . . . ?
Cu4 O4_6 C8_6 C7_6 -177.5(6) 2_656 . . . ?
Cu3 O3_6 C8_6 O4_6 -7.1(14) 2_656 . . . ?
Cu3 O3_6 C8_6 C7_6 178.3(6) 2_656 . . . ?
C6_6 C7_6 C8_6 O4_6 -0.7(15) . . . . ?
C2_6 C7_6 C8_6 O4_6 177.2(9) . . . . ?
C6_6 C7_6 C8_6 O3_6 174.4(10) . . . . ?
C2_6 C7_6 C8_6 O3_6 -7.7(14) . . . . ?
C2_7 N1_7 C1_7 O1_7 -9(5) . . . . ?
C3_7 N1_7 C1_7 O1_7 156(3) . . . . ?
Cu8 O1_7 C1_7 N1_7 -179(3) . . . . ?

_refine_diff_density_max         1.472
_refine_diff_density_min         -0.471
_refine_diff_density_rms         0.088

_shelx_res_file                  
; 
TITL eric340 C2/m 
    eric340.res 
    created by SHELXL-2018/3 at 18:12:25 on 22-Jul-2020 
REM RESI 0 
CELL 1.54178 34.0993 34.2455 23.9647 90 113.073 90 
ZERR 2 0.0015 0.0015 0.0011 0 0.002 0 
LATT 7 
SYMM -X,+Y,-Z 
SFAC C Cu H N O 
UNIT 856 48 1104 48 288 
DFIX_LIGA 1.524 0.014 C9 C10 C10 C11 C11 C12 C12 C13 C13 C14 
DFIX_LIGA 1.506 0.014 C1 C3 C7 C8 
SIMU 0.02 0.04 2 
RIGU 0.02 0.02 
  
L.S. 20 0 399 
PLAN  10 
SIZE 0.147 0.163 0.172 
TEMP -123.16 
CONF 
BOND $H 
MORE -1 
ABIN 
fmap 2 
acta 
OMIT 1 9 2 
OMIT -6 4 2 
OMIT -1 9 2 
OMIT 0 6 1 
OMIT 7 9 1 
OMIT -9 3 2 
OMIT -12 0 4 
OMIT -4 10 2 
OMIT -8 4 1 
OMIT 2 4 0 
OMIT -9 5 4 
OMIT 0 4 0 
OMIT -9 1 5 
OMIT 0 8 2 
OMIT 3 9 0 
OMIT 1 7 3 
OMIT -5 5 5 
OMIT -10 0 6 
OMIT -2 0 5 
OMIT 0 6 2 
OMIT 0 2 0 
OMIT -2 0 1 
OMIT -2 2 2 
OMIT 1 1 1 
OMIT 4 0 1 
OMIT 3 1 0 
OMIT -6 0 1 
OMIT -4 4 1 
OMIT 2 0 2 
OMIT -3 1 1 
OMIT 2 4 1 
OMIT 1 3 0 
OMIT 0 0 2 
OMIT 2 0 0 
OMIT 2 2 1 
OMIT -3 3 3 
OMIT 1 1 0 
OMIT 1 3 1 
OMIT 2 6 0 
OMIT -4 2 1 
OMIT 2 0 1 
OMIT 0 2 1 
OMIT 3 3 1 
REM <olex2.extras> 
REM <HklSrc "%./eric340.hkl"> 
REM </olex2.extras> 
  
WGHT    0.165800  169.235300 
FVAR       0.02221 
CU1   2    0.537906    0.500000    0.198364    10.50000    0.08638    0.05266 = 
         0.06161    0.00000    0.03918    0.00000 
CU2   2    0.552240    0.500000    0.098817    10.50000    0.07846    0.05006 = 
         0.05893    0.00000    0.03461    0.00000 
CU3   2    0.388992    0.334148    0.248347    11.00000    0.08349    0.07127 = 
         0.08682   -0.01870    0.05113   -0.01862 
CU4   2    0.353391    0.280404    0.164272    11.00000    0.08604    0.06866 = 
         0.08619   -0.01298    0.04954   -0.01751 
CU5   2    0.247038    0.500000    0.312261    10.50000    0.07638    0.05951 = 
         0.11802    0.00000    0.04275    0.00000 
CU6   2    0.163400    0.500000    0.251589    10.50000    0.07776    0.06848 = 
         0.12161    0.00000    0.04275    0.00000 
CU7   2    0.357761    0.331487    0.556901    11.00000    0.08406    0.07625 = 
         0.07274   -0.00513    0.03411   -0.02253 
CU8   2    0.310261    0.277245    0.578337    11.00000    0.08565    0.07420 = 
         0.07425   -0.00693    0.03654   -0.02093 
O1    5    0.526461    0.500000    0.280314    10.50000    0.11476    0.23548 = 
         0.08703    0.00000    0.06460    0.00000 
O3    5    0.416532    0.377159    0.318870    11.00000    0.26076    0.10947 = 
         0.11831   -0.04632    0.03725   -0.02197 
O4    5    0.322155    0.238589    0.091970    11.00000    0.14430    0.09316 = 
         0.12671   -0.03087    0.06966   -0.02570 
O5    5    0.314802    0.500000    0.359223    10.50000    0.09000    0.32398 = 
         0.15349    0.00000    0.04975    0.00000 
O6    5    0.095028    0.500000    0.200870    10.50000    0.10372    0.11013 = 
         0.15291    0.00000    0.02343    0.00000 
O7    5    0.394821    0.375612    0.536353    11.00000    0.17305    0.10322 = 
         0.31609    0.02039    0.16040   -0.02826 
RESI LIGA 1 
O1    5    0.495982    0.459497    0.157302    11.00000    0.11288    0.07040 = 
         0.08275   -0.01406    0.06572   -0.01725 
O2    5    0.508302    0.459842    0.072481    11.00000    0.10049    0.06977 = 
         0.06071   -0.00052    0.04494   -0.01699 
O3    5    0.402489    0.360397    0.186186    11.00000    0.10122    0.06357 = 
         0.09051   -0.01902    0.05319   -0.02899 
O4    5    0.372730    0.314218    0.114216    11.00000    0.10013    0.08175 = 
         0.08335   -0.01898    0.04910   -0.02768 
O5    5    0.414212    0.350273   -0.053903    11.00000    0.10046    0.08808 = 
         0.06743   -0.01042    0.03598   -0.03161 
C1    1    0.492061    0.447130    0.107379    11.00000    0.09286    0.03464 = 
         0.06077   -0.00419    0.04585   -0.00465 
C2    1    0.439910    0.397682    0.116333    11.00000    0.08666    0.04708 = 
         0.06614   -0.00463    0.04235   -0.00141 
AFIX  43 
H2    3    0.445355    0.408075    0.155425    11.00000   -1.20000 
AFIX   0 
C3    1    0.459007    0.414138    0.080605    11.00000    0.07957    0.05312 = 
         0.06831   -0.00142    0.04046   -0.00327 
C4    1    0.450012    0.399483    0.022324    11.00000    0.07270    0.04557 = 
         0.06653    0.00253    0.03708    0.00170 
AFIX  43 
H4    3    0.462449    0.411399   -0.002624    11.00000   -1.20000 
AFIX   0 
C5    1    0.423396    0.368074    0.001020    11.00000    0.08999    0.05664 = 
         0.06001   -0.00194    0.03299   -0.01271 
C6    1    0.404302    0.351182    0.038053    11.00000    0.08178    0.05126 = 
         0.07808   -0.00788    0.02904   -0.01381 
AFIX  43 
H6    3    0.385587    0.329574    0.023397    11.00000   -1.20000 
AFIX   0 
C7    1    0.412486    0.365621    0.094797    11.00000    0.08512    0.05720 = 
         0.07525   -0.00679    0.03980   -0.00673 
C8    1    0.395280    0.343983    0.136720    11.00000    0.08020    0.07153 = 
         0.07415   -0.02981    0.05277   -0.03209 
C9    1    0.441134    0.359627   -0.085793    11.00000    0.11708    0.08768 = 
         0.09179   -0.00550    0.04624   -0.02149 
AFIX  23 
H9A   3    0.471414    0.356787   -0.058001    11.00000   -1.20000 
H9B   3    0.436353    0.387099   -0.099696    11.00000   -1.20000 
AFIX   0 
C10   1    0.431443    0.332531   -0.140642    11.00000    0.14938    0.07731 = 
         0.12319   -0.02360    0.03775   -0.01310 
AFIX  23 
H10A  3    0.400334    0.332256   -0.164918    11.00000   -1.20000 
H10B  3    0.445607    0.342766   -0.166639    11.00000   -1.20000 
AFIX   0 
C11   1    0.446718    0.291043   -0.121196    11.00000    0.16622    0.13759 = 
         0.16865   -0.04496    0.07258   -0.03660 
AFIX  23 
H11A  3    0.433243    0.273094   -0.155868    11.00000   -1.20000 
H11B  3    0.437870    0.282918   -0.088215    11.00000   -1.20000 
AFIX   0 
C12   1    0.495725    0.288039   -0.098912    11.00000    0.18952    0.17965 = 
         0.21808   -0.04008    0.05477   -0.03473 
AFIX  23 
H12A  3    0.505158    0.298640   -0.130047    11.00000   -1.20000 
H12B  3    0.509493    0.303386   -0.061221    11.00000   -1.20000 
AFIX   0 
C13   1    0.508327    0.245471   -0.087083    11.00000    0.21979    0.20694 = 
         0.24227   -0.03565    0.09013   -0.02545 
AFIX  23 
H13A  3    0.494841    0.233290   -0.061559    11.00000   -1.20000 
H13B  3    0.499698    0.230806   -0.125656    11.00000   -1.20000 
AFIX   0 
C14   1    0.555542    0.245948   -0.054909    11.00000    0.19504    0.23332 = 
         0.30248   -0.03311    0.11881   -0.02733 
AFIX  33 
H14A  3    0.566083    0.219112   -0.045680    11.00000   -1.50000 
H14B  3    0.568234    0.258290   -0.080774    11.00000   -1.50000 
H14C  3    0.563408    0.260758   -0.017080    11.00000   -1.50000 
AFIX   0 
  
RESI LIGA 2 
O1    5    0.332036    0.357596    0.216225    11.00000    0.08999    0.06858 = 
         0.11208   -0.02214    0.05802   -0.00915 
O2    5    0.301097    0.312659    0.143735    11.00000    0.08097    0.07760 = 
         0.10879   -0.01718    0.04813   -0.00525 
O3    5    0.246540    0.459733    0.254406    11.00000    0.07437    0.08084 = 
         0.12536   -0.00661    0.03458    0.00811 
O4    5    0.174822    0.460064    0.201920    11.00000    0.08364    0.08875 = 
         0.13616   -0.01707    0.04075   -0.00238 
O5    5    0.152274    0.362634    0.036833    11.00000    0.16628    0.21775 = 
         0.24791   -0.14633    0.00769    0.01193 
C1    1    0.301904    0.342631    0.175661    11.00000    0.08493    0.07913 = 
         0.10653   -0.04027    0.06027   -0.02719 
C2    1    0.255441    0.394981    0.189778    11.00000    0.08457    0.07882 = 
         0.10075   -0.01494    0.03657   -0.01149 
AFIX  43 
H2    3    0.279658    0.403441    0.223783    11.00000   -1.20000 
AFIX   0 
C3    1    0.258985    0.363970    0.155064    11.00000    0.08380    0.07688 = 
         0.11291   -0.03437    0.03664   -0.02466 
C4    1    0.225123    0.352192    0.105525    11.00000    0.09654    0.11289 = 
         0.16549   -0.05900    0.04214    0.00377 
AFIX  43 
H4    3    0.227900    0.330735    0.082212    11.00000   -1.20000 
AFIX   0 
C5    1    0.185317    0.371906    0.088264    11.00000    0.11657    0.13954 = 
         0.19216   -0.07377    0.02545    0.00565 
C6    1    0.181738    0.402261    0.125323    11.00000    0.09007    0.10629 = 
         0.18503   -0.03846    0.02815    0.00408 
AFIX  43 
H6    3    0.155031    0.414791    0.115770    11.00000   -1.20000 
AFIX   0 
C7    1    0.216225    0.413958    0.174928    11.00000    0.06971    0.08225 = 
         0.13372   -0.01951    0.03597   -0.00153 
C8    1    0.212666    0.446782    0.215897    11.00000    0.06489    0.04956 = 
         0.12812   -0.00621    0.03213    0.00180 
C9    1    0.155547    0.343609   -0.020006    11.00000    0.26842    0.33422 = 
         0.36178   -0.11889    0.00249   -0.03243 
  
RESI LIGA 3 
O1    5    0.371622    0.299841    0.299393    11.00000    0.10344    0.08999 = 
         0.07980   -0.01908    0.05270   -0.02379 
O2    5    0.340734    0.253807    0.228378    11.00000    0.09558    0.07590 = 
         0.07767   -0.01834    0.04424   -0.02675 
O3    5    0.352673    0.298160    0.488408    11.00000    0.10291    0.08986 = 
         0.08965   -0.00587    0.05568   -0.03685 
O4    5    0.314645    0.251484    0.508363    11.00000    0.09664    0.06545 = 
         0.08177   -0.00132    0.04745   -0.02178 
O5    5    0.292062    0.153875    0.337723    11.00000    0.16293    0.07031 = 
         0.11930   -0.01670    0.08985   -0.03585 
C1    1    0.349771    0.269597    0.278737    11.00000    0.06923    0.08219 = 
         0.07804   -0.03432    0.05174   -0.03021 
C2    1    0.342400    0.264340    0.378048    11.00000    0.07853    0.05783 = 
         0.09276    0.00064    0.04321   -0.00541 
AFIX  43 
H2    3    0.355853    0.289149    0.387660    11.00000   -1.20000 
AFIX   0 
C3    1    0.337265    0.246734    0.323952    11.00000    0.08845    0.06934 = 
         0.07077   -0.01737    0.04734   -0.01640 
C4    1    0.319625    0.209767    0.311589    11.00000    0.09372    0.07297 = 
         0.07497   -0.01303    0.05178   -0.01498 
AFIX  43 
H4    3    0.316496    0.197423    0.274580    11.00000   -1.20000 
AFIX   0 
C5    1    0.306503    0.190436    0.351532    11.00000    0.10966    0.06004 = 
         0.09032   -0.01410    0.06382   -0.01680 
C6    1    0.310501    0.209784    0.405788    11.00000    0.10423    0.06648 = 
         0.08601   -0.00354    0.05559   -0.02108 
AFIX  43 
H6    3    0.300763    0.197148    0.433265    11.00000   -1.20000 
AFIX   0 
C7    1    0.328043    0.246198    0.419453    11.00000    0.08429    0.06517 = 
         0.08220    0.01056    0.04654   -0.01223 
C8    1    0.331448    0.268339    0.476892    11.00000    0.08204    0.07632 = 
         0.05187    0.00862    0.03543   -0.03777 
C9    1    0.286108    0.129588    0.382331    11.00000    0.16456    0.08248 = 
         0.15185   -0.01771    0.09224   -0.03922 
AFIX  23 
H9A   3    0.259460    0.136788    0.387062    11.00000   -1.20000 
H9B   3    0.310248    0.132747    0.422014    11.00000   -1.20000 
AFIX   0 
C10   1    0.283653    0.087004    0.360186    11.00000    0.35219    0.13358 = 
         0.21358   -0.01479    0.10628   -0.09716 
  
RESI LIGA 4 
O1    5    0.235977    0.459879    0.361707    11.00000    0.08150    0.06528 = 
         0.11733    0.01044    0.04019    0.00177 
O2    5    0.164153    0.459609    0.309039    11.00000    0.07555    0.07386 = 
         0.13162    0.01158    0.03718   -0.00451 
O3    5    0.303719    0.355461    0.506938    11.00000    0.09598    0.07603 = 
         0.08812    0.01046    0.03899   -0.02700 
O4    5    0.262707    0.308965    0.524648    11.00000    0.08634    0.07468 = 
         0.10546   -0.00370    0.04417   -0.02465 
O5    5    0.111272    0.356008    0.406308    11.00000    0.08441    0.10633 = 
         0.18572    0.03428    0.06988   -0.00271 
C1    1    0.198567    0.446810    0.348721    11.00000    0.06396    0.04464 = 
         0.11837    0.00010    0.03545    0.00147 
C2    1    0.232053    0.394422    0.428414    11.00000    0.07898    0.07011 = 
         0.08718   -0.00968    0.03829   -0.00858 
AFIX  43 
H2    3    0.259410    0.404347    0.434301    11.00000   -1.20000 
AFIX   0 
C3    1    0.195151    0.413292    0.388695    11.00000    0.07749    0.06436 = 
         0.09920   -0.00300    0.04307   -0.00662 
C4    1    0.155380    0.399460    0.381135    11.00000    0.08032    0.06829 = 
         0.12658   -0.00092    0.04431    0.00536 
AFIX  43 
H4    3    0.130429    0.412077    0.353823    11.00000   -1.20000 
AFIX   0 
C5    1    0.151944    0.365940    0.414742    11.00000    0.08720    0.06849 = 
         0.12664    0.00468    0.05411    0.00060 
C6    1    0.188124    0.346643    0.450954    11.00000    0.06984    0.06141 = 
         0.10447    0.00269    0.04446   -0.00324 
AFIX  43 
H6    3    0.185790    0.323213    0.470654    11.00000   -1.20000 
AFIX   0 
C7    1    0.228285    0.360842    0.459341    11.00000    0.07703    0.06492 = 
         0.08786   -0.01132    0.04453   -0.01225 
C8    1    0.268298    0.339012    0.499982    11.00000    0.07701    0.07524 = 
         0.05422   -0.00681    0.02170   -0.02965 
C9    1    0.106506    0.326726    0.443913    11.00000    0.09512    0.12376 = 
         0.20775    0.03222    0.08333   -0.01170 
AFIX  23 
H9A   3    0.124451    0.332675    0.486821    11.00000   -1.20000 
H9B   3    0.115689    0.301283    0.433536    11.00000   -1.20000 
AFIX   0 
C10   1    0.060396    0.324706    0.435180    11.00000    0.13504    0.14624 = 
         0.27867    0.03891    0.09152   -0.02839 
AFIX  23 
H10A  3    0.043545    0.312327    0.395666    11.00000   -1.20000 
H10B  3    0.049246    0.351432    0.434872    11.00000   -1.20000 
AFIX   0 
C11   1    0.055398    0.299311    0.490035    11.00000    0.19818    0.25062 = 
         0.50013    0.13233    0.16344   -0.00267 
  
RESI LIGA 5 
O1    5    0.353768    0.355866    0.627512    11.00000    0.10234    0.07016 = 
         0.07488   -0.01773    0.03561   -0.03496 
O2    5    0.312745    0.310409    0.644712    11.00000    0.10340    0.10272 = 
         0.08667   -0.01957    0.04319   -0.05221 
O3    5    0.417628    0.459718    0.775933    11.00000    0.11080    0.07567 = 
         0.05600   -0.01043    0.03882   -0.02568 
O4    5    0.405672    0.460102    0.860776    11.00000    0.11530    0.08594 = 
         0.06657   -0.02106    0.05013   -0.02757 
O5    5    0.292053    0.358548    0.828098    11.00000    0.16749    0.17328 = 
         0.13542   -0.05917    0.11393   -0.08711 
C1    1    0.335975    0.340278    0.658872    11.00000    0.08909    0.08561 = 
         0.04809   -0.00995    0.02875   -0.04760 
C2    1    0.363585    0.395945    0.732399    11.00000    0.08875    0.06988 = 
         0.06960   -0.00627    0.03398   -0.01343 
AFIX  43 
H2    3    0.379534    0.404344    0.709806    11.00000   -1.20000 
AFIX   0 
C3    1    0.336371    0.364318    0.712455    11.00000    0.08746    0.07701 = 
         0.06652   -0.01032    0.02957   -0.03617 
C4    1    0.313095    0.352327    0.745285    11.00000    0.11519    0.10083 = 
         0.08587   -0.01433    0.02969   -0.04587 
AFIX  43 
H4    3    0.294668    0.330441    0.731637    11.00000   -1.20000 
AFIX   0 
C5    1    0.316048    0.371735    0.798331    11.00000    0.12346    0.11385 = 
         0.09330   -0.04710    0.06633   -0.06521 
C6    1    0.343026    0.403396    0.817185    11.00000    0.10133    0.09976 = 
         0.07688   -0.02526    0.04741   -0.02691 
AFIX  43 
H6    3    0.345017    0.417352    0.852455    11.00000   -1.20000 
AFIX   0 
C7    1    0.367721    0.415356    0.784817    11.00000    0.08184    0.06957 = 
         0.06623   -0.00870    0.03443   -0.01121 
C8    1    0.401192    0.447496    0.810909    11.00000    0.10354    0.03836 = 
         0.05598   -0.00215    0.04977   -0.00649 
C9    1    0.291626    0.378400    0.878621    11.00000    0.21768    0.23583 = 
         0.20285   -0.05764    0.16179   -0.10357 
AFIX  23 
H9A   3    0.278899    0.404570    0.866004    11.00000   -1.20000 
H9B   3    0.321295    0.382045    0.908245    11.00000   -1.20000 
AFIX   0 
C10   1    0.267654    0.357618    0.907501    11.00000    0.30115    0.26976 = 
         0.37654   -0.05058    0.22026   -0.10584 
  
RESI LIGA 6 
O1    5    0.406248    0.299998    0.611178    11.00000    0.07994    0.09350 = 
         0.10124    0.01354    0.03504   -0.02114 
O2    5    0.365087    0.255572    0.629627    11.00000    0.08929    0.09961 = 
         0.10237    0.01681    0.02943   -0.02265 
O3    5    0.559644    0.303007    0.731432    11.00000    0.07374    0.09055 = 
         0.10485    0.01186    0.03609    0.01124 
O4    5    0.589825    0.256594    0.802497    11.00000    0.09037    0.08479 = 
         0.09882    0.02204    0.04488    0.01272 
O5    5    0.470222    0.164356    0.779032    11.00000    0.15682    0.17537 = 
         0.18876    0.06700    0.00027   -0.05746 
C1    1    0.400029    0.271457    0.637622    11.00000    0.07819    0.08510 = 
         0.06095    0.00161    0.02000   -0.03185 
C2    1    0.480704    0.268652    0.699032    11.00000    0.09273    0.07977 = 
         0.09225    0.00035    0.05106   -0.00409 
AFIX  43 
H2    3    0.483518    0.292133    0.679814    11.00000   -1.20000 
AFIX   0 
C3    1    0.439874    0.251709    0.682944    11.00000    0.09219    0.09384 = 
         0.08079    0.00078    0.02843   -0.01762 
C4    1    0.437466    0.216632    0.710863    11.00000    0.09303    0.10970 = 
         0.11858    0.03264    0.02280   -0.03021 
AFIX  43 
H4    3    0.410642    0.204446    0.701842    11.00000   -1.20000 
AFIX   0 
C5    1    0.474195    0.199673    0.751658    11.00000    0.10268    0.11404 = 
         0.13648    0.05126    0.02426   -0.02183 
C6    1    0.513849    0.217589    0.768099    11.00000    0.10288    0.11559 = 
         0.10635    0.03257    0.02338   -0.00485 
AFIX  43 
H6    3    0.538631    0.205813    0.797277    11.00000   -1.20000 
AFIX   0 
C7    1    0.516619    0.251666    0.742235    11.00000    0.08805    0.08234 = 
         0.08949    0.01357    0.04200    0.00051 
C8    1    0.559267    0.272093    0.762396    11.00000    0.07436    0.07937 = 
         0.08468    0.01766    0.05105    0.02071 
C10   1    0.430050    0.137933    0.768181    11.00000    0.22433    0.31150 = 
         0.35828   -0.02079   -0.01317   -0.09140 
  
RESI DMF 7 
O1    5    0.275847    0.232054    0.602961    11.00000    0.13471    0.07594 = 
         0.12042   -0.02380    0.07884   -0.03449 
N1    4    0.287012    0.186715    0.687502    11.00000    0.24075    0.21562 = 
         0.23561    0.06280    0.07819   -0.10661 
C1    1    0.295175    0.214743    0.655828    11.00000    0.21678    0.17408 = 
         0.20670    0.02324    0.07660   -0.12733 
AFIX  43 
H1    3    0.322738    0.225459    0.677120    11.00000   -1.20000 
AFIX   0 
C2    1    0.245541    0.172139    0.666497    11.00000    0.21792    0.15042 = 
         0.20289   -0.00545    0.11802   -0.05888 
AFIX  33 
H2A   3    0.243821    0.151626    0.693961    11.00000   -1.50000 
H2B   3    0.225804    0.193296    0.665012    11.00000   -1.50000 
H2C   3    0.237853    0.161252    0.625755    11.00000   -1.50000 
AFIX   0 
C3    1    0.318391    0.158420    0.740644    11.00000    0.32118    0.26018 = 
         0.26177    0.08145    0.10398   -0.00971 
AFIX  33 
H3A   3    0.301281    0.140761    0.754207    11.00000   -1.50000 
H3B   3    0.336075    0.143087    0.724888    11.00000   -1.50000 
H3C   3    0.336752    0.174340    0.774905    11.00000   -1.50000 
AFIX   0 
  
RESI DMF 8 
O1    5    0.565930    0.500000    0.018317    10.50000    0.07529    0.07048 = 
         0.06071    0.00000    0.03067    0.00000 
HKLF 4 
  
  
  
  
REM  eric340 C2/m 
REM wR2 = 0.294997, GooF = S = 1.03291, Restrained GooF = 1.00168 for all data 
REM R1 = 0.087003 for 8542 Fo > 4sig(Fo) and 0.124368 for all 13747 data 
REM 994 parameters refined using 1677 restraints 
  
END 
  
WGHT      0.1603    173.5981 
  
REM Highest difference peak  1.472,  deepest hole -0.471,  1-sigma level  0.088 
Q1    1   0.5999  0.5000  0.0180  10.50000  0.05    1.47 
Q2    1   0.0671  0.3180  0.5443  11.00000  0.05    0.69 
Q3    1   0.3393  0.2035  0.0970  11.00000  0.05    0.67 
Q4    1   0.5324  0.5000 -0.0407  10.50000  0.05    0.66 
Q5    1   0.4505  0.3270 -0.1765  11.00000  0.05    0.63 
Q6    1   0.5471  0.5260  0.1536  11.00000  0.05    0.55 
Q7    1   0.2782  0.2342  0.6886  11.00000  0.05    0.53 
Q8    1   0.3663  0.1398  0.7847  11.00000  0.05    0.52 
Q9    1   0.4019  0.4448  0.9191  11.00000  0.05    0.51 
Q10   1   0.2152  0.1413  0.6641  11.00000  0.05    0.51 
;
_shelx_res_checksum              42221

_shelx_fab_file                  
; 
-34 0 8 -17.5925 -0.1632 
-34 0 9 5.8425 0.1021 
-34 0 10 -1.4762 0.4090 
-34 0 11 -2.3006 -0.1933 
-34 2 8 -18.0825 0.0833 
-34 2 9 -7.8031 0.1503 
-34 2 10 -4.9742 -0.1281 
-33 1 4 -5.6486 0.1984 
-33 1 5 -5.4043 0.0895 
-33 1 6 1.0783 -0.4357 
-33 1 7 -7.2781 -0.0572 
-33 1 8 -11.8817 -0.2744 
-33 1 9 4.1324 0.3284 
-33 1 10 4.4414 0.0691 
-33 1 11 -7.6996 0.0047 
-33 1 12 -5.2167 -0.0604 
-33 1 13 6.1310 0.2044 
-33 1 14 -4.1837 0.5108 
-33 3 4 -4.8191 0.1632 
-33 3 5 -0.1813 0.1461 
-33 3 6 2.1933 -0.0929 
-33 3 7 3.0194 -0.6913 
-33 3 8 9.1343 0.0079 
-33 3 9 3.2631 -0.1210 
-33 3 10 0.7713 0.4470 
-33 3 11 -5.2375 -0.0803 
-33 3 12 4.2777 -0.1013 
-33 3 13 -24.5603 1.0426 
-33 3 14 0.8564 -0.0302 
-33 5 5 10.1899 -0.0400 
-33 5 6 -9.9221 -0.2873 
-33 5 7 1.1012 -0.1353 
-33 5 8 -1.0844 -0.3140 
-33 5 9 -9.7943 0.2628 
-33 5 10 9.4494 0.0074 
-33 5 11 -2.6688 -0.3555 
-33 5 12 -0.4177 -0.4415 
-33 5 13 -10.1074 0.5045 
-33 7 6 5.7424 -0.2665 
-33 7 7 15.4466 0.4016 
-33 7 8 5.0056 -0.0832 
-33 7 9 -8.9428 -0.6207 
-33 7 10 15.7691 -0.0595 
-33 7 11 -2.7719 -0.4027 
-33 7 12 3.7449 0.7926 
-32 0 2 6.7620 -0.4565 
-32 0 3 -0.7343 0.0666 
-32 0 4 -18.6855 1.6997 
-32 0 5 -10.0546 -0.1017 
-32 0 6 8.1486 -0.9038 
-32 0 7 -11.5368 -0.2101 
-32 0 8 6.8843 -0.3891 
-32 0 9 -7.4335 -0.3358 
-32 0 10 1.1678 -0.9058 
-32 0 11 -20.3444 2.0762 
-32 0 12 -4.5130 0.9681 
-32 0 13 -8.6422 0.0830 
-32 0 14 4.1210 -1.2561 
-32 0 15 3.2568 -0.6319 
-32 0 16 -1.3723 0.9078 
-32 2 2 6.7801 0.6864 
-32 2 3 -4.5102 0.5731 
-32 2 4 -8.3044 -0.3247 
-32 2 5 -4.5362 -0.5643 
-32 2 6 -2.6417 -0.5542 
-32 2 7 -2.0518 0.3672 
-32 2 8 5.4313 0.6969 
-32 2 9 -5.8318 0.2779 
-32 2 10 6.4805 -0.4016 
-32 2 11 -10.7700 -0.3341 
-32 2 12 2.6127 -0.0991 
-32 2 13 -1.1144 0.2666 
-32 2 14 3.5761 0.5335 
-32 2 15 -2.5622 -0.1562 
-32 2 16 12.3379 -1.4450 
-32 4 2 9.5824 0.0383 
-32 4 3 3.8212 -0.0904 
-32 4 4 -2.1307 0.3315 
-32 4 5 -9.1378 0.1663 
-32 4 6 -10.2297 -0.2305 
-32 4 7 -5.4984 -0.4578 
-32 4 8 -2.6779 0.2003 
-32 4 9 -13.1365 -0.4869 
-32 4 10 1.8179 0.2678 
-32 4 11 -3.2876 0.4220 
-32 4 12 7.7715 -0.0958 
-32 4 13 9.2433 -0.0992 
-32 4 14 -5.8527 0.2628 
-32 4 15 -4.1457 0.4743 
-32 4 16 0.5432 -0.9086 
-32 6 3 -15.5561 -0.0894 
-32 6 4 2.9164 0.1401 
-32 6 5 -4.1664 -0.2853 
-32 6 6 -5.9737 -0.5239 
-32 6 7 3.6562 0.3111 
-32 6 8 12.0898 0.0186 
-32 6 9 -2.4047 0.0064 
-32 6 10 -2.8161 -0.2933 
-32 6 11 -0.9680 0.3539 
-32 6 12 -0.5345 0.0129 
-32 6 13 1.4151 0.2718 
-32 6 14 4.1598 0.6069 
-32 6 15 1.1952 -0.0615 
-32 8 4 -4.4959 -0.1766 
-32 8 5 -8.0172 -0.0758 
-32 8 6 -5.1564 -0.2643 
-32 8 7 2.5612 -0.0112 
-32 8 8 2.5303 -0.2261 
-32 8 9 -14.5223 -0.7853 
-32 8 10 3.4016 0.3987 
-32 8 11 -6.0644 0.4432 
-32 8 12 4.5296 0.2163 
-32 8 13 0.0465 -0.2006 
-32 8 14 1.2921 0.5824 
-32 10 5 -5.0836 -0.3243 
-32 10 6 -7.2780 0.0740 
-32 10 7 7.1498 -0.4531 
-32 10 8 -10.6915 -0.1629 
-32 10 9 -2.7083 -0.2759 
-32 10 10 0.2053 0.2278 
-32 10 11 -7.1801 0.4460 
-32 10 12 4.4528 -0.3941 
-32 10 13 2.4763 -0.0129 
-31 1 1 -8.5600 -0.5310 
-31 1 2 -0.8276 -0.4918 
-31 1 3 2.5715 0.1910 
-31 1 4 8.8268 0.1373 
-31 1 5 -18.6885 0.1247 
-31 1 6 6.4572 0.1528 
-31 1 7 -1.8225 0.2886 
-31 1 8 3.7970 0.1138 
-31 1 9 6.3602 -0.0545 
-31 1 10 -3.4056 -0.2704 
-31 1 11 7.7867 -0.2965 
-31 1 12 15.6025 0.1727 
-31 1 13 10.2254 0.4327 
-31 1 14 -8.4119 -0.1317 
-31 1 15 -6.5773 -0.4286 
-31 1 16 -7.3543 -0.0489 
-31 1 17 -8.8701 0.0153 
-31 3 1 -8.3748 -0.2643 
-31 3 2 0.3252 0.2782 
-31 3 3 -5.6956 0.6174 
-31 3 4 -0.8762 -0.0055 
-31 3 5 -16.3183 -0.3984 
-31 3 6 7.9253 -0.1922 
-31 3 7 -1.4151 -0.1607 
-31 3 8 4.4264 0.0123 
-31 3 9 4.6141 -0.4300 
-31 3 10 -8.0741 0.4234 
-31 3 11 -5.8546 -0.1075 
-31 3 12 16.5459 0.0609 
-31 3 13 -11.8750 0.1147 
-31 3 14 0.4224 0.1082 
-31 3 15 3.0562 -0.3850 
-31 3 16 3.0699 -0.4031 
-31 3 17 -16.1364 -0.4092 
-31 5 1 -4.4315 -0.0661 
-31 5 2 12.8705 0.2783 
-31 5 3 -9.3789 -0.0409 
-31 5 4 0.4263 -0.1037 
-31 5 5 -8.8523 0.2248 
-31 5 6 -16.2360 -0.0734 
-31 5 7 -6.4499 -0.1130 
-31 5 8 13.8044 -0.1259 
-31 5 9 -0.0445 0.4233 
-31 5 10 4.3947 0.2226 
-31 5 11 -0.8032 -0.0638 
-31 5 12 2.7634 -0.1895 
-31 5 13 -3.7726 -0.1220 
-31 5 14 3.0122 -0.0878 
-31 5 15 -11.1079 0.4093 
-31 5 16 5.3430 -0.2412 
-31 5 17 -0.1472 0.0271 
-31 7 1 1.0563 -0.2444 
-31 7 2 -0.7658 0.2852 
-31 7 3 -13.5296 0.0336 
-31 7 4 8.0540 0.2306 
-31 7 5 -0.4854 -0.0126 
-31 7 6 -8.5358 -0.6924 
-31 7 7 -17.9520 -0.3484 
-31 7 8 -6.5306 0.4108 
-31 7 9 -10.0883 0.1378 
-31 7 10 4.4941 -0.2583 
-31 7 11 1.4694 0.0873 
-31 7 12 3.6195 0.7434 
-31 7 13 5.9474 0.1896 
-31 7 14 4.8610 -0.1265 
-31 7 15 -4.5186 -0.5085 
-31 7 16 9.0137 0.3587 
-31 9 2 0.9089 -0.3379 
-31 9 3 0.9229 0.4733 
-31 9 4 0.1253 -0.2435 
-31 9 5 -14.8438 0.4686 
-31 9 6 1.1186 -0.1736 
-31 9 7 -7.5753 -0.2821 
-31 9 8 20.9663 0.2058 
-31 9 9 5.7525 -0.2672 
-31 9 10 -0.2435 -0.1679 
-31 9 11 -6.1011 0.1113 
-31 9 12 -1.0126 0.6651 
-31 9 13 -7.1007 -0.1175 
-31 9 14 -7.1672 0.0080 
-31 9 15 5.4877 0.1994 
-31 11 3 1.7279 -0.2187 
-31 11 4 -0.4956 0.3162 
-31 11 5 -6.1696 -0.1315 
-31 11 6 10.4478 -0.6504 
-31 11 7 -2.3461 -0.5723 
-31 11 8 -9.2154 0.4187 
-31 11 9 5.1902 0.8229 
-31 11 10 5.8922 -0.9476 
-31 11 11 -10.5756 -0.3980 
-31 11 12 8.4716 0.3899 
-31 11 13 0.4072 0.3729 
-31 11 14 -7.0217 0.4123 
-31 13 5 3.0826 0.3077 
-31 13 6 3.6497 -0.4853 
-31 13 7 10.3329 -0.3068 
-31 13 8 4.1432 0.1319 
-31 13 9 5.5590 0.1113 
-31 13 10 -1.2826 -0.3976 
-31 13 11 8.0623 0.0746 
-31 13 12 1.1455 0.4867 
-30 0 1 6.2662 0.6560 
-30 0 2 -10.8991 0.2599 
-30 0 3 5.8801 -0.9973 
-30 0 4 -20.9377 -0.3744 
-30 0 5 -17.0668 0.0953 
-30 0 6 11.9646 -0.0275 
-30 0 7 -0.6341 -0.7969 
-30 0 8 4.1845 0.8062 
-30 0 9 2.5387 0.5930 
-30 0 10 6.3430 -1.0524 
-30 0 11 4.6535 -1.5745 
-30 0 12 -1.8650 1.3298 
-30 0 13 -10.5318 3.1367 
-30 0 14 9.1592 -0.5458 
-30 0 15 -8.4805 -1.7357 
-30 0 16 16.0290 -1.9275 
-30 0 17 17.1617 1.0436 
-30 0 18 7.3974 -0.0615 
-30 2 1 -17.0802 -0.5809 
-30 2 2 -1.6895 -0.4211 
-30 2 3 13.1864 0.6645 
-30 2 4 -5.5036 0.0488 
-30 2 5 1.5322 -0.3812 
-30 2 6 -13.3415 -0.1691 
-30 2 7 -7.7049 0.3404 
-30 2 8 -11.2208 0.2966 
-30 2 9 -1.3212 -0.2066 
-30 2 10 10.2350 0.1154 
-30 2 11 10.1971 -0.3009 
-30 2 12 -10.5885 -0.0245 
-30 2 13 -11.7312 -0.2035 
-30 2 14 20.5873 -0.1194 
-30 2 15 -16.2687 0.3066 
-30 2 16 14.2293 -0.6281 
-30 2 17 -2.7943 -0.0024 
-30 2 18 7.0064 0.5882 
-30 4 1 -11.5437 0.1418 
-30 4 2 -10.0861 0.5202 
-30 4 3 -5.7204 0.2729 
-30 4 4 9.8695 -0.4947 
-30 4 5 -2.8285 -0.0778 
-30 4 6 -7.6067 0.0842 
-30 4 7 0.3296 -0.0807 
-30 4 8 6.6674 -0.1441 
-30 4 9 -16.4176 0.1979 
-30 4 10 10.5874 0.3085 
-30 4 11 -3.0892 -0.3751 
-30 4 12 6.1936 -0.1800 
-30 4 13 3.8387 0.1709 
-30 4 14 23.0811 0.4883 
-30 4 15 -11.0423 -0.2380 
-30 4 16 20.1305 -0.4155 
-30 4 17 8.4926 -0.4159 
-30 4 18 15.2087 0.2932 
-30 6 1 -12.2793 0.2399 
-30 6 2 15.2321 -0.2197 
-30 6 3 -11.4118 -0.0819 
-30 6 4 17.8276 0.3145 
-30 6 5 -5.4154 0.2435 
-30 6 6 -20.9745 0.0725 
-30 6 7 -0.5234 -0.0396 
-30 6 8 18.0932 -0.3155 
-30 6 9 -18.5521 0.2314 
-30 6 10 -14.0099 0.2688 
-30 6 11 -12.8850 0.4359 
-30 6 12 7.5607 -0.0194 
-30 6 13 -12.1409 -0.3701 
-30 6 14 4.3872 -0.1363 
-30 6 15 -2.4384 0.0322 
-30 6 16 7.4616 -0.0974 
-30 6 17 -2.9141 -0.0396 
-30 8 1 -11.6708 0.1159 
-30 8 2 1.8431 0.4669 
-30 8 3 -4.0203 0.2111 
-30 8 4 0.0400 -0.2732 
-30 8 5 1.7976 -0.2584 
-30 8 6 -19.1302 -0.0639 
-30 8 7 -7.0763 -0.2109 
-30 8 8 13.5124 0.1917 
-30 8 9 -15.3550 -0.1161 
-30 8 10 6.9757 0.0828 
-30 8 11 -12.0638 -0.2574 
-30 8 12 -2.8449 0.2358 
-30 8 13 -2.7476 0.2304 
-30 8 14 6.3396 -0.0378 
-30 8 15 6.3797 -0.7073 
-30 8 16 6.0709 -0.2752 
-30 8 17 -10.4530 -0.5142 
-30 10 1 -5.9628 -0.0245 
-30 10 2 -3.2142 0.1663 
-30 10 3 4.0013 0.2493 
-30 10 4 6.5054 -0.2908 
-30 10 5 11.0652 -0.1938 
-30 10 6 -17.1821 0.2653 
-30 10 7 11.0861 0.0300 
-30 10 8 8.3165 -0.1042 
-30 10 9 6.6467 -0.0903 
-30 10 10 12.0733 -0.1767 
-30 10 11 -8.9764 0.1132 
-30 10 12 10.5269 0.0926 
-30 10 13 2.4715 0.6548 
-30 10 14 -9.3998 -0.3729 
-30 10 15 -0.4709 -0.4524 
-30 10 16 6.5677 -0.7049 
-30 12 2 -6.9222 0.4190 
-30 12 3 -12.3086 0.1246 
-30 12 4 3.4133 0.1308 
-30 12 5 8.2294 -0.4130 
-30 12 6 -15.2734 -0.1611 
-30 12 7 -9.7540 -0.5028 
-30 12 8 5.0966 -0.1077 
-30 12 9 5.4226 0.6342 
-30 12 10 -2.0923 0.2676 
-30 12 11 -13.1259 -0.4352 
-30 12 12 -2.9925 -0.1868 
-30 12 13 -6.8873 0.8818 
-30 12 14 8.7008 -0.1194 
-30 12 15 -2.7656 -0.1766 
-30 14 4 18.4191 -0.7414 
-30 14 5 -8.0236 0.2851 
-30 14 6 4.4780 -0.2700 
-30 14 7 -8.7640 0.4883 
-30 14 8 5.1827 -0.4143 
-30 14 9 2.2474 -0.0290 
-30 14 10 -3.3216 0.1957 
-30 14 11 4.4447 -0.3312 
-30 14 12 -8.3566 0.4994 
-30 14 13 -0.3649 0.5411 
-30 16 7 0.0695 -0.1903 
-30 16 8 6.4173 -0.0809 
-30 16 9 -6.1008 0.1120 
-30 16 10 -0.2341 0.2975 
-29 1 1 6.1841 -0.1021 
-29 1 2 5.3474 0.5334 
-29 1 3 11.6610 0.1272 
-29 1 4 1.5616 -0.0671 
-29 1 5 8.8202 -0.1259 
-29 1 6 7.1893 -0.1777 
-29 1 7 -13.3540 0.4605 
-29 1 8 8.6192 0.2093 
-29 1 9 -0.4814 0.0792 
-29 1 10 15.3383 -0.4240 
-29 1 11 -3.0460 -0.5658 
-29 1 12 -4.3597 0.0184 
-29 1 13 7.9587 0.1665 
-29 1 14 9.0280 0.4401 
-29 1 15 -13.8252 0.3019 
-29 1 16 12.4345 -0.2882 
-29 1 17 0.7060 0.0356 
-29 1 18 0.2015 0.1916 
-29 1 19 14.0650 0.4033 
-29 3 1 2.6323 -0.0825 
-29 3 2 -2.9094 0.2731 
-29 3 3 21.4225 -0.0434 
-29 3 4 -5.2768 -0.3944 
-29 3 5 -9.7710 0.1015 
-29 3 6 -1.0729 -0.1297 
-29 3 7 -0.2480 -0.1779 
-29 3 8 1.8771 0.4100 
-29 3 9 0.1573 0.6159 
-29 3 10 2.9969 -0.2661 
-29 3 11 -5.0223 -0.4326 
-29 3 12 1.6991 0.1536 
-29 3 13 -1.6222 0.3481 
-29 3 14 -0.7511 0.4216 
-29 3 15 -8.8636 -0.5730 
-29 3 16 5.6819 0.0052 
-29 3 17 6.3110 -0.3009 
-29 3 18 -1.7882 0.5580 
-29 3 19 4.2086 0.0025 
-29 5 1 -0.3798 -0.1880 
-29 5 2 -8.9369 -0.1225 
-29 5 3 3.7349 0.3539 
-29 5 4 -13.9356 0.0987 
-29 5 5 7.3932 0.2196 
-29 5 6 1.7905 0.0497 
-29 5 7 6.0068 -0.1073 
-29 5 8 -2.1378 -0.2603 
-29 5 9 -6.1922 -0.1636 
-29 5 10 15.6975 0.0966 
-29 5 11 -3.6023 0.6570 
-29 5 12 -0.2574 -0.1489 
-29 5 13 -8.0366 -0.6543 
-29 5 14 14.7288 -0.2586 
-29 5 15 -7.9494 0.4440 
-29 5 16 -8.7258 0.0391 
-29 5 17 10.6411 -0.1338 
-29 5 18 1.8843 -0.1088 
-29 5 19 -0.5494 0.8777 
-29 7 1 3.5934 -0.0579 
-29 7 2 -2.0362 -0.1374 
-29 7 3 3.3746 -0.2048 
-29 7 4 0.9260 -0.0904 
-29 7 5 0.3115 -0.0797 
-29 7 6 -3.5341 0.0147 
-29 7 7 11.1374 -0.0834 
-29 7 8 -12.7566 0.1349 
-29 7 9 14.7471 0.1089 
-29 7 10 11.6998 -0.2808 
-29 7 11 0.6192 -0.0717 
-29 7 12 -1.3307 0.0597 
-29 7 13 1.8260 -0.0073 
-29 7 14 5.3506 -0.1409 
-29 7 15 -10.3478 -0.2173 
-29 7 16 -5.2726 -0.2383 
-29 7 17 -9.0281 0.0160 
-29 7 18 10.1619 0.1018 
-29 9 1 4.1947 -0.0500 
-29 9 2 3.6985 -0.1500 
-29 9 3 -5.6399 0.4346 
-29 9 4 9.2444 0.0956 
-29 9 5 -0.7275 -0.0170 
-29 9 6 25.9587 0.0187 
-29 9 7 -7.1738 0.0411 
-29 9 8 -15.8249 0.0748 
-29 9 9 -1.2243 -0.0998 
-29 9 10 -11.0074 0.0543 
-29 9 11 -5.6189 0.0665 
-29 9 12 1.3099 -0.0387 
-29 9 13 3.5160 0.0319 
-29 9 14 -2.5603 -0.0703 
-29 9 15 4.6595 -0.4549 
-29 9 16 -9.3833 -0.1816 
-29 9 17 -4.2073 -0.5552 
-29 9 18 -3.8759 0.0176 
-29 11 1 5.4475 0.2867 
-29 11 2 -0.9199 0.0231 
-29 11 3 -3.0391 -0.1469 
-29 11 4 9.3481 0.1521 
-29 11 5 -14.0500 -0.1229 
-29 11 6 0.0087 0.1456 
-29 11 7 -0.2410 -0.2528 
-29 11 8 -7.9663 -0.0956 
-29 11 9 7.0558 0.2907 
-29 11 10 9.0396 0.1936 
-29 11 11 -5.8603 0.0205 
-29 11 12 8.5496 -0.1362 
-29 11 13 -0.4470 0.3038 
-29 11 14 -7.4372 0.0576 
-29 11 15 -1.5986 -0.0952 
-29 11 16 2.2197 -0.7239 
-29 11 17 10.7381 0.6405 
-29 13 1 -0.1726 0.3205 
-29 13 2 1.9921 0.0382 
-29 13 3 -15.5551 0.1449 
-29 13 4 -2.8512 0.0809 
-29 13 5 6.1901 -0.1751 
-29 13 6 1.0017 -0.4748 
-29 13 7 2.4148 -0.0789 
-29 13 8 -1.9751 0.2984 
-29 13 9 -6.9099 0.1016 
-29 13 10 5.0924 0.0315 
-29 13 11 -7.0466 -0.1694 
-29 13 12 8.4188 0.0974 
-29 13 13 -8.6381 0.0257 
-29 13 14 2.5862 0.3586 
-29 13 15 -9.2805 -0.5101 
-29 13 16 1.6216 -0.9367 
-29 15 2 5.9490 0.0537 
-29 15 3 -22.0990 0.7759 
-29 15 4 -2.9618 -0.0246 
-29 15 5 -5.3734 -0.5847 
-29 15 6 -6.8304 -0.4675 
-29 15 7 -6.1007 0.6584 
-29 15 8 0.3600 0.0027 
-29 15 9 -8.8528 -0.6825 
-29 15 10 0.3150 -0.0262 
-29 15 11 0.7167 0.7351 
-29 15 12 -0.6543 0.1299 
-29 15 13 -4.6322 -0.1308 
-29 15 14 -7.1604 -0.1989 
-29 17 5 -3.5218 -0.5571 
-29 17 6 7.7273 -0.1297 
-29 17 7 -7.2342 0.3199 
-29 17 8 11.9371 0.3090 
-29 17 9 -8.9897 -0.3124 
-29 17 10 -2.4271 -0.0828 
-29 17 11 0.2818 -0.0858 
-28 0 1 -0.5232 0.8053 
-28 0 2 -13.6154 1.4027 
-28 0 3 -9.1718 -0.1397 
-28 0 4 18.1477 -0.6488 
-28 0 5 15.1557 -1.1635 
-28 0 6 2.0937 -0.7383 
-28 0 7 1.0036 -0.8306 
-28 0 8 -2.9248 1.0505 
-28 0 9 -23.4146 2.3445 
-28 0 10 -6.5247 1.2228 
-28 0 11 -4.6055 -2.0025 
-28 0 12 -1.9256 -1.8586 
-28 0 13 6.5616 0.4265 
-28 0 14 -7.3982 2.1679 
-28 0 15 -5.2941 -0.4328 
-28 0 16 5.0042 -1.4761 
-28 0 17 3.3224 0.1898 
-28 0 18 -3.9144 0.0961 
-28 0 19 -1.9856 0.0853 
-28 0 20 -1.5128 -0.7206 
-28 2 1 17.0563 -0.4909 
-28 2 2 0.5200 0.1733 
-28 2 3 -4.4480 0.2946 
-28 2 4 -13.5913 0.2013 
-28 2 5 19.9521 -0.3993 
-28 2 6 1.1351 0.2556 
-28 2 7 15.6629 0.5151 
-28 2 8 6.8532 0.3874 
-28 2 9 -12.2749 -0.5501 
-28 2 10 -8.4017 -0.8207 
-28 2 11 7.7742 0.1755 
-28 2 12 -7.9658 0.7352 
-28 2 13 1.0291 0.1542 
-28 2 14 10.8472 -0.1609 
-28 2 15 -5.3575 -0.6567 
-28 2 16 6.3768 0.3164 
-28 2 17 4.9083 0.3746 
-28 2 18 13.3339 0.5211 
-28 2 19 -7.0245 -0.0864 
-28 2 20 4.4343 -0.2691 
-28 4 1 -0.1892 0.1861 
-28 4 2 -11.8287 0.0055 
-28 4 3 9.7299 0.2971 
-28 4 4 9.2490 0.2130 
-28 4 5 8.7955 0.0517 
-28 4 6 9.8939 -0.4004 
-28 4 7 -8.2025 -0.1904 
-28 4 8 17.0652 0.2245 
-28 4 9 -13.9475 0.1398 
-28 4 10 18.8056 -0.2292 
-28 4 11 8.7148 0.2196 
-28 4 12 3.5513 -0.1943 
-28 4 13 -11.9366 -0.0710 
-28 4 14 7.4902 0.1485 
-28 4 15 -13.6374 -0.1153 
-28 4 16 0.5060 0.1465 
-28 4 17 -13.8788 -0.0873 
-28 4 18 -9.5137 0.5326 
-28 4 19 -3.9321 -0.2082 
-28 4 20 21.1955 0.8275 
-28 6 1 11.5956 0.1937 
-28 6 2 -1.5201 -0.4211 
-28 6 3 -6.5133 -0.2120 
-28 6 4 0.0318 0.0116 
-28 6 5 1.3815 0.2059 
-28 6 6 1.9316 0.2349 
-28 6 7 -1.7840 0.1309 
-28 6 8 19.0224 -0.3407 
-28 6 9 -3.0779 -0.0431 
-28 6 10 -2.1768 -0.1490 
-28 6 11 0.1659 0.1780 
-28 6 12 7.5043 -0.1041 
-28 6 13 0.0369 -0.1372 
-28 6 14 3.8335 -0.2945 
-28 6 15 -9.8777 0.2435 
-28 6 16 16.0611 -0.0748 
-28 6 17 -4.1165 0.1872 
-28 6 18 5.9208 -0.0697 
-28 6 19 7.4200 0.0936 
-28 8 1 -10.3652 0.2097 
-28 8 2 -8.6954 -0.0465 
-28 8 3 -0.7668 -0.2448 
-28 8 4 -16.4430 -0.2656 
-28 8 5 0.8367 0.1974 
-28 8 6 6.8966 0.1826 
-28 8 7 -2.8656 0.1636 
-28 8 8 16.7094 -0.2788 
-28 8 9 6.5554 -0.0755 
-28 8 10 1.2659 0.1677 
-28 8 11 27.3097 0.1485 
-28 8 12 4.1848 0.1464 
-28 8 13 12.3982 -0.2415 
-28 8 14 -12.9216 0.0397 
-28 8 15 -0.2543 -0.1675 
-28 8 16 0.2826 0.1768 
-28 8 17 -4.1418 -0.1776 
-28 8 18 12.3258 0.1800 
-28 8 19 19.1828 -0.0926 
-28 10 1 -8.6212 0.3609 
-28 10 2 -1.8694 0.1425 
-28 10 3 -9.0274 -0.0023 
-28 10 4 -15.6398 -0.1502 
-28 10 5 1.4440 0.0394 
-28 10 6 10.3385 0.2448 
-28 10 7 -5.9698 -0.2352 
-28 10 8 -5.6390 -0.0346 
-28 10 9 10.3726 0.4114 
-28 10 10 0.6305 0.2668 
-28 10 11 1.3567 -0.4928 
-28 10 12 -1.1089 -0.3689 
-28 10 13 0.8430 0.0819 
-28 10 14 -6.7061 0.3709 
-28 10 15 14.7913 0.0814 
-28 10 16 2.5704 -0.7234 
-28 10 17 0.8758 -0.0477 
-28 10 18 1.2138 0.1263 
-28 12 1 -12.7522 -0.1706 
-28 12 2 6.1512 -0.0064 
-28 12 3 -5.4534 0.0315 
-28 12 4 -7.3728 0.3893 
-28 12 5 -5.6013 -0.3080 
-28 12 6 5.4074 0.2858 
-28 12 7 -8.3733 -0.2348 
-28 12 8 3.0974 0.0999 
-28 12 9 0.5846 0.0266 
-28 12 10 -8.6717 0.0350 
-28 12 11 1.1056 0.0279 
-28 12 12 11.6574 -0.0418 
-28 12 13 -3.0967 0.0984 
-28 12 14 3.5192 0.0306 
-28 12 15 -8.5057 -0.4476 
-28 12 16 -5.6998 -0.5920 
-28 12 17 8.9762 0.7665 
-28 14 1 -2.5150 -0.0275 
-28 14 2 6.3642 -0.0004 
-28 14 3 -2.8176 -0.0151 
-28 14 4 7.8941 -0.0174 
-28 14 5 -9.9092 -0.0000 
-28 14 6 12.9010 -0.5177 
-28 14 7 3.8021 0.0259 
-28 14 8 8.3071 0.1898 
-28 14 9 -1.8284 0.3249 
-28 14 10 0.3071 -0.0759 
-28 14 11 4.3113 -0.1069 
-28 14 12 1.8524 0.0798 
-28 14 13 4.0831 0.1164 
-28 14 14 -0.8603 -0.1709 
-28 14 15 -0.3887 -0.2729 
-28 14 16 -1.2261 0.0955 
-28 16 1 -2.9946 -0.1652 
-28 16 2 8.6000 -0.2989 
-28 16 3 7.9040 0.1244 
-28 16 4 -0.2699 -0.2956 
-28 16 5 5.9206 -0.2757 
-28 16 6 -8.5673 0.0699 
-28 16 7 3.3913 0.5151 
-28 16 8 6.7005 -0.1112 
-28 16 9 -10.7845 -0.4785 
-28 16 10 2.5596 -0.4426 
-28 16 11 -4.8635 0.4767 
-28 16 12 3.1740 0.6943 
-28 16 13 -4.5701 -0.0981 
-28 16 14 -3.6068 -0.9995 
-28 18 3 -9.4041 -0.2374 
-28 18 4 -11.5306 -0.2744 
-28 18 5 -3.5446 -0.1349 
-28 18 6 -9.6191 -0.1580 
-28 18 7 -0.4038 -0.0370 
-28 18 8 5.0021 0.0958 
-28 18 9 -11.4076 0.2735 
-28 18 10 0.8770 0.1605 
-28 18 11 3.4807 -0.2845 
-28 18 12 19.8309 0.0709 
-27 1 1 3.6655 -0.1907 
-27 1 2 25.0985 0.1007 
-27 1 3 18.3210 0.5794 
-27 1 4 -2.3685 0.6733 
-27 1 5 -1.8959 -0.1926 
-27 1 6 2.9368 0.0099 
-27 1 7 -8.5958 -0.0840 
-27 1 8 9.6147 -0.1601 
-27 1 9 6.1807 0.0505 
-27 1 10 20.1263 -0.2329 
-27 1 11 -9.8180 -0.0876 
-27 1 12 6.4663 -0.2234 
-27 1 13 -13.3728 0.1888 
-27 1 14 15.4403 -0.0358 
-27 1 15 -12.7439 0.0859 
-27 1 16 -2.3941 0.3617 
-27 1 17 3.0201 0.1423 
-27 1 18 -6.1680 -0.0707 
-27 1 19 1.5143 -0.1584 
-27 1 20 6.1360 -0.5984 
-27 3 1 1.7322 -0.1166 
-27 3 2 14.8049 -0.1321 
-27 3 3 6.1616 0.3087 
-27 3 4 14.2299 0.0893 
-27 3 5 -0.3979 -0.6536 
-27 3 6 -0.4534 -0.3737 
-27 3 7 2.9680 0.4785 
-27 3 8 -10.3120 0.1108 
-27 3 9 5.7340 0.0465 
-27 3 10 4.1162 0.1718 
-27 3 11 5.4337 0.1804 
-27 3 12 -9.0995 -0.2372 
-27 3 13 2.3843 -0.3098 
-27 3 14 1.7818 -0.0561 
-27 3 15 -5.9592 0.1038 
-27 3 16 -4.2732 0.1985 
-27 3 17 6.6846 -0.0653 
-27 3 18 6.6839 0.1972 
-27 3 19 -4.2376 -0.1018 
-27 3 20 6.5149 0.0253 
-27 5 1 -1.7480 0.2051 
-27 5 2 10.4424 -0.3830 
-27 5 3 0.0175 -0.3824 
-27 5 4 11.1059 0.5432 
-27 5 5 3.2359 0.2549 
-27 5 6 -9.8000 0.0081 
-27 5 7 1.9661 0.3363 
-27 5 8 4.3689 0.0422 
-27 5 9 -15.6596 -0.5195 
-27 5 10 12.5074 -0.7170 
-27 5 11 -5.2126 -0.0090 
-27 5 12 -10.8040 0.7528 
-27 5 13 -2.8333 0.3381 
-27 5 14 4.4799 -0.3639 
-27 5 15 -15.9459 -0.0522 
-27 5 16 4.7742 -0.1303 
-27 5 17 -4.7706 0.1999 
-27 5 18 2.7678 -0.0562 
-27 5 19 -9.9932 0.2105 
-27 5 20 -6.2258 0.0269 
-27 7 1 6.6149 -0.1524 
-27 7 2 6.2557 0.0377 
-27 7 3 -3.3494 -0.1565 
-27 7 4 20.8570 0.6026 
-27 7 5 3.0338 -0.0485 
-27 7 6 -0.1070 -0.3209 
-27 7 7 21.3925 0.0734 
-27 7 8 -2.4844 -0.0667 
-27 7 9 -14.3356 0.1607 
-27 7 10 22.3560 0.4114 
-27 7 11 8.2336 0.0533 
-27 7 12 -15.8701 -0.4151 
-27 7 13 1.4879 -0.4355 
-27 7 14 9.4692 0.2963 
-27 7 15 -4.9214 0.6022 
-27 7 16 17.6006 0.0576 
-27 7 17 -21.3157 -0.1950 
-27 7 18 -3.1868 0.0570 
-27 7 19 0.0041 0.3011 
-27 7 20 -9.8765 -0.8988 
-27 9 1 -8.7576 0.2154 
-27 9 2 15.6769 0.1052 
-27 9 3 -12.3836 -0.1907 
-27 9 4 15.9472 -0.1183 
-27 9 5 -13.3583 0.0809 
-27 9 6 2.9478 0.0516 
-27 9 7 -14.1894 0.1559 
-27 9 8 -9.3776 -0.0045 
-27 9 9 -7.9487 -0.1911 
-27 9 10 4.8136 -0.0027 
-27 9 11 -1.1093 -0.1059 
-27 9 12 -1.8319 -0.1518 
-27 9 13 0.5724 -0.0239 
-27 9 14 -1.9318 0.1753 
-27 9 15 4.1382 -0.1673 
-27 9 16 -3.4150 0.3073 
-27 9 17 14.8529 -0.1068 
-27 9 18 -1.6017 0.5690 
-27 9 19 0.7336 -0.3317 
-27 11 1 7.3487 -0.1934 
-27 11 2 17.0215 -0.1157 
-27 11 3 -16.6116 0.2279 
-27 11 4 1.9565 0.0675 
-27 11 5 -8.1345 -0.0227 
-27 11 6 4.5944 0.0476 
-27 11 7 6.2674 -0.2193 
-27 11 8 -2.4870 0.0024 
-27 11 9 4.4678 0.0933 
-27 11 10 2.7241 0.5362 
-27 11 11 -2.2745 -0.0879 
-27 11 12 10.2990 -0.6739 
-27 11 13 -3.0140 0.0163 
-27 11 14 6.7058 0.3167 
-27 11 15 3.4225 0.2486 
-27 11 16 -7.9110 -0.6331 
-27 11 17 11.2803 0.1038 
-27 11 18 0.3462 0.5388 
-27 13 1 1.2405 -0.1704 
-27 13 2 14.9765 -0.0676 
-27 13 3 9.6123 -0.0247 
-27 13 4 -6.6384 0.0499 
-27 13 5 0.4959 0.1757 
-27 13 6 -1.1363 -0.1172 
-27 13 7 0.1399 0.1141 
-27 13 8 0.6246 0.0248 
-27 13 9 0.7645 -0.0546 
-27 13 10 12.0265 -0.2127 
-27 13 11 3.5567 -0.0274 
-27 13 12 5.8350 0.1185 
-27 13 13 -4.3003 0.0190 
-27 13 14 4.1615 -0.0630 
-27 13 15 -15.1169 -0.2298 
-27 13 16 -8.1247 -0.3228 
-27 13 17 2.8848 -0.0148 
-27 15 1 -9.1743 0.0857 
-27 15 2 9.7415 0.3031 
-27 15 3 -8.3941 -0.0059 
-27 15 4 -7.0919 -0.1418 
-27 15 5 -10.0861 -0.3092 
-27 15 6 -0.3466 -0.2221 
-27 15 7 8.0460 0.4244 
-27 15 8 6.3322 0.1723 
-27 15 9 2.0337 0.0620 
-27 15 10 -1.3234 -0.4825 
-27 15 11 10.0522 0.1749 
-27 15 12 -5.4980 0.4193 
-27 15 13 6.8066 0.1117 
-27 15 14 3.0480 -0.3775 
-27 15 15 -12.2858 -0.4948 
-27 15 16 -4.7856 0.0778 
-27 17 1 -0.8127 -0.0857 
-27 17 2 1.4204 0.3950 
-27 17 3 15.3863 0.3397 
-27 17 4 9.3299 -0.0758 
-27 17 5 -4.3831 -0.0382 
-27 17 6 12.5311 0.2203 
-27 17 7 -3.7407 -0.1354 
-27 17 8 7.2683 -0.0166 
-27 17 9 18.5173 -0.0583 
-27 17 10 2.7359 0.0325 
-27 17 11 3.2767 -0.0951 
-27 17 12 -3.2709 0.3372 
-27 17 13 3.5304 -0.0906 
-27 17 14 -10.1795 -0.3606 
-27 17 15 -5.8797 -0.3509 
-27 19 2 -2.1433 0.2954 
-27 19 3 13.3338 0.1502 
-27 19 4 -3.7196 -0.6298 
-27 19 5 -5.3583 -0.0375 
-27 19 6 3.9152 0.2300 
-27 19 7 12.2100 -0.2041 
-27 19 8 -5.5375 0.1332 
-27 19 9 3.3051 -0.0366 
-27 19 10 7.2104 0.4501 
-27 19 11 -14.2706 -0.2017 
-27 19 12 12.7344 0.2905 
-27 19 13 -7.6897 0.1194 
-26 0 1 13.9036 -1.0471 
-26 0 2 7.1794 -0.5947 
-26 0 3 -22.3167 2.1131 
-26 0 4 -2.7875 -1.2649 
-26 0 5 -1.3436 -0.6744 
-26 0 6 7.0173 0.1257 
-26 0 7 -8.6642 0.4314 
-26 0 8 -2.3750 -1.4297 
-26 0 9 1.0959 -0.6790 
-26 0 10 -7.5064 3.2212 
-26 0 11 -15.2255 2.6240 
-26 0 12 11.3938 -1.3026 
-26 0 13 10.7551 -3.0605 
-26 0 14 -6.9583 -0.8592 
-26 0 15 -11.6155 0.8030 
-26 0 16 -5.1571 0.7615 
-26 0 17 22.4373 -0.1961 
-26 0 18 11.2339 1.3625 
-26 0 19 10.5572 0.0412 
-26 0 20 4.2158 -1.0751 
-26 0 21 -12.2202 -1.0004 
-26 2 1 -17.2767 0.5727 
-26 2 2 -12.4978 0.4795 
-26 2 3 -13.1102 0.4393 
-26 2 4 -13.5514 -0.2345 
-26 2 5 8.5905 0.0936 
-26 2 6 15.3807 -0.4186 
-26 2 7 -6.4250 0.4461 
-26 2 8 -4.0370 0.7155 
-26 2 9 9.5373 -0.3990 
-26 2 10 -12.9431 -0.9576 
-26 2 11 4.1422 -0.7488 
-26 2 12 6.1880 0.7930 
-26 2 13 16.5104 1.0136 
-26 2 14 -0.0668 -0.0151 
-26 2 15 -1.4046 -0.6512 
-26 2 16 -5.6585 0.0602 
-26 2 17 -6.3294 0.3688 
-26 2 18 -8.3181 0.0778 
-26 2 19 -7.3418 -0.3609 
-26 2 20 10.1111 -0.2076 
-26 2 21 9.1628 0.3019 
-26 4 1 14.2768 -0.8157 
-26 4 2 0.1745 -0.0267 
-26 4 3 -0.8428 -0.1370 
-26 4 4 17.5056 0.0427 
-26 4 5 -26.7338 -0.3213 
-26 4 6 16.2755 0.2271 
-26 4 7 -8.0714 0.3342 
-26 4 8 8.8550 -0.0005 
-26 4 9 0.4009 -0.2845 
-26 4 10 2.6480 -0.0636 
-26 4 11 -4.5666 0.1818 
-26 4 12 -4.3952 0.2550 
-26 4 13 9.3111 -0.0134 
-26 4 14 5.5864 -0.1989 
-26 4 15 -0.6598 0.3199 
-26 4 16 6.7033 0.0373 
-26 4 17 9.0002 0.0202 
-26 4 18 -3.9435 -0.2174 
-26 4 19 -0.5542 0.1348 
-26 4 20 12.7542 0.1981 
-26 4 21 10.2453 0.0314 
-26 6 1 -6.6830 0.3312 
-26 6 2 -6.3174 -0.1597 
-26 6 3 -9.6854 -0.8076 
-26 6 4 30.4341 0.7092 
-26 6 5 -14.9232 0.2814 
-26 6 6 -7.3540 -0.0612 
-26 6 7 -7.4845 -0.7091 
-26 6 8 3.1320 0.1336 
-26 6 9 -4.7732 0.5348 
-26 6 10 1.8226 -0.0469 
-26 6 11 -4.0507 -0.5249 
-26 6 12 9.0583 -0.2491 
-26 6 13 6.3053 0.3348 
-26 6 14 20.3735 -0.0897 
-26 6 15 -7.5100 0.4394 
-26 6 16 2.7869 -0.1754 
-26 6 17 4.4494 -0.1124 
-26 6 18 -8.8435 -0.3185 
-26 6 19 9.6969 0.2040 
-26 6 20 5.3440 0.2006 
-26 8 1 16.5021 -0.1604 
-26 8 2 8.0434 -0.2508 
-26 8 3 -3.6129 0.0299 
-26 8 4 -8.9791 0.1206 
-26 8 5 -11.3772 0.2696 
-26 8 6 -12.6532 -0.0065 
-26 8 7 -6.6777 -0.0820 
-26 8 8 8.8349 -0.0886 
-26 8 9 6.9750 0.0056 
-26 8 10 -0.2400 0.0200 
-26 8 11 -1.8018 0.1370 
-26 8 12 -12.1533 -0.0848 
-26 8 13 -4.5210 -0.0938 
-26 8 14 2.5713 0.0256 
-26 8 15 11.6033 0.1935 
-26 8 16 -5.4345 0.2793 
-26 8 17 3.4026 -0.1206 
-26 8 18 6.7781 0.2082 
-26 8 19 16.5095 0.6032 
-26 8 20 9.5521 -0.1288 
-26 10 1 -6.9062 0.0253 
-26 10 2 9.5212 0.0050 
-26 10 3 6.6277 0.2687 
-26 10 4 6.0157 -0.3424 
-26 10 5 7.8028 0.5004 
-26 10 6 -5.2201 0.0118 
-26 10 7 -7.1773 -0.0385 
-26 10 8 -0.0219 -0.2039 
-26 10 9 10.9657 -0.2536 
-26 10 10 1.5396 0.3882 
-26 10 11 -15.3094 0.1895 
-26 10 12 19.0333 -0.1979 
-26 10 13 2.3717 -0.4389 
-26 10 14 -5.0607 0.0879 
-26 10 15 0.1880 0.0997 
-26 10 16 -10.3203 0.1817 
-26 10 17 -7.5720 0.1427 
-26 10 18 -1.2332 0.8064 
-26 10 19 2.7081 0.3982 
-26 12 1 -18.1098 0.1692 
-26 12 2 10.8505 -0.0112 
-26 12 3 4.5541 -0.2057 
-26 12 4 5.6242 0.0207 
-26 12 5 -11.2732 0.0733 
-26 12 6 -2.0454 -0.1911 
-26 12 7 -15.5800 0.0374 
-26 12 8 0.9509 0.4460 
-26 12 9 16.5478 0.2090 
-26 12 10 2.0962 -0.4445 
-26 12 11 -9.5212 -0.3866 
-26 12 12 11.1006 0.0583 
-26 12 13 2.5398 0.1834 
-26 12 14 4.6439 0.4250 
-26 12 15 -2.4535 -0.1180 
-26 12 16 0.1545 -0.5712 
-26 12 17 14.3173 0.0433 
-26 12 18 -4.1475 0.5638 
-26 12 19 -12.5877 0.8772 
-26 14 1 -21.4289 -0.2076 
-26 14 2 10.6458 0.2564 
-26 14 3 4.3508 -0.1621 
-26 14 4 17.0537 0.2679 
-26 14 5 -23.5916 0.2300 
-26 14 6 5.4213 0.0685 
-26 14 7 -7.8907 -0.1299 
-26 14 8 -5.8333 0.0502 
-26 14 9 4.3365 -0.0152 
-26 14 10 6.2855 -0.3857 
-26 14 11 5.0285 0.0619 
-26 14 12 -3.7118 0.0874 
-26 14 13 19.3100 0.0012 
-26 14 14 6.4967 -0.0749 
-26 14 15 0.7524 -0.0307 
-26 14 16 6.0759 -0.1358 
-26 14 17 -3.4084 0.5368 
-26 14 18 2.2656 0.1374 
-26 16 1 -10.4546 0.2768 
-26 16 2 3.8939 -0.0273 
-26 16 3 -5.5043 0.0286 
-26 16 4 -11.6774 -0.0198 
-26 16 5 -10.8528 -0.1820 
-26 16 6 1.3767 -0.0514 
-26 16 7 -3.1763 -0.1840 
-26 16 8 -5.5150 0.3421 
-26 16 9 -5.0084 0.2451 
-26 16 10 -0.3974 -0.4063 
-26 16 11 -1.2953 -0.2490 
-26 16 12 5.9108 0.3419 
-26 16 13 26.6506 0.4514 
-26 16 14 -12.6643 -0.3535 
-26 16 15 4.3889 -0.6489 
-26 16 16 2.6501 0.0200 
-26 16 17 -0.7473 0.0428 
-26 18 1 -5.8802 -0.4568 
-26 18 2 -2.4507 -0.2418 
-26 18 3 -2.8056 0.3815 
-26 18 4 6.1720 -0.0196 
-26 18 5 6.6477 0.0717 
-26 18 6 1.1148 0.1158 
-26 18 7 6.0848 0.1409 
-26 18 8 1.5090 -0.1969 
-26 18 9 11.1815 -0.1368 
-26 18 10 -0.7691 0.4223 
-26 18 11 -6.9365 0.3036 
-26 18 12 -3.4558 -0.1869 
-26 18 13 -6.2926 -0.1349 
-26 18 14 -2.3328 -0.1171 
-26 18 15 0.1165 -0.1856 
-26 20 2 5.7324 0.1723 
-26 20 3 -10.0272 -0.2160 
-26 20 4 -3.8080 -0.4611 
-26 20 5 3.5757 -0.2721 
-26 20 6 12.3926 0.2559 
-26 20 7 10.3993 0.1162 
-26 20 8 -13.8036 -0.3552 
-26 20 9 16.0786 -0.2178 
-26 20 10 8.7424 0.4250 
-26 20 11 -5.6439 -0.0927 
-26 20 12 14.1278 0.2023 
-26 20 13 3.6925 0.1738 
-26 22 6 8.5068 0.2772 
-26 22 7 -0.4154 -0.0884 
-26 22 8 -1.1025 0.2182 
-25 1 1 -2.6074 -0.5693 
-25 1 2 -1.2459 0.0965 
-25 1 3 11.8119 0.1108 
-25 1 4 -4.1513 -0.0602 
-25 1 5 -14.8260 0.2500 
-25 1 6 2.4484 -0.0536 
-25 1 7 -19.1244 -0.2818 
-25 1 8 4.6726 0.1657 
-25 1 9 0.7455 -1.0138 
-25 1 10 -3.5718 -0.2162 
-25 1 11 -8.4595 0.4117 
-25 1 12 16.0038 0.6782 
-25 1 13 -16.0834 0.0296 
-25 1 14 5.4591 -0.3826 
-25 1 15 3.3009 -0.0235 
-25 1 16 -11.0811 0.0603 
-25 1 17 -12.7216 0.5087 
-25 1 18 -4.1022 -0.1367 
-25 1 19 -5.5790 -0.6962 
-25 1 20 6.2326 -0.0411 
-25 1 21 -5.6429 0.4176 
-25 3 1 -17.8496 -0.0390 
-25 3 2 -3.4938 0.8069 
-25 3 3 -2.1241 -0.0309 
-25 3 4 4.2738 -0.4453 
-25 3 5 1.5600 -0.1579 
-25 3 6 -1.3951 0.6223 
-25 3 7 -0.5722 -0.0155 
-25 3 8 -15.3342 0.0092 
-25 3 9 9.5607 -0.4077 
-25 3 10 -6.5817 -0.0891 
-25 3 11 5.8590 0.7314 
-25 3 12 -6.7400 0.0767 
-25 3 13 -2.0180 -0.3716 
-25 3 14 -2.5122 -0.3515 
-25 3 15 -9.4875 0.0727 
-25 3 16 -1.0655 -0.1352 
-25 3 17 1.7511 0.0070 
-25 3 18 6.8079 0.4151 
-25 3 19 -3.6882 -0.0138 
-25 3 20 24.0995 -0.2123 
-25 3 21 -6.6026 0.1750 
-25 5 1 -9.2232 0.4178 
-25 5 2 8.5928 -0.0213 
-25 5 3 4.7584 -0.1403 
-25 5 4 1.8368 0.1962 
-25 5 5 11.4187 -0.0733 
-25 5 6 -7.6038 -0.1392 
-25 5 7 2.6211 -0.7271 
-25 5 8 12.3060 0.4493 
-25 5 9 -6.4637 0.9727 
-25 5 10 9.0656 -0.3450 
-25 5 11 -0.7062 -0.9679 
-25 5 12 12.7091 -0.5546 
-25 5 13 -5.8640 0.8656 
-25 5 14 19.3743 0.7542 
-25 5 15 -20.6672 0.1609 
-25 5 16 22.7844 -0.1985 
-25 5 17 0.1625 -0.2195 
-25 5 18 0.0411 -0.1481 
-25 5 19 2.9375 -0.2681 
-25 5 20 15.4732 0.5951 
-25 5 21 14.0943 0.0905 
-25 7 1 9.6322 -0.1445 
-25 7 2 10.1991 -0.4038 
-25 7 3 -7.5762 0.1798 
-25 7 4 21.4431 0.0037 
-25 7 5 10.3503 0.2680 
-25 7 6 -2.1274 0.3433 
-25 7 7 2.7972 -0.1635 
-25 7 8 3.9817 -0.3304 
-25 7 9 -22.5022 -0.0189 
-25 7 10 -2.6316 0.2828 
-25 7 11 -6.2908 0.3079 
-25 7 12 -4.0682 -0.1008 
-25 7 13 -5.7617 -0.2341 
-25 7 14 11.3798 -0.1471 
-25 7 15 -43.0228 0.4198 
-25 7 16 6.1041 0.0777 
-25 7 17 -9.4810 -0.1743 
-25 7 18 -0.3168 0.0531 
-25 7 19 -4.4332 0.5790 
-25 7 20 -11.4509 0.1435 
-25 7 21 10.2744 0.1038 
-25 9 1 5.7199 -0.2157 
-25 9 2 21.5473 -0.0220 
-25 9 3 5.0122 0.3484 
-25 9 4 23.2520 -0.0351 
-25 9 5 9.1852 0.0134 
-25 9 6 5.5377 -0.2096 
-25 9 7 -14.2711 -0.0100 
-25 9 8 14.3404 -0.1236 
-25 9 9 -12.1384 0.0818 
-25 9 10 -1.3137 0.1248 
-25 9 11 6.6033 -0.2551 
-25 9 12 0.3007 0.0164 
-25 9 13 2.2779 0.0195 
-25 9 14 2.2841 0.4402 
-25 9 15 -6.2509 -0.1538 
-25 9 16 -2.3643 -0.2078 
-25 9 17 -3.7809 -0.0357 
-25 9 18 -3.3330 0.1731 
-25 9 19 -14.2155 0.1593 
-25 9 20 -6.2327 -0.1091 
-25 11 1 -11.6900 -0.3130 
-25 11 2 13.8588 -0.0993 
-25 11 3 3.2894 -0.0084 
-25 11 4 6.6949 0.0353 
-25 11 5 19.3862 0.0927 
-25 11 6 8.4296 0.1685 
-25 11 7 -18.8361 0.0799 
-25 11 8 2.9910 -0.1794 
-25 11 9 -0.6942 -0.1781 
-25 11 10 0.7985 0.0618 
-25 11 11 -1.5803 0.0382 
-25 11 12 3.9756 0.2108 
-25 11 13 6.2816 -0.2945 
-25 11 14 5.5967 0.1912 
-25 11 15 -10.8000 0.1019 
-25 11 16 2.8606 0.0057 
-25 11 17 -8.4850 -0.0024 
-25 11 18 -6.5751 0.9410 
-25 11 19 -6.9722 0.0712 
-25 11 20 0.3579 0.2300 
-25 13 1 17.4529 0.2513 
-25 13 2 -3.6722 0.4242 
-25 13 3 14.8436 -0.1085 
-25 13 4 -3.1228 0.0722 
-25 13 5 2.0355 -0.0507 
-25 13 6 10.2918 0.0437 
-25 13 7 -14.0472 -0.0874 
-25 13 8 4.6995 0.0660 
-25 13 9 -3.6041 0.3571 
-25 13 10 0.4132 -0.2313 
-25 13 11 -17.7402 -0.4691 
-25 13 12 2.6277 -0.2197 
-25 13 13 3.8101 0.4139 
-25 13 14 0.1200 0.1142 
-25 13 15 -13.5675 -0.0550 
-25 13 16 3.5516 -0.1023 
-25 13 17 -1.8895 0.2908 
-25 13 18 12.2030 -0.1309 
-25 15 1 -2.5955 0.0026 
-25 15 2 -2.1036 -0.0968 
-25 15 3 2.2020 -0.1700 
-25 15 4 8.9146 0.1658 
-25 15 5 1.2338 -0.0436 
-25 15 6 -1.3444 0.0589 
-25 15 7 -10.9245 0.0788 
-25 15 8 -6.5338 0.0411 
-25 15 9 17.4884 0.1594 
-25 15 10 5.7463 -0.1429 
-25 15 11 0.2190 -0.2217 
-25 15 12 4.7905 -0.0594 
-25 15 13 -4.1571 0.3477 
-25 15 14 3.8887 -0.3065 
-25 15 15 -11.5179 -0.0594 
-25 15 16 -0.0506 -0.1524 
-25 15 17 -3.7459 0.6179 
-25 15 18 8.2014 -0.3564 
-25 17 1 7.9405 0.0596 
-25 17 2 0.5078 -0.0981 
-25 17 3 8.6789 0.2502 
-25 17 4 4.9616 -0.0030 
-25 17 5 -5.9978 -0.0027 
-25 17 6 6.0580 0.0884 
-25 17 7 -4.5684 0.1941 
-25 17 8 -3.1376 -0.1201 
-25 17 9 19.8778 -0.1952 
-25 17 10 -5.1825 -0.0326 
-25 17 11 18.3391 -0.1106 
-25 17 12 8.5083 0.2706 
-25 17 13 3.1744 0.2188 
-25 17 14 -22.2499 -0.0882 
-25 17 15 0.1589 -0.2838 
-25 17 16 3.4960 0.2118 
-25 17 17 10.1879 0.4615 
-25 19 1 4.0916 -0.2077 
-25 19 2 4.2195 0.0497 
-25 19 3 7.9442 0.2167 
-25 19 4 -6.5232 0.0948 
-25 19 5 -4.4352 -0.1064 
-25 19 6 4.9156 -0.3495 
-25 19 7 -1.7808 -0.0077 
-25 19 8 -9.2270 0.0885 
-25 19 9 -2.0541 -0.0503 
-25 19 10 5.8037 0.2853 
-25 19 11 2.0458 0.1787 
-25 19 12 14.1910 -0.0320 
-25 19 13 -5.0912 -0.4172 
-25 19 14 -9.2455 0.0325 
-25 19 15 -0.7334 -0.2385 
-25 21 1 -3.5839 0.6499 
-25 21 2 6.2186 -0.0103 
-25 21 3 -3.5338 -0.3957 
-25 21 4 4.6757 -0.0259 
-25 21 5 5.2320 0.1845 
-25 21 6 2.0275 0.2556 
-25 21 7 9.6359 -0.0531 
-25 21 8 -13.0881 -0.0490 
-25 21 9 12.3670 -0.4648 
-25 21 10 1.6881 0.1392 
-25 21 11 -0.2305 0.3225 
-25 21 12 7.4124 0.1096 
-25 21 13 -7.7247 0.0304 
-25 23 5 9.5323 -0.0247 
-25 23 6 3.1870 -0.2110 
-25 23 7 -10.6444 0.1357 
-25 23 8 -13.4945 0.3710 
-25 23 9 -2.5918 -0.1557 
-24 0 1 -20.2870 -1.5520 
-24 0 2 -2.5537 -0.5830 
-24 0 3 -2.0069 -1.1654 
-24 0 4 1.0364 -0.0658 
-24 0 5 10.9685 -0.1287 
-24 0 6 6.2441 0.2424 
-24 0 7 0.5747 3.9072 
-24 0 8 9.1197 0.1954 
-24 0 9 4.8407 -2.5031 
-24 0 10 8.4181 -2.5517 
-24 0 11 -13.4964 2.5111 
-24 0 12 9.2651 2.6606 
-24 0 13 -5.7160 -0.8649 
-24 0 14 9.5062 -1.8476 
-24 0 15 12.0397 -0.8726 
-24 0 16 -5.4630 0.2284 
-24 0 17 -12.9103 0.1878 
-24 0 18 -14.3309 0.9952 
-24 0 19 -24.8479 1.0959 
-24 0 20 1.0650 0.3959 
-24 0 21 12.9074 -1.6853 
-24 0 22 14.9135 -0.4950 
-24 2 1 -5.4113 0.1066 
-24 2 2 6.3927 1.0716 
-24 2 3 31.7179 0.1454 
-24 2 4 -18.6760 -0.4008 
-24 2 5 -1.7042 -0.1922 
-24 2 6 9.4885 -0.4145 
-24 2 7 -4.1693 0.3530 
-24 2 8 -11.5283 -0.1384 
-24 2 9 -0.6046 0.1331 
-24 2 10 4.3892 -0.4327 
-24 2 11 10.9658 0.1300 
-24 2 12 -5.0169 0.1991 
-24 2 13 -6.9386 -0.0500 
-24 2 14 -0.3448 0.0531 
-24 2 15 -10.7990 -0.3514 
-24 2 16 -5.1874 0.1811 
-24 2 17 -6.7865 0.4217 
-24 2 18 -2.3585 -0.0662 
-24 2 19 -7.4817 -0.6906 
-24 2 20 -4.5606 -0.2830 
-24 2 21 4.8492 0.8487 
-24 2 22 -0.2051 0.5311 
-24 4 1 -1.3954 0.6658 
-24 4 2 -12.6427 -0.3652 
-24 4 3 -9.5096 -0.4117 
-24 4 4 0.7500 -0.4555 
-24 4 5 -7.6073 0.0789 
-24 4 6 19.1193 0.1636 
-24 4 7 10.9343 -0.1311 
-24 4 8 -2.8198 0.2420 
-24 4 9 1.5472 0.0986 
-24 4 10 6.3601 0.0589 
-24 4 11 -2.7257 -0.1580 
-24 4 12 -6.1168 -0.0386 
-24 4 13 4.3650 -0.0145 
-24 4 14 10.4245 0.1538 
-24 4 15 -9.1337 -0.2470 
-24 4 16 -0.8406 -0.2560 
-24 4 17 -14.8693 0.0805 
-24 4 18 -16.5134 0.2751 
-24 4 19 -17.4985 0.0719 
-24 4 20 -16.2662 -0.4691 
-24 4 21 3.6520 0.4596 
-24 4 22 1.5262 -0.0262 
-24 6 1 -2.3784 0.0786 
-24 6 2 8.0526 -0.0746 
-24 6 3 -13.0175 0.3306 
-24 6 4 26.5418 0.2266 
-24 6 5 -15.8548 0.5081 
-24 6 6 -7.1827 -0.0559 
-24 6 7 12.8223 -0.8511 
-24 6 8 -0.5711 -0.0139 
-24 6 9 -4.1382 0.4348 
-24 6 10 13.3102 0.7682 
-24 6 11 -9.9928 -0.6189 
-24 6 12 6.9467 -0.5207 
-24 6 13 -18.6203 0.0406 
-24 6 14 -3.5371 0.6595 
-24 6 15 -3.7221 0.3694 
-24 6 16 -2.6112 -0.0357 
-24 6 17 -10.5446 -0.3999 
-24 6 18 3.0447 -0.2336 
-24 6 19 -7.0552 0.2498 
-24 6 20 3.0088 0.2703 
-24 6 21 0.3906 0.0383 
-24 8 1 -2.4115 -0.3321 
-24 8 2 1.5668 -0.1551 
-24 8 3 -12.0886 -0.4309 
-24 8 4 6.9677 0.4055 
-24 8 5 6.5204 0.3849 
-24 8 6 22.2288 -0.0688 
-24 8 7 12.8212 -0.2459 
-24 8 8 8.1941 -0.2851 
-24 8 9 4.7682 0.1188 
-24 8 10 -1.0969 0.3537 
-24 8 11 5.0402 0.0304 
-24 8 12 4.7498 -0.2778 
-24 8 13 2.5991 -0.2223 
-24 8 14 -8.4044 0.2768 
-24 8 15 18.0901 0.3511 
-24 8 16 -0.8479 -0.2863 
-24 8 17 -11.5532 0.1752 
-24 8 18 -0.3053 -0.0166 
-24 8 19 -11.5496 0.0517 
-24 8 20 -6.5527 -0.4142 
-24 8 21 0.2432 0.3382 
-24 10 1 17.6744 -0.3578 
-24 10 2 -4.2075 0.0665 
-24 10 3 -9.7305 -0.0534 
-24 10 4 -8.0436 0.0902 
-24 10 5 3.3651 -0.1310 
-24 10 6 4.3949 0.0683 
-24 10 7 1.7219 0.3870 
-24 10 8 11.7855 -0.1092 
-24 10 9 12.0210 -0.4637 
-24 10 10 2.3211 -0.4052 
-24 10 11 -1.0333 0.2527 
-24 10 12 -1.6334 0.4772 
-24 10 13 -0.4330 0.1708 
-24 10 14 -19.7385 -0.1443 
-24 10 15 -10.6894 -0.0796 
-24 10 16 0.5305 0.1571 
-24 10 17 -13.6676 -0.1369 
-24 10 18 -5.7115 0.2688 
-24 10 19 8.5426 0.0674 
-24 10 20 -6.1863 -0.1313 
-24 12 1 -1.8985 -0.0864 
-24 12 2 -23.5472 0.0474 
-24 12 3 -14.4139 0.2873 
-24 12 4 11.1318 0.0858 
-24 12 5 10.9115 -0.1551 
-24 12 6 -3.5286 -0.2895 
-24 12 7 -12.3464 0.0076 
-24 12 8 11.8129 0.0153 
-24 12 9 10.8532 0.1244 
-24 12 10 -9.4422 -0.0707 
-24 12 11 -6.2608 -0.0754 
-24 12 12 -8.4834 -0.2152 
-24 12 13 5.2036 0.2637 
-24 12 14 -1.6489 0.0894 
-24 12 15 10.8861 -0.1094 
-24 12 16 -2.1420 0.0583 
-24 12 17 -7.4210 -0.2217 
-24 12 18 -20.2800 0.2106 
-24 12 19 5.4094 -0.2313 
-24 12 20 -0.8574 0.3680 
-24 14 1 -3.2498 0.2949 
-24 14 2 2.5064 -0.0447 
-24 14 3 -2.8416 0.0574 
-24 14 4 15.0249 -0.0878 
-24 14 5 -15.9860 -0.0524 
-24 14 6 5.7578 0.0601 
-24 14 7 5.3237 0.0825 
-24 14 8 -3.4299 0.1877 
-24 14 9 -2.4994 -0.0166 
-24 14 10 -0.9161 -0.0677 
-24 14 11 4.9834 -0.1680 
-24 14 12 2.5588 -0.0273 
-24 14 13 11.0993 0.3892 
-24 14 14 -9.3324 -0.1738 
-24 14 15 -2.2056 0.0450 
-24 14 16 -1.5524 0.0679 
-24 14 17 -5.8025 0.5093 
-24 14 18 -6.1089 0.1043 
-24 14 19 0.8415 0.1917 
-24 16 1 -8.5715 -0.0693 
-24 16 2 -1.6209 -0.1792 
-24 16 3 -2.0755 0.1892 
-24 16 4 18.3983 0.2932 
-24 16 5 3.1533 0.1279 
-24 16 6 13.2741 -0.1165 
-24 16 7 -0.5416 -0.0877 
-24 16 8 4.1289 -0.0745 
-24 16 9 5.0104 -0.1333 
-24 16 10 -8.4394 0.3384 
-24 16 11 4.4122 -0.1362 
-24 16 12 -10.4546 -0.0895 
-24 16 13 -3.8425 -0.1280 
-24 16 14 -13.4474 0.0311 
-24 16 15 16.6427 -0.0355 
-24 16 16 -13.5936 -0.1173 
-24 16 17 -4.5454 0.5238 
-24 16 18 7.0327 0.1687 
-24 18 1 -4.3082 -0.1526 
-24 18 2 7.7925 -0.1048 
-24 18 3 -11.3677 -0.1643 
-24 18 4 -5.0117 0.0825 
-24 18 5 -4.1424 0.1054 
-24 18 6 5.0146 0.0273 
-24 18 7 -9.1312 0.3174 
-24 18 8 -9.5981 0.0432 
-24 18 9 13.4465 -0.2073 
-24 18 10 -12.7250 -0.2984 
-24 18 11 12.2628 0.1642 
-24 18 12 -0.6161 0.2124 
-24 18 13 0.8442 -0.0876 
-24 18 14 8.0074 0.0046 
-24 18 15 8.8266 0.0845 
-24 18 16 -10.0288 -0.1965 
-24 18 17 12.4565 0.3277 
-24 20 1 -2.2350 -0.1305 
-24 20 2 16.4323 0.2568 
-24 20 3 2.1578 0.1663 
-24 20 4 5.8913 0.0263 
-24 20 5 -3.4243 -0.1025 
-24 20 6 3.6990 -0.1366 
-24 20 7 13.7733 -0.0653 
-24 20 8 -17.1694 -0.0534 
-24 20 9 6.2366 0.0429 
-24 20 10 4.0505 0.1119 
-24 20 11 -1.0745 0.0061 
-24 20 12 -2.7808 -0.0653 
-24 20 13 -12.5911 -0.3068 
-24 20 14 -5.4568 -0.0973 
-24 20 15 6.9772 -0.0520 
-24 22 1 -5.0226 0.3379 
-24 22 2 0.5391 0.0033 
-24 22 3 -0.3083 -0.1616 
-24 22 4 -10.1592 -0.0549 
-24 22 5 -5.0717 0.0090 
-24 22 6 5.0879 0.0876 
-24 22 7 16.9000 -0.1652 
-24 22 8 -12.0110 0.0899 
-24 22 9 14.2725 0.1658 
-24 22 10 -0.7988 0.1378 
-24 22 11 4.6927 -0.1944 
-24 22 12 -1.8042 0.4518 
-24 22 13 7.4552 -0.1085 
-24 24 5 -3.0798 -0.1934 
-24 24 6 -4.9905 0.1844 
-24 24 7 -6.1534 -0.0573 
-24 24 8 6.1290 0.4548 
-24 24 9 4.4777 0.2681 
-23 1 1 -16.1480 0.4494 
-23 1 2 15.7617 0.0542 
-23 1 3 -22.2725 -0.1551 
-23 1 4 9.6901 -0.0368 
-23 1 5 5.6342 -0.5007 
-23 1 6 15.2862 -0.2396 
-23 1 7 -7.7050 0.5702 
-23 1 8 29.7684 -0.2315 
-23 1 9 -21.4595 -0.5022 
-23 1 10 4.5096 -0.6215 
-23 1 11 3.2768 0.3163 
-23 1 12 -0.5736 0.8477 
-23 1 13 -8.4113 0.1685 
-23 1 14 4.2379 0.2495 
-23 1 15 5.8219 -0.4351 
-23 1 16 2.8892 -0.1067 
-23 1 17 -5.2670 -0.2569 
-23 1 18 16.5573 -0.1203 
-23 1 19 6.6275 0.0682 
-23 1 20 -2.8139 0.0013 
-23 1 21 0.8642 0.2517 
-23 1 22 1.5975 0.1927 
-23 3 1 -11.9706 0.9120 
-23 3 2 7.2073 -0.0666 
-23 3 3 -12.4663 0.1301 
-23 3 4 14.7121 -0.3234 
-23 3 5 -2.9164 -0.0397 
-23 3 6 -5.6555 0.0495 
-23 3 7 -9.2361 0.7164 
-23 3 8 -7.5159 0.6996 
-23 3 9 2.0013 -0.3958 
-23 3 10 -7.1301 -0.3368 
-23 3 11 -0.7797 -0.5140 
-23 3 12 -28.8712 0.4986 
-23 3 13 4.7834 0.2447 
-23 3 14 -3.5915 -0.2883 
-23 3 15 3.2431 -0.2590 
-23 3 16 3.9452 0.0368 
-23 3 17 15.4940 0.5381 
-23 3 18 -7.0857 -0.2009 
-23 3 19 -13.2224 0.0763 
-23 3 20 -1.9116 -0.3849 
-23 3 21 9.6638 0.3320 
-23 3 22 10.3496 0.0449 
-23 5 1 -13.0608 -0.1925 
-23 5 2 -2.1370 0.0646 
-23 5 3 2.0402 0.3637 
-23 5 4 -11.9892 -0.5000 
-23 5 5 -14.3942 0.4182 
-23 5 6 4.3733 0.0410 
-23 5 7 -10.8017 -0.9479 
-23 5 8 -8.0577 -0.7289 
-23 5 9 -14.5957 0.1678 
-23 5 10 2.7269 1.7773 
-23 5 11 -3.8680 -0.1421 
-23 5 12 -1.4768 -0.7894 
-23 5 13 -13.1602 -0.4657 
-23 5 14 -1.3073 0.3907 
-23 5 15 -0.8748 0.2820 
-23 5 16 -12.6135 -0.2581 
-23 5 17 8.4262 0.0311 
-23 5 18 -19.7035 0.0284 
-23 5 19 1.5985 0.0397 
-23 5 20 -4.6114 -0.2444 
-23 5 21 -0.1640 -0.1783 
-23 5 22 -0.6710 0.4227 
-23 7 1 5.1134 0.1750 
-23 7 2 -0.0552 -0.1985 
-23 7 3 -6.2412 -0.3395 
-23 7 4 13.9442 -0.0678 
-23 7 5 -16.1431 0.2650 
-23 7 6 5.1847 -0.0417 
-23 7 7 -13.2059 0.0580 
-23 7 8 -14.5554 0.2526 
-23 7 9 -6.9296 0.0590 
-23 7 10 7.3130 -0.0193 
-23 7 11 -2.1891 -0.2258 
-23 7 12 7.6908 -0.2223 
-23 7 13 -12.2303 0.2736 
-23 7 14 7.8035 0.1981 
-23 7 15 1.5569 -0.0289 
-23 7 16 -8.2267 -0.4156 
-23 7 17 7.8819 -0.0692 
-23 7 18 1.9463 0.1321 
-23 7 19 3.3225 0.1445 
-23 7 20 -5.2996 0.1089 
-23 7 21 3.5553 -0.3988 
-23 7 22 11.8506 0.2862 
-23 9 1 4.9442 -0.4592 
-23 9 2 -20.5520 0.1614 
-23 9 3 -13.1303 -0.1983 
-23 9 4 10.8011 0.1714 
-23 9 5 -5.6878 0.1004 
-23 9 6 24.5896 0.0154 
-23 9 7 -26.2471 -0.2002 
-23 9 8 -12.5042 -0.3317 
-23 9 9 -21.0935 0.1781 
-23 9 10 -8.8229 -0.1929 
-23 9 11 5.6981 0.2837 
-23 9 12 -0.1098 -0.1259 
-23 9 13 -9.1550 0.1206 
-23 9 14 17.0020 0.0360 
-23 9 15 18.4537 0.2080 
-23 9 16 -3.2282 -0.0679 
-23 9 17 -7.4925 -0.0774 
-23 9 18 4.2994 -0.0195 
-23 9 19 2.3458 -0.1556 
-23 9 20 9.8985 -0.3866 
-23 9 21 5.5450 0.3323 
-23 11 1 -19.1405 0.0592 
-23 11 2 -10.2719 0.0316 
-23 11 3 13.8592 0.2586 
-23 11 4 2.9505 0.0370 
-23 11 5 -0.7202 -0.2734 
-23 11 6 10.5929 -0.1575 
-23 11 7 -23.0395 0.2671 
-23 11 8 3.8232 0.5367 
-23 11 9 -12.6185 -0.0260 
-23 11 10 -16.0969 -0.6824 
-23 11 11 9.8520 -0.1772 
-23 11 12 3.6881 0.3440 
-23 11 13 -5.0813 0.3679 
-23 11 14 20.9745 -0.0822 
-23 11 15 -10.3354 -0.3394 
-23 11 16 5.6515 0.1391 
-23 11 17 -14.0970 -0.3476 
-23 11 18 20.5887 0.3764 
-23 11 19 11.2684 -0.0263 
-23 11 20 2.4971 0.0552 
-23 13 1 -17.2668 -0.0665 
-23 13 2 -1.2387 0.0059 
-23 13 3 2.8775 0.4072 
-23 13 4 -9.5286 -0.0171 
-23 13 5 -0.5134 -0.0304 
-23 13 6 27.4883 0.1872 
-23 13 7 -6.3101 -0.3118 
-23 13 8 -3.8167 -0.0606 
-23 13 9 -30.5659 -0.1124 
-23 13 10 3.9079 0.2289 
-23 13 11 -10.5117 0.1075 
-23 13 12 -22.2627 -0.1201 
-23 13 13 -4.7616 0.1059 
-23 13 14 5.8312 0.2306 
-23 13 15 -6.1494 0.0105 
-23 13 16 -2.5755 0.0166 
-23 13 17 -15.8711 0.0331 
-23 13 18 6.7610 -0.0143 
-23 13 19 13.0535 -0.0780 
-23 13 20 -3.1071 0.0714 
-23 15 1 -11.6325 0.2423 
-23 15 2 15.7899 -0.0254 
-23 15 3 -0.2297 -0.1159 
-23 15 4 5.7567 -0.1547 
-23 15 5 3.0689 0.1089 
-23 15 6 1.4824 0.0265 
-23 15 7 5.2543 -0.0044 
-23 15 8 -5.9923 0.0670 
-23 15 9 -16.9877 -0.0835 
-23 15 10 2.1194 0.0924 
-23 15 11 -15.8453 0.0010 
-23 15 12 -2.5801 -0.0015 
-23 15 13 0.9124 -0.1432 
-23 15 14 10.2627 -0.0620 
-23 15 15 -1.4064 0.0663 
-23 15 16 -2.7553 0.0616 
-23 15 17 -10.0944 0.2809 
-23 15 18 12.6844 0.0300 
-23 15 19 2.0878 -0.3248 
-23 17 1 -21.6858 -0.0847 
-23 17 2 10.8908 0.0011 
-23 17 3 14.8258 0.0035 
-23 17 4 21.3246 -0.0075 
-23 17 5 -9.8326 0.1537 
-23 17 6 -7.6177 -0.1107 
-23 17 7 -12.7969 0.1804 
-23 17 8 -1.1854 -0.1929 
-23 17 9 -7.3266 -0.2567 
-23 17 10 -38.3791 -0.2508 
-23 17 11 -2.5087 0.2169 
-23 17 12 -5.0220 0.1595 
-23 17 13 20.0234 -0.0778 
-23 17 14 2.6206 0.1290 
-23 17 15 7.6658 0.0245 
-23 17 16 3.2327 -0.0851 
-23 17 17 -5.0071 0.1059 
-23 17 18 -3.5161 0.2807 
-23 19 1 -12.4713 -0.2182 
-23 19 2 16.8570 -0.0812 
-23 19 3 3.2886 -0.0902 
-23 19 4 11.7260 0.0715 
-23 19 5 -8.5353 0.1338 
-23 19 6 14.1534 -0.0018 
-23 19 7 -15.7747 -0.0708 
-23 19 8 3.8278 0.1028 
-23 19 9 3.9049 0.2370 
-23 19 10 -30.0992 -0.2491 
-23 19 11 10.9233 -0.0815 
-23 19 12 3.3577 0.1085 
-23 19 13 4.7503 -0.1362 
-23 19 14 -3.3337 -0.0371 
-23 19 15 -5.8569 0.1569 
-23 19 16 -1.7542 0.2553 
-23 19 17 1.2681 -0.2040 
-23 21 1 -11.5416 -0.0255 
-23 21 2 26.6834 0.2529 
-23 21 3 3.0434 0.3281 
-23 21 4 6.1859 0.1217 
-23 21 5 -7.6354 -0.4594 
-23 21 6 1.9078 -0.1258 
-23 21 7 5.7445 0.0685 
-23 21 8 -10.4664 0.2967 
-23 21 9 -7.6209 0.0245 
-23 21 10 -13.0087 0.0244 
-23 21 11 -2.0022 -0.1371 
-23 21 12 -2.1089 -0.0838 
-23 21 13 5.1726 0.0612 
-23 21 14 0.9855 0.0679 
-23 21 15 -4.8666 -0.0051 
-23 23 1 -0.7601 -0.2569 
-23 23 2 -3.8092 0.1271 
-23 23 3 -3.3947 -0.1977 
-23 23 4 -5.0817 0.0592 
-23 23 5 10.2018 0.1769 
-23 23 6 5.1936 0.0617 
-23 23 7 -1.1377 -0.2092 
-23 23 8 0.4462 -0.1859 
-23 23 9 1.0816 -0.0814 
-23 23 10 9.6703 0.4407 
-23 23 11 13.4269 -0.0459 
-23 23 12 7.0242 0.1016 
-23 23 13 -3.8727 -0.3000 
-23 25 4 10.7286 0.1367 
-23 25 5 16.5162 -0.5127 
-23 25 6 7.1103 0.1841 
-23 25 7 1.0134 0.1064 
-23 25 8 -2.9229 0.3052 
-22 0 1 8.0815 -0.0292 
-22 0 2 19.9176 0.2561 
-22 0 3 -4.6975 -1.4438 
-22 0 4 14.4356 1.4519 
-22 0 5 5.3591 -2.4933 
-22 0 6 -20.0575 0.2483 
-22 0 7 5.3836 0.6574 
-22 0 8 -4.0098 5.1584 
-22 0 9 -18.8714 1.6432 
-22 0 10 5.8896 -4.5240 
-22 0 11 -5.4922 -3.0702 
-22 0 12 8.8127 0.5012 
-22 0 13 -6.3650 2.6250 
-22 0 14 1.0786 -1.4547 
-22 0 15 -6.1298 0.0496 
-22 0 16 -11.1123 1.2993 
-22 0 17 4.1189 0.2053 
-22 0 18 13.3868 -1.4060 
-22 0 19 -20.0914 -0.4514 
-22 0 20 -1.4295 1.6874 
-22 0 21 12.1350 0.9371 
-22 0 22 0.8449 -1.4356 
-22 2 1 12.8038 -0.4682 
-22 2 2 -12.4843 -0.1150 
-22 2 3 5.1183 -0.3440 
-22 2 4 -23.5988 0.1776 
-22 2 5 -2.8009 -1.0990 
-22 2 6 4.4224 1.1611 
-22 2 7 9.8430 -0.0158 
-22 2 8 0.7216 -0.9275 
-22 2 9 8.4001 -1.0578 
-22 2 10 3.0773 0.3465 
-22 2 11 8.5333 1.5215 
-22 2 12 -2.2263 0.1140 
-22 2 13 -2.3951 -0.1532 
-22 2 14 14.1911 -1.0285 
-22 2 15 4.5511 0.2077 
-22 2 16 5.7570 0.1383 
-22 2 17 12.7799 0.4341 
-22 2 18 -1.0037 0.2921 
-22 2 19 -4.0968 -0.6762 
-22 2 20 -6.1978 -0.6193 
-22 2 21 0.0136 0.2542 
-22 2 22 5.0209 0.8672 
-22 4 1 -1.6446 0.4129 
-22 4 2 -10.0458 0.4007 
-22 4 3 12.2693 0.2884 
-22 4 4 15.6318 0.0464 
-22 4 5 -3.3256 0.2611 
-22 4 6 0.2116 0.0299 
-22 4 7 -0.2295 0.2357 
-22 4 8 -23.1171 -0.1344 
-22 4 9 -16.7992 0.1101 
-22 4 10 1.8956 -0.1702 
-22 4 11 12.2398 -0.1809 
-22 4 12 -7.2693 0.1707 
-22 4 13 4.1052 0.1544 
-22 4 14 5.6964 -0.3070 
-22 4 15 -21.1204 -0.1423 
-22 4 16 -3.0763 0.1755 
-22 4 17 -0.1109 -0.1086 
-22 4 18 -5.9704 -0.0490 
-22 4 19 25.4873 0.1699 
-22 4 20 0.1796 0.1024 
-22 4 21 6.6659 -0.3598 
-22 4 22 -7.8203 -0.3406 
-22 6 1 2.7627 -0.1729 
-22 6 2 -8.0589 -0.6725 
-22 6 3 -11.3146 0.4809 
-22 6 4 7.7286 -0.1028 
-22 6 5 -5.5452 0.3722 
-22 6 6 5.3601 -0.4547 
-22 6 7 7.6959 -0.1005 
-22 6 8 -2.5727 -0.5387 
-22 6 9 -9.5789 0.2273 
-22 6 10 10.8532 0.5626 
-22 6 11 -14.1091 0.2255 
-22 6 12 -20.0104 -0.5205 
-22 6 13 9.6976 -0.6033 
-22 6 14 18.8797 0.8953 
-22 6 15 3.4026 0.0865 
-22 6 16 12.7131 -0.1946 
-22 6 17 -10.7931 -0.6692 
-22 6 18 14.5395 0.6337 
-22 6 19 -1.8786 0.1866 
-22 6 20 -8.5223 -0.1394 
-22 6 21 -2.4005 -0.0984 
-22 6 22 3.5222 0.0484 
-22 8 1 -4.6982 0.1554 
-22 8 2 -6.9006 -0.3410 
-22 8 3 14.9207 -0.3439 
-22 8 4 -6.9505 0.2404 
-22 8 5 -29.8531 0.1998 
-22 8 6 -1.1360 -0.2080 
-22 8 7 2.5682 -0.3982 
-22 8 8 -3.0484 -0.0473 
-22 8 9 3.6509 0.6085 
-22 8 10 -5.9527 0.0262 
-22 8 11 11.7977 0.0186 
-22 8 12 -3.2158 -0.2007 
-22 8 13 2.5259 -0.1463 
-22 8 14 4.6850 0.0206 
-22 8 15 -2.0523 0.0409 
-22 8 16 -7.4353 -0.1036 
-22 8 17 -9.6313 -0.4079 
-22 8 18 2.5776 -0.0449 
-22 8 19 -1.4364 0.0373 
-22 8 20 -9.4347 -0.0329 
-22 8 21 -13.3566 0.0744 
-22 8 22 -7.8446 -0.4521 
-22 10 1 14.6787 0.0783 
-22 10 2 -3.7351 -0.0384 
-22 10 3 -16.6450 0.0585 
-22 10 4 -22.2017 0.2932 
-22 10 5 -2.4143 -0.6574 
-22 10 6 11.7906 0.0318 
-22 10 7 2.2858 0.1854 
-22 10 8 -9.6668 0.6102 
-22 10 9 5.7346 -0.0367 
-22 10 10 -9.1710 -0.5184 
-22 10 11 -5.6238 -0.1560 
-22 10 12 -11.4107 0.1890 
-22 10 13 -25.8884 0.3026 
-22 10 14 10.1238 0.0528 
-22 10 15 -6.8256 -0.0053 
-22 10 16 12.8772 -0.1735 
-22 10 17 8.6308 0.0286 
-22 10 18 -5.2764 -0.1623 
-22 10 19 1.2755 0.0321 
-22 10 20 -15.4929 -0.3818 
-22 10 21 -5.2753 -0.0622 
-22 12 1 14.6678 -0.1081 
-22 12 2 27.0055 -0.1395 
-22 12 3 0.2041 0.1383 
-22 12 4 -4.4790 -0.0273 
-22 12 5 11.1847 -0.1107 
-22 12 6 4.8432 0.1687 
-22 12 7 -9.4184 -0.1040 
-22 12 8 -2.1217 -0.0539 
-22 12 9 9.6834 -0.2528 
-22 12 10 -3.8349 0.2866 
-22 12 11 -6.0214 0.0928 
-22 12 12 7.1070 0.0907 
-22 12 13 -4.0756 -0.0026 
-22 12 14 18.5894 -0.0639 
-22 12 15 -9.5493 -0.1432 
-22 12 16 13.7125 -0.0988 
-22 12 17 -9.6878 0.1803 
-22 12 18 -15.0762 -0.0032 
-22 12 19 -2.8440 -0.1234 
-22 12 20 -6.1859 -0.1120 
-22 12 21 1.0368 -0.3889 
-22 14 1 -15.6012 0.0690 
-22 14 2 12.0334 0.2150 
-22 14 3 -5.9201 0.1210 
-22 14 4 4.1981 0.0150 
-22 14 5 4.5664 0.0460 
-22 14 6 7.0742 -0.1435 
-22 14 7 -3.1228 0.1716 
-22 14 8 -2.4181 0.0139 
-22 14 9 6.5422 -0.1255 
-22 14 10 8.8343 -0.0141 
-22 14 11 -20.5518 -0.0524 
-22 14 12 -9.6505 0.0330 
-22 14 13 -0.9274 -0.0258 
-22 14 14 13.4819 0.2027 
-22 14 15 -4.4072 0.0749 
-22 14 16 20.9626 -0.2073 
-22 14 17 -20.2147 0.0575 
-22 14 18 -0.8505 -0.0427 
-22 14 19 3.7312 -0.3974 
-22 14 20 -0.9418 0.1925 
-22 16 1 -7.9368 -0.0365 
-22 16 2 10.3678 0.0944 
-22 16 3 5.9945 -0.2263 
-22 16 4 -11.9353 -0.2838 
-22 16 5 0.8923 0.1825 
-22 16 6 19.7383 0.0821 
-22 16 7 1.2781 0.1957 
-22 16 8 -9.0409 -0.3698 
-22 16 9 -12.1215 -0.0755 
-22 16 10 -11.4340 0.0957 
-22 16 11 -0.7036 0.1899 
-22 16 12 -3.1903 0.0176 
-22 16 13 -3.8661 -0.1810 
-22 16 14 -8.1500 -0.0230 
-22 16 15 -0.3333 0.0149 
-22 16 16 -0.7264 0.2767 
-22 16 17 -9.1759 -0.0170 
-22 16 18 9.3518 -0.2007 
-22 16 19 2.3088 -0.0197 
-22 18 1 -5.3281 -0.0371 
-22 18 2 -5.9895 0.1031 
-22 18 3 -12.2564 0.0073 
-22 18 4 -2.7714 0.1015 
-22 18 5 9.7700 0.0061 
-22 18 6 9.6069 -0.1178 
-22 18 7 2.0180 -0.1983 
-22 18 8 11.4945 0.1007 
-22 18 9 16.4874 0.2756 
-22 18 10 -19.9965 -0.3039 
-22 18 11 13.5882 -0.1893 
-22 18 12 -9.0750 -0.0838 
-22 18 13 -13.1378 0.2927 
-22 18 14 10.6350 0.0898 
-22 18 15 8.0092 0.1000 
-22 18 16 -8.4612 0.1364 
-22 18 17 1.7484 0.2202 
-22 18 18 -3.0850 -0.6827 
-22 20 1 -11.6335 -0.2047 
-22 20 2 3.2353 -0.1471 
-22 20 3 -10.5779 0.3117 
-22 20 4 -4.9592 -0.0508 
-22 20 5 -17.0507 -0.0806 
-22 20 6 -1.8942 0.2483 
-22 20 7 2.1185 -0.0989 
-22 20 8 0.5354 0.1574 
-22 20 9 -2.6157 -0.0894 
-22 20 10 3.2311 -0.0291 
-22 20 11 -3.2350 -0.0528 
-22 20 12 -6.9996 0.0139 
-22 20 13 7.0121 0.0813 
-22 20 14 4.7865 -0.0376 
-22 20 15 2.7398 -0.1376 
-22 20 16 3.1508 0.2764 
-22 22 1 -13.9523 -0.1174 
-22 22 2 3.1577 0.0778 
-22 22 3 -1.1453 0.2238 
-22 22 4 3.4993 0.0231 
-22 22 5 -0.8803 -0.0658 
-22 22 6 -6.3275 -0.1385 
-22 22 7 18.9695 -0.1253 
-22 22 8 5.1117 0.1413 
-22 22 9 -13.7323 -0.0106 
-22 22 10 4.1601 0.1246 
-22 22 11 -9.6455 -0.2332 
-22 22 12 -9.6165 -0.0484 
-22 22 13 -2.3973 -0.1575 
-22 22 14 9.6510 0.1425 
-22 22 15 -8.8097 -0.1562 
-22 24 1 2.8002 0.2109 
-22 24 2 3.6752 -0.3757 
-22 24 3 -9.6867 -0.0899 
-22 24 4 -19.8853 0.2872 
-22 24 5 -13.0960 -0.1488 
-22 24 6 -21.5714 -0.0019 
-22 24 7 20.7261 0.1729 
-22 24 8 18.7319 -0.1285 
-22 24 9 15.2370 -0.3237 
-22 24 10 11.1290 0.2228 
-22 24 11 5.0304 -0.1243 
-22 24 12 -3.7492 0.4735 
-22 26 5 10.9472 -0.1968 
-22 26 6 -34.7676 0.1547 
-22 26 7 15.1041 0.5407 
-22 26 8 -13.9749 -0.0787 
-21 1 1 -12.7779 0.5702 
-21 1 2 -7.8122 0.0877 
-21 1 3 6.2152 0.3323 
-21 1 4 -18.2156 -0.1984 
-21 1 5 0.2196 -0.2588 
-21 1 6 14.6571 -0.1083 
-21 1 7 -29.3114 -0.3156 
-21 1 8 7.6107 -0.1451 
-21 1 9 -28.9176 0.2918 
-21 1 10 -0.2230 0.1219 
-21 1 11 -1.0372 0.2968 
-21 1 12 0.7864 -0.2043 
-21 1 13 -14.5845 -0.0622 
-21 1 14 0.1587 -0.3214 
-21 1 15 -20.7419 0.3142 
-21 1 16 7.4543 0.1896 
-21 1 17 -8.0106 -0.2392 
-21 1 18 -0.5818 -0.1511 
-21 1 19 -5.7170 -0.6722 
-21 1 20 -8.3512 0.4658 
-21 1 21 12.3715 0.6569 
-21 1 22 -2.0778 0.1887 
-21 1 23 -3.2409 -0.6508 
-21 3 1 13.6716 -0.0559 
-21 3 2 7.3652 0.1230 
-21 3 3 -4.6733 -0.4439 
-21 3 4 -7.2792 -0.1990 
-21 3 5 10.5572 0.2625 
-21 3 6 5.1072 -0.5959 
-21 3 7 11.7584 0.6427 
-21 3 8 -10.7329 0.1599 
-21 3 9 -0.5698 0.4835 
-21 3 10 -8.9138 -0.6247 
-21 3 11 5.3600 -0.2170 
-21 3 12 -17.2473 0.1560 
-21 3 13 19.3633 -0.2882 
-21 3 14 3.4710 -0.0827 
-21 3 15 -6.8782 0.0634 
-21 3 16 17.4616 0.7476 
-21 3 17 1.4255 -0.0094 
-21 3 18 -9.0567 -0.4656 
-21 3 19 7.2588 -0.0910 
-21 3 20 0.3174 0.1692 
-21 3 21 -1.2851 0.0883 
-21 3 22 2.2001 0.1014 
-21 3 23 -2.0594 0.0247 
-21 5 1 -5.0991 -0.5120 
-21 5 2 -13.0000 0.1900 
-21 5 3 15.4811 -0.5421 
-21 5 4 6.0731 -0.0771 
-21 5 5 -1.8799 0.3772 
-21 5 6 -1.8197 0.2158 
-21 5 7 -3.0050 0.7373 
-21 5 8 4.0967 -1.0759 
-21 5 9 5.1023 -0.7360 
-21 5 10 7.2236 0.0623 
-21 5 11 7.3972 1.0271 
-21 5 12 4.9956 0.5057 
-21 5 13 16.8206 -0.7667 
-21 5 14 3.0090 0.4260 
-21 5 15 2.2712 -0.4487 
-21 5 16 3.1175 -0.3483 
-21 5 17 4.7170 -0.5657 
-21 5 18 -2.7659 0.5058 
-21 5 19 -1.6150 0.7819 
-21 5 20 -11.0295 -0.5059 
-21 5 21 -14.4753 -0.3070 
-21 5 22 -0.5553 -0.4820 
-21 7 1 -8.5525 -0.1403 
-21 7 2 -18.3631 -0.0358 
-21 7 3 -13.0975 -0.0262 
-21 7 4 -14.0914 0.5679 
-21 7 5 -8.9405 0.0590 
-21 7 6 -6.7148 -0.4050 
-21 7 7 13.9342 -0.2931 
-21 7 8 -9.1838 0.2527 
-21 7 9 -12.1741 0.6030 
-21 7 10 3.2000 -0.0778 
-21 7 11 1.2327 -0.5045 
-21 7 12 6.6598 -0.3116 
-21 7 13 -2.3256 -0.2768 
-21 7 14 5.8066 0.3164 
-21 7 15 5.1675 0.2651 
-21 7 16 6.2853 0.2214 
-21 7 17 -11.1726 -0.5871 
-21 7 18 1.5957 -0.1995 
-21 7 19 -12.7437 0.1325 
-21 7 20 8.0048 -0.0898 
-21 7 21 -8.4994 0.0515 
-21 7 22 -3.5289 -0.0990 
-21 9 1 0.8043 0.4452 
-21 9 2 3.0505 -0.2918 
-21 9 3 -20.8539 -0.1164 
-21 9 4 8.0336 0.0921 
-21 9 5 -7.3805 -0.2883 
-21 9 6 -6.8513 0.1219 
-21 9 7 -16.6836 -0.0584 
-21 9 8 -12.3125 0.2181 
-21 9 9 -10.8059 -0.1726 
-21 9 10 3.2604 0.0765 
-21 9 11 -3.3943 0.1915 
-21 9 12 4.9295 0.0203 
-21 9 13 1.7009 0.1084 
-21 9 14 11.4312 -0.2775 
-21 9 15 10.2029 0.1476 
-21 9 16 -13.9501 -0.3841 
-21 9 17 -0.0091 0.1264 
-21 9 18 7.0208 -0.0473 
-21 9 19 -7.1001 0.1758 
-21 9 20 1.4728 -0.1513 
-21 9 21 5.7647 -0.2292 
-21 9 22 17.5274 0.7137 
-21 11 1 -11.7409 0.1364 
-21 11 2 -4.0662 -0.0703 
-21 11 3 -2.9441 0.0833 
-21 11 4 7.1970 -0.0441 
-21 11 5 -8.2328 0.2198 
-21 11 6 -3.2464 -0.2242 
-21 11 7 -1.8505 -0.2795 
-21 11 8 12.0569 0.4228 
-21 11 9 9.5710 0.3125 
-21 11 10 -1.2202 0.0007 
-21 11 11 -2.2315 -0.4689 
-21 11 12 12.9505 0.0055 
-21 11 13 -15.6222 0.2563 
-21 11 14 9.6020 -0.1339 
-21 11 15 4.8112 -0.1067 
-21 11 16 0.4181 -0.2660 
-21 11 17 -10.7340 0.4341 
-21 11 18 -9.7410 -0.2047 
-21 11 19 2.0827 -0.2577 
-21 11 20 6.9925 -0.2403 
-21 11 21 20.4584 -0.1427 
-21 13 1 -18.0271 -0.0140 
-21 13 2 -0.7028 0.1131 
-21 13 3 2.1826 -0.1876 
-21 13 4 2.0148 -0.1398 
-21 13 5 -17.6042 -0.0471 
-21 13 6 5.9999 -0.0354 
-21 13 7 -15.1599 0.0725 
-21 13 8 15.8298 -0.1304 
-21 13 9 -10.5249 -0.2089 
-21 13 10 15.1209 0.0329 
-21 13 11 10.2721 0.1233 
-21 13 12 7.6159 0.1773 
-21 13 13 1.5460 -0.0792 
-21 13 15 4.7603 -0.0407 
-21 13 16 -3.5411 -0.1525 
-21 13 17 4.7404 -0.0878 
-21 13 18 -5.4228 0.1380 
-21 13 19 8.7671 -0.0772 
-21 13 20 0.4120 -0.0015 
-21 15 1 -16.6580 0.0415 
-21 15 2 -0.0514 0.2744 
-21 15 3 -3.6242 -0.3264 
-21 15 4 -14.9476 -0.1182 
-21 15 5 -9.1466 0.1701 
-21 15 6 6.4223 0.3023 
-21 15 7 -4.1314 0.0559 
-21 15 8 18.9455 -0.3894 
-21 15 9 -21.7120 -0.0129 
-21 15 10 26.9128 0.0735 
-21 15 11 -4.5020 0.1960 
-21 15 12 2.7970 0.0374 
-21 15 13 -3.6264 -0.0517 
-21 15 14 13.4937 0.0387 
-21 15 15 7.1621 0.0042 
-21 15 16 9.6040 0.0860 
-21 15 17 1.3276 -0.3599 
-21 15 18 -1.6027 0.0874 
-21 15 19 -18.6702 -0.6873 
-21 15 20 1.1982 -0.4581 
-21 17 1 -7.1275 -0.0116 
-21 17 2 -5.2781 0.1598 
-21 17 3 -14.3367 0.1267 
-21 17 4 -2.3737 -0.0582 
-21 17 5 2.3912 -0.2715 
-21 17 6 -4.1832 -0.0740 
-21 17 7 -31.4207 0.0624 
-21 17 8 8.2631 0.0932 
-21 17 9 -5.5903 0.1597 
-21 17 10 16.0410 -0.0823 
-21 17 11 -2.1377 0.0161 
-21 17 12 3.2756 -0.1872 
-21 17 13 -0.1541 0.1660 
-21 17 14 2.7536 -0.1256 
-21 17 15 -19.4620 0.0526 
-21 17 16 6.6559 0.1721 
-21 17 17 -7.5530 0.0987 
-21 17 18 -13.4157 -0.3024 
-21 17 19 -1.7002 -0.1369 
-21 19 1 -10.4394 -0.1818 
-21 19 2 -3.5725 -0.1692 
-21 19 3 -7.7335 0.2208 
-21 19 4 18.3182 -0.0088 
-21 19 5 -2.6875 -0.0323 
-21 19 6 4.3762 0.0627 
-21 19 7 -4.3961 -0.0336 
-21 19 8 -4.1688 0.0651 
-21 19 9 13.1478 0.0022 
-21 19 10 -19.9464 0.0444 
-21 19 11 -15.8840 -0.1402 
-21 19 12 10.9316 -0.1236 
-21 19 13 -7.6909 0.0626 
-21 19 14 6.7956 0.0092 
-21 19 15 -7.0368 -0.0063 
-21 19 16 5.8199 -0.0959 
-21 19 17 -4.6751 0.5190 
-21 19 18 -21.5665 -0.3773 
-21 21 1 7.8270 -0.1685 
-21 21 2 4.3636 -0.3612 
-21 21 3 -16.1758 0.2345 
-21 21 4 -0.4082 0.2857 
-21 21 5 -6.5956 0.0950 
-21 21 6 4.6735 -0.1812 
-21 21 7 8.2135 -0.0967 
-21 21 8 -7.4989 -0.0032 
-21 21 9 3.7613 -0.0821 
-21 21 10 15.9533 0.0060 
-21 21 11 8.7779 -0.1193 
-21 21 12 8.5536 -0.0054 
-21 21 13 4.0921 0.1773 
-21 21 14 -5.9912 0.1620 
-21 21 15 2.9841 -0.1429 
-21 21 16 -5.5870 -0.0819 
-21 23 1 3.2063 0.0897 
-21 23 2 -11.1961 0.0699 
-21 23 3 3.0301 -0.0091 
-21 23 4 16.7034 -0.2182 
-21 23 5 13.7480 -0.0201 
-21 23 6 -6.5990 0.0468 
-21 23 7 -10.4292 0.1906 
-21 23 8 3.7145 -0.0265 
-21 23 9 -14.4841 -0.1697 
-21 23 10 7.1770 0.0539 
-21 23 11 -2.8328 -0.0755 
-21 23 12 -1.0019 0.1187 
-21 23 13 6.0927 -0.4325 
-21 23 14 -9.1839 0.1129 
-21 25 1 5.3629 0.3631 
-21 25 2 6.0547 0.0250 
-21 25 3 1.4259 -0.3220 
-21 25 4 2.7861 0.1994 
-21 25 5 11.4533 -0.0067 
-21 25 6 -8.1601 0.1191 
-21 25 7 3.6106 -0.1126 
-21 25 8 4.5301 -0.1809 
-21 25 9 -8.0248 -0.1058 
-21 25 10 -2.8233 0.0181 
-21 25 11 1.2629 -0.1839 
-21 25 12 1.4608 0.3424 
-20 0 1 -1.1178 2.8557 
-20 0 2 24.3515 -0.8606 
-20 0 3 -24.8581 1.3444 
-20 0 4 -18.4175 -0.2339 
-20 0 5 -13.2352 3.3882 
-20 0 6 -28.6388 -0.9326 
-20 0 7 4.8099 -3.3201 
-20 0 8 23.4108 0.3261 
-20 0 9 -33.8098 2.0614 
-20 0 10 7.3132 3.6595 
-20 0 11 -3.9349 -3.1246 
-20 0 12 -1.1731 -1.7647 
-20 0 13 -20.8379 -1.4286 
-20 0 14 23.0000 0.3353 
-20 0 15 16.5648 0.9576 
-20 0 16 7.1298 0.8994 
-20 0 17 -1.7520 2.9222 
-20 0 18 32.2916 -1.5184 
-20 0 19 5.4607 -2.2144 
-20 0 20 -9.0462 -1.3746 
-20 0 21 11.2709 1.7771 
-20 0 22 -4.4482 1.0052 
-20 0 23 9.6638 -0.6384 
-20 2 1 1.2709 0.9419 
-20 2 2 -6.3664 0.0993 
-20 2 3 16.3392 0.4769 
-20 2 4 1.0854 -1.7746 
-20 2 5 18.1982 0.0878 
-20 2 6 -8.0756 0.4251 
-20 2 7 -0.8478 0.8394 
-20 2 8 3.2639 0.0119 
-20 2 9 -12.7917 -1.9676 
-20 2 10 -13.5895 0.2554 
-20 2 11 3.3903 0.7367 
-20 2 12 20.0099 1.3905 
-20 2 13 8.6731 -0.5596 
-20 2 14 4.4004 -0.5917 
-20 2 15 1.2796 -0.0705 
-20 2 16 -1.7145 -0.0766 
-20 2 17 -5.9545 0.7033 
-20 2 18 -5.1755 -0.6530 
-20 2 19 -10.2677 -0.0891 
-20 2 20 -2.7251 0.1982 
-20 2 21 4.0791 0.2736 
-20 2 22 -5.0343 0.0357 
-20 2 23 4.6078 -0.7126 
-20 4 1 -21.8279 -0.8346 
-20 4 2 10.4107 0.2611 
-20 4 3 -18.8944 -0.3627 
-20 4 4 -17.3469 0.3002 
-20 4 5 -13.1910 -0.0618 
-20 4 6 -8.0699 -0.1317 
-20 4 7 14.9213 0.4011 
-20 4 8 14.5350 0.1828 
-20 4 9 5.2821 -0.5465 
-20 4 10 7.1442 -0.2139 
-20 4 11 8.8406 0.6283 
-20 4 12 -7.1063 -0.2794 
-20 4 13 -3.8824 -0.5621 
-20 4 14 4.9912 0.0351 
-20 4 15 0.8364 0.4219 
-20 4 16 6.9469 -0.0518 
-20 4 17 3.2085 -0.0518 
-20 4 18 -16.1943 0.0798 
-20 4 19 12.1347 0.0604 
-20 4 20 -4.1367 0.0829 
-20 4 21 -6.0166 -0.2181 
-20 4 22 -6.2015 0.0489 
-20 4 23 15.3026 -0.0785 
-20 6 1 -9.2193 -0.6570 
-20 6 2 9.2986 0.1115 
-20 6 3 -10.2197 -0.2354 
-20 6 4 16.2896 0.2257 
-20 6 5 -12.1857 -0.6044 
-20 6 6 8.3422 -0.0224 
-20 6 7 11.2142 0.1910 
-20 6 8 2.6710 0.3238 
-20 6 9 -27.3819 0.2042 
-20 6 10 -6.6886 -0.3381 
-20 6 11 7.3490 0.0564 
-20 6 12 -14.6139 -0.2455 
-20 6 13 -8.0295 0.3547 
-20 6 14 11.3520 0.1387 
-20 6 15 -18.2430 0.1191 
-20 6 16 4.5853 -0.4317 
-20 6 17 -19.2527 -0.6372 
-20 6 18 4.1391 0.0673 
-20 6 19 -1.0358 0.4405 
-20 6 20 2.6944 0.1930 
-20 6 21 -0.8091 -0.5929 
-20 6 22 -6.4423 -0.6487 
-20 6 23 1.4797 -0.2691 
-20 8 1 10.9674 -0.0417 
-20 8 2 7.4572 -0.2445 
-20 8 3 -6.3395 0.3266 
-20 8 4 -5.0161 0.2740 
-20 8 5 -22.1002 0.0573 
-20 8 6 23.2301 -0.1699 
-20 8 7 8.1528 -0.1295 
-20 8 8 5.8948 0.2215 
-20 8 9 7.7945 -0.0855 
-20 8 10 -16.5841 0.0839 
-20 8 11 5.8835 -0.1048 
-20 8 12 -5.8818 -0.3868 
-20 8 13 -24.3992 0.0554 
-20 8 14 0.7463 -0.0761 
-20 8 15 -5.4545 0.3817 
-20 8 16 -3.1212 -0.1942 
-20 8 17 0.7879 -0.2499 
-20 8 18 4.6300 0.1983 
-20 8 19 -3.6766 -0.0857 
-20 8 20 -1.3328 0.0284 
-20 8 21 3.3939 -0.2731 
-20 8 22 4.6830 0.3488 
-20 10 1 -10.9023 0.2360 
-20 10 2 13.9104 -0.2371 
-20 10 3 7.3269 0.1624 
-20 10 4 11.6432 -0.1286 
-20 10 5 -8.4030 0.4935 
-20 10 6 17.3213 -0.0968 
-20 10 7 -0.9031 -0.4220 
-20 10 8 11.7781 -0.1943 
-20 10 9 -7.1565 0.4367 
-20 10 10 0.5440 0.4920 
-20 10 11 6.0294 -0.4361 
-20 10 12 8.8768 -0.1361 
-20 10 13 -10.0357 -0.0386 
-20 10 14 -4.8123 -0.1659 
-20 10 15 6.8129 -0.0500 
-20 10 16 -3.6044 -0.0506 
-20 10 17 14.3572 0.3919 
-20 10 18 -7.3548 -0.2736 
-20 10 19 0.2191 -0.3832 
-20 10 20 1.9132 0.0755 
-20 10 21 -1.3987 -0.0042 
-20 10 22 -3.2069 0.1330 
-20 12 1 -17.0271 0.0689 
-20 12 2 -10.9184 0.1112 
-20 12 3 -4.4273 -0.2255 
-20 12 4 -17.6087 -0.5188 
-20 12 5 -7.2426 0.0730 
-20 12 6 11.7749 0.3509 
-20 12 7 -11.2517 0.2642 
-20 12 8 12.3893 -0.0529 
-20 12 9 1.0461 -0.1365 
-20 12 10 9.2062 -0.1533 
-20 12 11 -11.3689 -0.0135 
-20 12 12 -2.2267 0.3522 
-20 12 13 -12.3779 -0.0786 
-20 12 14 9.6719 0.1202 
-20 12 15 3.6656 -0.3093 
-20 12 16 4.8924 -0.1749 
-20 12 17 13.2596 0.0267 
-20 12 18 3.8463 0.2828 
-20 12 19 10.2473 0.0882 
-20 12 20 -3.9051 -0.3103 
-20 12 21 5.9398 0.7671 
-20 14 1 -4.5914 -0.1931 
-20 14 2 7.7979 0.1973 
-20 14 3 19.5057 -0.2086 
-20 14 4 1.0014 0.0621 
-20 14 5 -17.6246 -0.0485 
-20 14 6 21.1840 0.1986 
-20 14 7 5.5358 -0.1990 
-20 14 8 0.5945 -0.1765 
-20 14 9 1.0604 0.2823 
-20 14 10 14.7037 -0.0896 
-20 14 11 -4.9602 -0.0218 
-20 14 12 9.4736 0.0249 
-20 14 13 2.7427 -0.0805 
-20 14 14 1.9496 0.0334 
-20 14 15 -22.0811 -0.0579 
-20 14 16 6.6710 0.2877 
-20 14 17 -7.0174 -0.3755 
-20 14 18 -1.9379 0.0411 
-20 14 19 14.4646 -0.2488 
-20 14 20 5.3041 -0.3037 
-20 16 1 -11.5162 0.0444 
-20 16 2 -11.1897 0.0047 
-20 16 3 0.8178 -0.1064 
-20 16 4 -10.6506 -0.0882 
-20 16 5 -7.6081 -0.2963 
-20 16 6 15.2032 0.1213 
-20 16 7 -1.0793 0.0786 
-20 16 8 9.0361 -0.0812 
-20 16 9 8.1904 0.0818 
-20 16 10 8.9342 -0.0185 
-20 16 11 -5.2934 0.2597 
-20 16 12 1.2266 -0.0934 
-20 16 13 -7.4209 0.1745 
-20 16 14 -5.5998 -0.0350 
-20 16 15 -5.1489 0.0293 
-20 16 16 12.4258 0.0768 
-20 16 17 -3.9790 -0.0333 
-20 16 18 9.0099 -0.0602 
-20 16 19 2.8488 -0.2685 
-20 16 20 0.5093 0.2056 
-20 18 1 5.8096 -0.0664 
-20 18 2 16.1407 -0.1565 
-20 18 3 -11.3924 0.2117 
-20 18 4 -10.7642 0.1782 
-20 18 5 11.0795 0.0267 
-20 18 6 -1.3570 -0.0865 
-20 18 7 -8.9057 -0.0331 
-20 18 8 7.0020 -0.0711 
-20 18 9 1.5795 0.0346 
-20 18 10 -12.1778 0.0650 
-20 18 11 7.4268 -0.1154 
-20 18 12 15.5260 -0.0650 
-20 18 13 -13.1532 0.1564 
-20 18 14 1.2264 -0.2360 
-20 18 15 -13.9861 -0.1414 
-20 18 16 2.0436 -0.1100 
-20 18 17 4.5352 0.2802 
-20 18 18 -0.3114 -0.6004 
-20 18 19 9.8121 -1.2160 
-20 20 1 -3.3731 0.0895 
-20 20 2 2.6389 -0.2181 
-20 20 3 -13.7390 0.1349 
-20 20 4 3.7062 0.0779 
-20 20 5 -2.6766 0.0602 
-20 20 6 -2.2567 -0.3478 
-20 20 7 -14.6238 0.0088 
-20 20 8 -5.4874 0.0830 
-20 20 9 -3.8771 -0.0445 
-20 20 10 4.4660 0.1094 
-20 20 11 -0.2590 -0.1026 
-20 20 12 -1.1029 -0.0483 
-20 20 13 3.1015 -0.1677 
-20 20 14 0.5561 0.2602 
-20 20 15 -2.8732 0.1300 
-20 20 16 12.6864 -0.1527 
-20 20 17 -3.0315 -0.1177 
-20 22 1 3.4205 -0.0355 
-20 22 2 12.9311 0.0042 
-20 22 3 12.1972 -0.0688 
-20 22 4 -2.2887 -0.0156 
-20 22 5 -20.0638 0.2645 
-20 22 6 -8.8335 0.1546 
-20 22 7 -4.6986 -0.0024 
-20 22 8 4.0093 0.0694 
-20 22 9 -18.3732 -0.2420 
-20 22 10 3.5900 -0.2047 
-20 22 11 -11.9967 0.0221 
-20 22 12 -9.3973 0.0665 
-20 22 13 0.6220 0.0860 
-20 22 14 8.2909 0.1757 
-20 22 15 0.2432 0.3719 
-20 22 16 3.3096 0.1310 
-20 24 1 -2.1366 0.1268 
-20 24 2 -12.0227 0.1469 
-20 24 3 1.5436 0.0183 
-20 24 4 7.3614 -0.0418 
-20 24 5 3.0971 -0.2609 
-20 24 6 -9.8464 -0.0526 
-20 24 7 6.1294 0.0062 
-20 24 8 -0.9126 0.3729 
-20 24 9 -8.4006 -0.2524 
-20 24 10 -20.4470 -0.1400 
-20 24 11 4.6755 0.1412 
-20 24 12 -13.0451 0.2361 
-20 24 13 -5.8983 -0.3345 
-20 24 14 2.9507 0.5923 
-20 26 1 -2.9366 -0.1206 
-20 26 2 8.1140 0.2535 
-20 26 3 10.7182 -0.0186 
-20 26 4 3.3614 -0.0747 
-20 26 5 6.7846 -0.0947 
-20 26 6 -18.4534 0.1531 
-20 26 7 11.3732 -0.2319 
-20 26 8 -10.7341 -0.2657 
-20 26 9 4.0615 -0.0515 
-20 26 10 -6.1756 -0.0239 
-20 26 11 7.8330 0.3907 
-19 1 1 4.9035 -1.4534 
-19 1 2 -1.5265 0.1023 
-19 1 3 23.1739 -0.0250 
-19 1 4 -5.0914 0.3839 
-19 1 5 -11.4310 0.0687 
-19 1 6 -0.9730 -0.1009 
-19 1 7 4.8862 -0.3453 
-19 1 8 10.3972 -0.4541 
-19 1 9 0.4426 -0.0396 
-19 1 10 10.5575 0.9813 
-19 1 11 -3.5956 0.5495 
-19 1 12 12.0961 0.0435 
-19 1 13 -2.6297 -0.5810 
-19 1 14 19.4326 -0.5112 
-19 1 15 2.7081 0.0465 
-19 1 16 10.9745 0.0650 
-19 1 17 7.1295 0.3514 
-19 1 18 24.2325 -0.4864 
-19 1 19 -8.7921 -0.0634 
-19 1 20 -20.1430 0.2957 
-19 1 21 20.1325 0.3201 
-19 1 22 15.1099 -0.0155 
-19 1 23 8.7512 -0.7604 
-19 3 1 -6.3309 0.3064 
-19 3 2 -5.4973 0.2042 
-19 3 3 -9.8118 -0.5056 
-19 3 4 -26.9401 0.1455 
-19 3 5 7.2663 -0.1881 
-19 3 6 -11.8704 1.1832 
-19 3 7 14.4935 -0.3180 
-19 3 8 -15.6939 -0.8050 
-19 3 9 -6.7603 -0.4540 
-19 3 10 -16.2600 0.3707 
-19 3 11 11.0208 1.0247 
-19 3 12 0.0933 -0.9794 
-19 3 13 4.3610 -0.0431 
-19 3 14 -1.6189 -0.1992 
-19 3 15 -10.6498 0.2402 
-19 3 16 12.9356 0.1758 
-19 3 17 -1.3519 0.2262 
-19 3 18 -0.2361 0.4543 
-19 3 19 8.0331 -1.0489 
-19 3 20 -9.6909 0.0354 
-19 3 21 -11.9800 0.0418 
-19 3 22 18.9919 0.2094 
-19 3 23 -0.0569 -0.3738 
-19 5 1 -8.1247 0.0327 
-19 5 2 -15.4264 -0.1298 
-19 5 3 -14.4460 0.2919 
-19 5 4 -6.1590 0.2635 
-19 5 5 -15.5534 -1.4153 
-19 5 6 0.6649 0.0479 
-19 5 7 -12.4090 0.4264 
-19 5 8 6.8288 1.0614 
-19 5 9 10.0973 0.0636 
-19 5 10 -5.5744 -1.3284 
-19 5 11 -8.4858 0.1628 
-19 5 12 3.1995 -0.0902 
-19 5 13 6.9604 0.8480 
-19 5 14 -0.3318 -0.3255 
-19 5 15 -4.7042 0.3626 
-19 5 16 12.3726 -0.2215 
-19 5 17 2.8225 -1.0212 
-19 5 18 -4.8249 0.2408 
-19 5 19 0.8582 0.4293 
-19 5 20 10.7020 0.6319 
-19 5 21 -4.6647 -0.3912 
-19 5 22 1.7342 -0.5754 
-19 5 23 -8.7643 -0.0446 
-19 7 1 5.4209 -0.3741 
-19 7 2 -3.6712 -0.3219 
-19 7 3 18.7745 0.3354 
-19 7 4 1.6017 0.3732 
-19 7 5 10.5187 0.2623 
-19 7 6 -5.5041 0.0893 
-19 7 7 3.5230 -0.3882 
-19 7 8 5.9016 -0.2648 
-19 7 9 3.2113 0.1712 
-19 7 10 5.8808 0.3563 
-19 7 11 15.8534 -0.1024 
-19 7 12 8.1810 -0.5203 
-19 7 13 -10.8218 -0.0111 
-19 7 14 23.0217 0.0501 
-19 7 15 -6.4649 0.1918 
-19 7 16 21.7744 0.0601 
-19 7 17 -10.5419 -0.0400 
-19 7 18 17.4791 0.2766 
-19 7 19 -4.5696 -0.0734 
-19 7 20 5.2705 -0.2703 
-19 7 21 -1.4018 -0.1662 
-19 7 22 1.8524 -0.2864 
-19 7 23 0.0954 -0.1526 
-19 9 1 4.4382 0.3172 
-19 9 2 18.9223 -0.1844 
-19 9 3 -9.5168 0.0129 
-19 9 4 -11.4993 0.0543 
-19 9 5 -7.6105 0.0834 
-19 9 6 7.0994 -0.4581 
-19 9 7 17.9951 0.1415 
-19 9 8 22.7935 0.1508 
-19 9 9 -3.2220 0.0689 
-19 9 10 4.6590 0.2096 
-19 9 11 17.5797 -0.2469 
-19 9 12 3.5597 0.2713 
-19 9 13 -3.7441 -0.1806 
-19 9 14 12.6385 0.0935 
-19 9 15 -4.1854 -0.1771 
-19 9 16 8.2726 -0.0222 
-19 9 17 2.2421 -0.0459 
-19 9 18 15.7651 0.0566 
-19 9 19 -5.4980 0.1501 
-19 9 20 0.7749 -0.0543 
-19 9 21 2.5275 0.2369 
-19 9 22 1.2328 0.1130 
-19 11 1 14.6122 0.0256 
-19 11 2 2.3587 0.0758 
-19 11 3 2.5218 -0.3595 
-19 11 4 -4.8899 -0.2810 
-19 11 5 14.1075 0.3992 
-19 11 6 1.1489 0.2005 
-19 11 7 4.7880 0.1742 
-19 11 8 -2.1271 -0.4648 
-19 11 9 -11.4823 -0.1257 
-19 11 10 0.2466 0.1752 
-19 11 11 -4.4661 -0.1242 
-19 11 12 10.9601 0.0518 
-19 11 13 -2.2501 -0.1798 
-19 11 14 7.8799 0.1383 
-19 11 15 -10.9845 -0.2215 
-19 11 16 4.5753 -0.1580 
-19 11 17 -6.6880 0.3431 
-19 11 18 10.5272 -0.0059 
-19 11 19 -6.7386 -0.3147 
-19 11 20 -8.9120 -0.5627 
-19 11 21 5.5280 0.3245 
-19 11 22 4.4077 -0.4863 
-19 13 1 1.9397 0.1953 
-19 13 2 -15.8594 -0.0313 
-19 13 3 -0.9615 -0.2638 
-19 13 4 -5.2379 -0.1364 
-19 13 5 -10.4537 -0.0368 
-19 13 6 3.6217 -0.0076 
-19 13 7 -0.5415 0.0182 
-19 13 8 10.7027 0.2222 
-19 13 9 -5.3156 0.1184 
-19 13 10 -4.4644 -0.0266 
-19 13 11 1.0354 0.0672 
-19 13 12 1.5108 0.0455 
-19 13 13 -6.0378 -0.1077 
-19 13 14 2.9315 -0.0407 
-19 13 15 -3.7625 -0.1007 
-19 13 16 10.6511 -0.0420 
-19 13 17 14.2999 -0.3020 
-19 13 18 -14.5555 0.1060 
-19 13 19 -14.9475 0.2750 
-19 13 20 -6.6638 -0.3453 
-19 13 21 2.8547 0.3440 
-19 15 1 6.2416 0.0425 
-19 15 2 2.4591 -0.1253 
-19 15 3 3.9343 -0.0556 
-19 15 4 -7.7996 -0.0936 
-19 15 5 -5.2658 -0.1271 
-19 15 6 15.8438 0.3159 
-19 15 7 -7.1509 0.0891 
-19 15 8 -2.2106 0.0499 
-19 15 9 -16.4126 -0.0852 
-19 15 10 3.8751 -0.1167 
-19 15 11 1.9223 -0.0342 
-19 15 12 14.0300 -0.2319 
-19 15 13 -2.5315 0.1871 
-19 15 14 15.5699 -0.0048 
-19 15 15 -5.3153 -0.0084 
-19 15 16 2.0481 0.0586 
-19 15 17 -3.4791 0.0567 
-19 15 18 -2.7246 -0.0321 
-19 15 19 -7.3514 -0.2040 
-19 15 20 -5.8416 0.4924 
-19 17 1 -15.9572 -0.0681 
-19 17 2 6.8850 -0.1439 
-19 17 3 -2.2277 0.0472 
-19 17 4 -1.7948 0.2648 
-19 17 5 -7.1930 -0.0284 
-19 17 6 13.8258 -0.1864 
-19 17 7 -2.3915 -0.2063 
-19 17 8 27.9926 0.0304 
-19 17 9 -4.0079 0.0474 
-19 17 10 23.6608 0.2193 
-19 17 11 6.0032 0.1723 
-19 17 12 9.8747 -0.0391 
-19 17 13 2.6589 -0.0335 
-19 17 14 22.2687 -0.1313 
-19 17 15 -13.1063 -0.0173 
-19 17 16 20.5172 -0.2629 
-19 17 17 8.7334 0.3520 
-19 17 18 -12.5029 0.0957 
-19 17 19 4.2042 -0.4396 
-19 19 1 -5.9664 -0.1098 
-19 19 2 17.7854 -0.0160 
-19 19 3 -9.2332 0.1151 
-19 19 4 5.7120 0.0426 
-19 19 5 -11.8408 -0.0263 
-19 19 6 -5.6624 -0.0824 
-19 19 7 17.9797 0.1336 
-19 19 8 1.2881 0.0420 
-19 19 9 1.5881 0.0281 
-19 19 10 9.7712 -0.1345 
-19 19 11 -14.9226 -0.2356 
-19 19 12 15.4920 0.2858 
-19 19 13 -9.0753 -0.0229 
-19 19 14 4.0964 -0.0058 
-19 19 15 -15.7660 -0.0371 
-19 19 16 -0.5022 0.0638 
-19 19 17 -1.0117 0.3711 
-19 19 18 -8.0582 0.0264 
-19 21 1 -4.5834 0.0627 
-19 21 2 -0.8323 0.0791 
-19 21 3 -16.4964 -0.0490 
-19 21 4 21.2336 0.0005 
-19 21 5 -4.2179 0.0304 
-19 21 6 13.1187 -0.1283 
-19 21 7 24.2651 -0.0493 
-19 21 8 -2.8688 -0.0983 
-19 21 9 7.0156 0.1116 
-19 21 10 12.5043 -0.1431 
-19 21 11 1.7170 -0.0067 
-19 21 12 10.8353 -0.0217 
-19 21 13 -0.1730 0.0477 
-19 21 14 -2.7885 0.1740 
-19 21 15 3.8329 -0.0361 
-19 21 16 6.3244 0.3003 
-19 21 17 1.6987 -0.4772 
-19 23 1 8.9799 0.0522 
-19 23 2 3.2791 0.1581 
-19 23 3 -3.7217 0.0934 
-19 23 4 8.3680 -0.0294 
-19 23 5 -16.0220 0.0022 
-19 23 6 1.1511 0.1454 
-19 23 7 -6.4968 -0.0297 
-19 23 8 -14.5620 -0.0031 
-19 23 9 1.2741 0.0891 
-19 23 10 13.2183 -0.1343 
-19 23 11 13.6727 -0.0341 
-19 23 12 -5.2781 -0.2129 
-19 23 13 8.5274 0.0081 
-19 23 14 -1.1397 0.2451 
-19 23 15 -11.5277 0.0490 
-19 23 16 -6.4521 0.5736 
-19 25 1 4.6717 -0.0054 
-19 25 2 -0.3839 0.3495 
-19 25 3 -2.2594 -0.0917 
-19 25 4 0.1478 -0.1682 
-19 25 5 -2.5153 -0.1420 
-19 25 6 -14.3292 0.1082 
-19 25 7 0.0140 -0.1713 
-19 25 8 -0.5113 0.0073 
-19 25 9 6.0365 -0.0443 
-19 25 10 0.0171 0.0270 
-19 25 11 6.1986 0.1477 
-19 25 12 -20.2490 -0.2905 
-19 25 13 -3.8278 0.0207 
-19 27 1 0.7042 -0.4777 
-19 27 2 -3.0885 -0.2818 
-19 27 3 -7.7501 0.2483 
-19 27 4 -6.5778 0.4993 
-19 27 5 -11.3535 -0.1316 
-19 27 6 -0.6017 -0.0499 
-19 27 7 -0.8233 -0.0441 
-19 27 8 -5.9578 -0.1354 
-19 27 9 1.6189 -0.3573 
-19 27 10 -0.8203 -0.0664 
-19 27 11 5.0204 0.2728 
-18 0 1 -32.1309 -2.5629 
-18 0 2 5.5746 1.4706 
-18 0 3 -20.4676 -1.5826 
-18 0 4 3.4805 -2.0483 
-18 0 5 22.4685 3.1733 
-18 0 6 24.1850 3.8622 
-18 0 7 14.6140 1.4474 
-18 0 8 55.2986 -7.5543 
-18 0 9 -22.6933 -1.4950 
-18 0 10 -7.4919 1.4994 
-18 0 11 22.4080 2.2332 
-18 0 12 12.0078 -0.4354 
-18 0 13 7.3011 -1.4582 
-18 0 14 8.7463 2.2455 
-18 0 15 -9.3934 -2.2131 
-18 0 16 -0.5384 0.6730 
-18 0 17 -2.4266 0.2008 
-18 0 18 5.6615 2.3388 
-18 0 19 -13.5983 -0.6257 
-18 0 20 -28.4613 -2.6150 
-18 0 21 6.0654 -0.4499 
-18 0 22 -1.4613 0.7436 
-18 0 23 -1.2767 1.1036 
-18 2 1 -1.2834 1.1121 
-18 2 2 -12.5428 0.2741 
-18 2 3 5.1269 -0.8074 
-18 2 4 -15.6818 -0.1151 
-18 2 5 -13.3841 0.1211 
-18 2 6 -26.4557 -0.4417 
-18 2 7 -8.5015 1.0245 
-18 2 8 26.5060 -0.5124 
-18 2 9 16.6667 0.5812 
-18 2 10 -6.7212 -0.3333 
-18 2 11 3.4089 0.8345 
-18 2 12 -11.8934 0.3691 
-18 2 13 3.0704 -1.4400 
-18 2 14 -13.6750 0.0063 
-18 2 15 -4.1338 -0.1637 
-18 2 16 -5.7364 1.5663 
-18 2 17 -10.8654 -0.7886 
-18 2 18 11.5289 -0.7538 
-18 2 19 5.3227 -0.4258 
-18 2 20 -16.1535 0.6186 
-18 2 21 5.3604 1.0663 
-18 2 22 -2.3926 -0.2341 
-18 2 23 -3.5038 -0.6803 
-18 4 1 -16.4259 -0.3706 
-18 4 2 9.4471 -0.2819 
-18 4 3 12.1787 0.3280 
-18 4 4 9.0381 -0.5058 
-18 4 5 5.9863 -0.1366 
-18 4 6 -11.9858 0.9309 
-18 4 7 19.2485 -0.0631 
-18 4 8 7.0487 -0.5314 
-18 4 9 -0.0060 -0.1393 
-18 4 10 -13.6319 0.2436 
-18 4 11 -14.7445 -0.2678 
-18 4 12 -0.3303 -0.1423 
-18 4 13 4.9604 0.3328 
-18 4 14 0.5500 -0.0136 
-18 4 15 -3.8305 -0.1122 
-18 4 16 -1.0788 -0.0955 
-18 4 17 16.1441 0.1782 
-18 4 18 -9.7258 0.2126 
-18 4 19 1.3550 -0.1886 
-18 4 20 4.4566 -0.3724 
-18 4 21 0.9744 0.1071 
-18 4 22 -14.7973 0.1388 
-18 4 23 -1.1970 -0.2550 
-18 6 1 13.5426 0.1758 
-18 6 2 17.8464 -0.1144 
-18 6 3 -5.9925 0.4472 
-18 6 4 2.6120 0.8417 
-18 6 5 -11.5479 -0.5203 
-18 6 6 -22.1014 -0.7921 
-18 6 7 21.8169 -0.2212 
-18 6 8 12.4892 1.1588 
-18 6 9 -7.0003 0.2788 
-18 6 10 0.6830 -0.3705 
-18 6 11 -12.9375 -0.7308 
-18 6 12 6.5087 0.1436 
-18 6 13 -25.1922 0.4773 
-18 6 14 8.0253 -0.0479 
-18 6 15 1.1294 0.4179 
-18 6 16 9.4980 -0.4825 
-18 6 17 3.6005 -0.0390 
-18 6 18 2.1909 -0.3857 
-18 6 19 9.8015 0.7670 
-18 6 20 17.0244 0.0530 
-18 6 21 2.9163 -0.1789 
-18 6 22 9.3736 -0.1852 
-18 6 23 -2.8352 -0.0138 
-18 8 1 16.2890 -0.6008 
-18 8 2 -3.9864 0.0211 
-18 8 3 7.2972 0.1738 
-18 8 4 12.1934 0.2316 
-18 8 5 16.9046 0.0220 
-18 8 6 10.3299 -0.1624 
-18 8 7 29.6415 -0.2070 
-18 8 8 -7.3215 -0.0151 
-18 8 9 -0.8366 0.3036 
-18 8 10 2.9667 0.1585 
-18 8 11 -9.6615 -0.5199 
-18 8 12 29.6106 -0.2065 
-18 8 13 -21.9192 0.0519 
-18 8 14 2.7485 0.4041 
-18 8 15 -10.6226 -0.1865 
-18 8 16 -1.9556 0.0267 
-18 8 17 13.2040 0.0532 
-18 8 18 -1.8963 -0.0899 
-18 8 19 1.9073 0.2956 
-18 8 20 12.6654 -0.1281 
-18 8 21 4.3090 0.1114 
-18 8 22 -0.9583 -0.0578 
-18 8 23 -1.0715 -0.4349 
-18 10 1 -9.3582 -0.0616 
-18 10 2 -1.1232 0.0662 
-18 10 3 -10.8563 -0.4784 
-18 10 4 6.1964 -0.0481 
-18 10 5 7.2802 0.4636 
-18 10 6 -15.9611 0.0663 
-18 10 7 -12.7978 0.2104 
-18 10 8 14.4458 -0.6865 
-18 10 9 2.4231 -0.1503 
-18 10 10 16.5202 0.1182 
-18 10 11 1.9148 0.5109 
-18 10 12 1.8729 0.1473 
-18 10 13 -3.0841 -0.2532 
-18 10 14 -9.2382 0.0520 
-18 10 15 19.1186 -0.2970 
-18 10 16 17.6731 -0.0382 
-18 10 17 15.0572 0.0020 
-18 10 18 4.5114 0.5732 
-18 10 19 -15.2709 -0.0994 
-18 10 20 0.8033 -0.5945 
-18 10 21 -3.1001 -0.2499 
-18 10 22 -16.1452 0.2000 
-18 12 1 3.8037 0.2703 
-18 12 2 -10.1183 0.2014 
-18 12 3 19.5696 -0.0737 
-18 12 4 11.8533 -0.2979 
-18 12 5 9.5477 -0.1755 
-18 12 6 -13.9553 -0.0015 
-18 12 7 -1.6326 0.3444 
-18 12 8 19.3235 0.1090 
-18 12 9 -4.9827 -0.0033 
-18 12 10 -3.1277 -0.1642 
-18 12 11 -1.0029 0.0672 
-18 12 12 6.1833 -0.2231 
-18 12 13 6.0319 -0.0271 
-18 12 14 -7.4830 -0.0279 
-18 12 15 5.7530 0.2532 
-18 12 16 -0.0710 0.1362 
-18 12 17 -8.4019 -0.1249 
-18 12 18 3.4288 -0.0637 
-18 12 19 -4.5775 -0.0044 
-18 12 20 3.0534 0.1945 
-18 12 21 -6.5954 0.0262 
-18 12 22 -19.1733 0.5408 
-18 14 1 -15.5856 0.2823 
-18 14 2 -10.3965 -0.1000 
-18 14 3 -11.4318 -0.1147 
-18 14 4 -5.0153 -0.1335 
-18 14 5 -16.1795 0.1570 
-18 14 6 -10.9827 0.3079 
-18 14 7 -1.9249 -0.2485 
-18 14 8 -2.7680 0.0625 
-18 14 9 -4.0168 -0.3022 
-18 14 10 0.9075 0.3386 
-18 14 11 -14.3318 0.1196 
-18 14 12 -9.0235 -0.2382 
-18 14 13 -11.5636 -0.0801 
-18 14 14 -15.1248 0.0193 
-18 14 15 -7.8674 0.0897 
-18 14 16 11.8425 -0.3372 
-18 14 17 -6.1571 -0.0682 
-18 14 18 0.2221 -0.0850 
-18 14 19 13.9819 -0.1281 
-18 14 20 -11.6329 -0.2921 
-18 14 21 -8.2051 -0.2144 
-18 16 1 -1.2863 -0.1636 
-18 16 2 18.2435 -0.3143 
-18 16 3 -0.2384 0.0929 
-18 16 4 1.2589 0.4587 
-18 16 5 -17.6035 -0.1137 
-18 16 6 0.6595 -0.3169 
-18 16 7 -4.1550 -0.2642 
-18 16 8 -5.1964 0.6931 
-18 16 9 -16.8267 0.1073 
-18 16 10 -2.0495 -0.1657 
-18 16 11 -21.2532 -0.2597 
-18 16 12 -1.8061 0.0278 
-18 16 13 2.0131 0.0044 
-18 16 14 5.8874 -0.1267 
-18 16 15 -20.0729 0.0602 
-18 16 16 7.8491 -0.0144 
-18 16 17 -15.3214 0.3123 
-18 16 18 -2.6577 -0.0515 
-18 16 19 -0.1019 -0.0082 
-18 16 20 -4.1156 1.1003 
-18 18 1 0.1213 -0.2160 
-18 18 2 10.5102 -0.0073 
-18 18 3 -11.1938 -0.1723 
-18 18 4 -0.3436 0.1188 
-18 18 5 14.0176 0.1586 
-18 18 6 0.6887 -0.0241 
-18 18 7 -6.6132 -0.1088 
-18 18 8 8.4127 -0.1357 
-18 18 10 -9.7115 -0.0463 
-18 18 11 -10.1460 -0.0104 
-18 18 12 13.8384 0.1207 
-18 18 13 -15.9886 0.0309 
-18 18 14 9.0709 0.0181 
-18 18 15 -6.5188 -0.0100 
-18 18 16 9.1373 -0.1658 
-18 18 17 8.7359 0.1053 
-18 18 18 1.0568 0.3908 
-18 18 19 5.1418 -0.5208 
-18 20 1 -3.1527 -0.1385 
-18 20 2 11.7106 0.0804 
-18 20 3 9.2262 -0.0197 
-18 20 4 -1.0823 -0.0575 
-18 20 5 -12.6655 0.0664 
-18 20 6 -8.4382 -0.2924 
-18 20 7 3.1509 0.2254 
-18 20 8 -23.0111 -0.1641 
-18 20 9 11.0060 0.3196 
-18 20 10 -2.6261 -0.1840 
-18 20 11 -10.7336 -0.0249 
-18 20 12 1.2778 0.3598 
-18 20 13 4.4494 0.0303 
-18 20 14 -4.9605 -0.2544 
-18 20 15 -5.2917 -0.1664 
-18 20 16 -3.6744 0.1427 
-18 20 17 -10.3661 0.2338 
-18 20 18 -5.8239 -0.4625 
-18 22 1 -11.7159 -0.0296 
-18 22 2 -2.1343 0.4916 
-18 22 3 -4.4972 0.2088 
-18 22 4 -10.0286 -0.3950 
-18 22 5 -15.6817 -0.2404 
-18 22 6 -3.5712 0.0339 
-18 22 7 6.8716 0.3296 
-18 22 8 -17.9765 -0.1416 
-18 22 9 5.9151 0.0718 
-18 22 10 4.4310 -0.0138 
-18 22 11 -10.4767 -0.1330 
-18 22 12 -7.9334 -0.2147 
-18 22 13 0.7238 -0.0602 
-18 22 14 -14.5687 0.0666 
-18 22 15 -0.1044 0.1721 
-18 22 16 2.6859 0.3129 
-18 22 17 8.9838 0.0016 
-18 24 1 -7.8110 -0.0322 
-18 24 2 4.6528 -0.1218 
-18 24 3 6.6657 0.0991 
-18 24 4 12.2012 0.0197 
-18 24 5 -6.6750 0.0942 
-18 24 6 -2.9243 0.2382 
-18 24 7 3.0197 -0.1025 
-18 24 8 -14.6863 -0.2088 
-18 24 9 10.2557 -0.2675 
-18 24 10 -8.7233 0.2934 
-18 24 11 4.0254 -0.0609 
-18 24 12 1.6669 0.2954 
-18 24 13 9.7361 -0.2738 
-18 24 14 -16.4298 -0.1041 
-18 24 15 -3.4191 0.3235 
-18 26 1 2.1001 -0.1819 
-18 26 2 -4.8445 -0.0103 
-18 26 3 -6.2773 0.2359 
-18 26 4 1.1357 0.1101 
-18 26 5 -4.0888 -0.1502 
-18 26 6 -0.4588 0.1321 
-18 26 7 -6.0894 -0.0898 
-18 26 8 -4.8412 -0.1390 
-18 26 9 -0.3068 -0.3130 
-18 26 10 4.7602 0.1316 
-18 26 11 -2.3177 0.0872 
-18 26 12 -15.5116 0.0236 
-18 26 13 -4.9341 0.0075 
-18 28 1 3.8041 0.0843 
-18 28 2 12.3816 -0.3652 
-18 28 3 8.9824 -0.1759 
-18 28 4 5.9724 0.2498 
-18 28 5 -11.8632 0.0131 
-18 28 6 4.9085 0.2296 
-18 28 7 -4.6353 -0.2533 
-18 28 8 5.7026 0.1960 
-18 28 9 -3.8084 -0.1780 
-18 28 10 11.0818 0.0002 
-17 1 1 -17.7671 0.7386 
-17 1 2 23.6821 0.0614 
-17 1 3 -11.9237 -1.0012 
-17 1 4 1.2591 -0.6912 
-17 1 5 16.4570 -0.0256 
-17 1 6 9.4890 0.7105 
-17 1 7 -7.6759 0.4842 
-17 1 8 7.9643 -0.2019 
-17 1 9 2.5288 -0.2802 
-17 1 10 4.2621 -0.0887 
-17 1 11 -4.5499 0.7899 
-17 1 12 -12.1950 0.2066 
-17 1 13 -0.3606 -0.5663 
-17 1 14 -3.3099 -0.2094 
-17 1 15 -10.3883 -0.2417 
-17 1 16 8.6493 0.0008 
-17 1 17 -17.2220 -0.0887 
-17 1 18 18.4017 0.4216 
-17 1 19 -17.0042 0.5123 
-17 1 20 -27.5077 -0.1601 
-17 1 21 2.5377 0.1937 
-17 1 22 -10.1444 -0.3586 
-17 1 23 -0.8078 0.0234 
-17 3 1 -9.0852 1.6217 
-17 3 2 9.3077 -0.3089 
-17 3 3 7.2418 -0.3398 
-17 3 4 31.5426 -0.6749 
-17 3 5 8.5141 1.0385 
-17 3 6 -5.5207 0.9804 
-17 3 7 1.6470 -0.3228 
-17 3 8 13.7469 -0.2448 
-17 3 9 19.1074 -1.1044 
-17 3 10 -9.5754 0.5146 
-17 3 11 10.9261 -0.2989 
-17 3 12 1.8668 0.6142 
-17 3 13 -5.3844 -0.2436 
-17 3 14 -5.2885 0.1438 
-17 3 15 -5.6280 0.5066 
-17 3 16 32.7809 -0.6315 
-17 3 17 -3.1586 0.1942 
-17 3 18 8.2673 -0.3947 
-17 3 19 9.3143 0.1794 
-17 3 20 -2.5521 -0.3099 
-17 3 21 -4.2005 0.2212 
-17 3 22 7.1847 0.1519 
-17 3 23 11.9877 -0.2490 
-17 5 1 -13.9006 0.2056 
-17 5 2 17.9882 -0.6556 
-17 5 3 -2.2681 0.7114 
-17 5 4 39.4116 0.4963 
-17 5 5 -17.0923 0.0961 
-17 5 6 15.8399 -1.2949 
-17 5 7 4.7480 -0.9046 
-17 5 8 -5.4180 1.3632 
-17 5 9 20.3266 0.6545 
-17 5 10 9.5460 0.5267 
-17 5 11 -5.9287 -1.2626 
-17 5 12 12.8533 0.1973 
-17 5 13 8.1794 0.0483 
-17 5 14 12.5105 -0.3988 
-17 5 15 -1.9088 0.3826 
-17 5 16 15.5437 -0.1362 
-17 5 17 0.5524 0.9936 
-17 5 18 7.0192 -0.6296 
-17 5 19 2.9483 -0.0184 
-17 5 20 -4.3757 0.0776 
-17 5 21 -8.6357 0.1387 
-17 5 22 6.6051 0.3003 
-17 5 23 12.0480 -0.2095 
-17 7 1 2.3178 -0.4375 
-17 7 2 -3.5770 -0.1861 
-17 7 3 15.0952 0.2862 
-17 7 4 14.1686 -0.1970 
-17 7 5 -2.1118 0.1077 
-17 7 6 -16.4277 0.1940 
-17 7 7 -4.0485 -0.0028 
-17 7 8 -0.9322 0.0294 
-17 7 9 25.9168 -0.2394 
-17 7 10 4.8866 -0.0623 
-17 7 11 0.7157 -0.2623 
-17 7 12 7.8594 0.2342 
-17 7 13 -10.7953 0.4276 
-17 7 14 35.1827 0.2511 
-17 7 15 -6.3311 -0.0402 
-17 7 16 1.6033 -0.6172 
-17 7 17 5.8646 0.0640 
-17 7 18 -2.5492 0.1461 
-17 7 19 -3.4954 0.2568 
-17 7 20 3.1755 -0.1319 
-17 7 21 0.9686 -0.4296 
-17 7 22 -9.4686 0.1850 
-17 7 23 -7.5285 0.1261 
-17 9 1 -9.1474 -0.4970 
-17 9 2 17.9635 -0.0734 
-17 9 3 -6.7744 -0.0134 
-17 9 4 16.1168 0.1683 
-17 9 5 -4.8110 -0.1040 
-17 9 6 -1.4742 -0.2055 
-17 9 7 2.4836 -0.0177 
-17 9 8 -0.5101 -0.0660 
-17 9 9 2.1507 0.4252 
-17 9 10 -17.7488 -0.2372 
-17 9 11 -0.1425 0.2488 
-17 9 12 2.0291 -0.2133 
-17 9 13 -26.1870 -0.1330 
-17 9 14 13.7451 0.0816 
-17 9 15 12.7854 -0.1620 
-17 9 16 -15.7328 0.4243 
-17 9 17 0.9019 -0.3866 
-17 9 18 -9.9108 0.2350 
-17 9 19 -6.7493 -0.1647 
-17 9 20 -6.2560 0.1238 
-17 9 21 -7.9405 0.0486 
-17 9 22 12.5675 -0.4693 
-17 11 1 -5.8353 -0.1081 
-17 11 2 -7.5790 0.2590 
-17 11 3 -1.2435 -0.0981 
-17 11 4 9.6582 -0.0401 
-17 11 5 -23.6487 -0.2488 
-17 11 6 -20.7436 0.4831 
-17 11 7 12.8405 0.5360 
-17 11 8 1.0830 -0.6134 
-17 11 9 -2.4577 -0.3016 
-17 11 10 7.2468 -0.3104 
-17 11 11 -7.6774 0.5715 
-17 11 12 2.8411 -0.1630 
-17 11 13 -17.6552 -0.0672 
-17 11 14 -2.7671 -0.0346 
-17 11 15 -9.2603 0.1580 
-17 11 16 -7.5169 0.0619 
-17 11 17 -11.1937 -0.2199 
-17 11 18 9.7975 0.6847 
-17 11 19 -0.2618 -0.0814 
-17 11 20 4.3485 -0.2845 
-17 11 21 -2.2319 -0.1987 
-17 11 22 2.1934 0.6304 
-17 13 1 -9.3671 0.2518 
-17 13 2 5.5540 0.0030 
-17 13 3 19.5096 -0.0845 
-17 13 4 31.5592 -0.1210 
-17 13 5 -3.3430 0.0292 
-17 13 6 3.6227 0.0964 
-17 13 7 5.2336 -0.0303 
-17 13 8 4.2110 0.0647 
-17 13 9 10.1654 0.0163 
-17 13 10 -2.8691 0.2584 
-17 13 11 -1.5969 0.0044 
-17 13 12 -6.8769 -0.0527 
-17 13 13 -3.1777 -0.1598 
-17 13 14 12.1156 -0.1984 
-17 13 15 2.6941 0.1762 
-17 13 16 3.7035 0.0542 
-17 13 17 -9.2529 0.2273 
-17 13 18 1.9250 -0.2380 
-17 13 19 -6.8928 -0.1291 
-17 13 20 6.7239 0.1612 
-17 13 21 -13.7391 -0.1846 
-17 15 1 7.2302 -0.0222 
-17 15 2 11.4066 -0.2433 
-17 15 3 13.8075 0.1511 
-17 15 4 5.4835 0.2895 
-17 15 5 -11.3920 0.2126 
-17 15 6 -0.7638 -0.2263 
-17 15 7 2.7790 -0.3110 
-17 15 8 7.2351 0.1269 
-17 15 9 11.9863 0.0262 
-17 15 10 10.6992 0.3103 
-17 15 11 -9.9435 -0.3485 
-17 15 12 5.0737 -0.2171 
-17 15 13 2.0177 -0.2361 
-17 15 14 2.3562 0.2091 
-17 15 15 -2.5065 0.2346 
-17 15 16 12.3468 -0.1186 
-17 15 17 2.1482 0.1660 
-17 15 18 13.6963 -0.0563 
-17 15 19 -7.6548 0.1214 
-17 15 20 -7.1597 0.2177 
-17 15 21 -9.5110 0.6177 
-17 17 1 -7.7019 0.0589 
-17 17 2 -0.1523 -0.1539 
-17 17 3 12.9919 -0.4089 
-17 17 4 17.5935 -0.0469 
-17 17 5 -3.4363 0.3498 
-17 17 6 2.5896 0.0102 
-17 17 7 -14.9600 -0.0973 
-17 17 8 7.3028 0.0780 
-17 17 9 -0.9411 -0.0090 
-17 17 10 -4.0483 -0.0696 
-17 17 11 -5.1346 -0.1016 
-17 17 12 -18.9415 0.2577 
-17 17 13 -3.9740 0.2564 
-17 17 14 10.9641 -0.0225 
-17 17 15 -3.3484 -0.3994 
-17 17 16 12.6385 0.0571 
-17 17 17 -7.6686 -0.0244 
-17 17 18 -5.6196 -0.0828 
-17 17 19 -8.7615 -0.7979 
-17 17 20 -10.9466 0.3356 
-17 19 1 -15.5019 -0.2268 
-17 19 2 -16.9907 0.1668 
-17 19 3 -7.1653 0.2054 
-17 19 4 15.6415 0.0987 
-17 19 5 -9.1479 -0.1489 
-17 19 6 -14.4294 -0.3124 
-17 19 7 0.5544 0.1039 
-17 19 8 10.3904 0.1731 
-17 19 9 -1.7244 0.2179 
-17 19 10 -4.5247 -0.3216 
-17 19 11 12.4838 -0.0853 
-17 19 12 -1.8830 0.0232 
-17 19 13 -1.8645 0.1746 
-17 19 14 11.9419 -0.1230 
-17 19 15 15.8453 -0.0031 
-17 19 16 17.1047 0.2532 
-17 19 17 -4.4569 0.1354 
-17 19 18 9.5196 -0.1902 
-17 19 19 -9.7102 0.1441 
-17 21 1 -0.4543 -0.1408 
-17 21 2 13.5762 0.1886 
-17 21 3 0.5975 0.1319 
-17 21 4 29.7781 -0.3306 
-17 21 5 -2.5427 -0.1388 
-17 21 6 6.2998 0.1151 
-17 21 7 5.3451 0.0739 
-17 21 8 -17.6738 -0.0016 
-17 21 9 -0.1593 0.0418 
-17 21 10 -20.9838 -0.0106 
-17 21 11 -11.8754 0.0893 
-17 21 12 1.4233 0.1343 
-17 21 13 0.3471 0.1085 
-17 21 14 4.5803 -0.4407 
-17 21 15 3.4011 -0.0798 
-17 21 16 0.1127 0.1391 
-17 21 17 -18.1238 0.0572 
-17 21 18 14.6965 -1.2001 
-17 23 1 -0.2790 -0.0204 
-17 23 2 -14.8421 0.0615 
-17 23 3 -16.9899 0.2494 
-17 23 4 12.9239 -0.1097 
-17 23 5 7.9189 -0.0893 
-17 23 6 6.3740 0.0012 
-17 23 7 8.4420 0.0494 
-17 23 8 -13.5039 0.0617 
-17 23 9 10.0374 -0.1581 
-17 23 10 -4.3300 0.1363 
-17 23 11 -5.0750 -0.0355 
-17 23 12 -1.5286 0.0107 
-17 23 13 -1.6362 0.0604 
-17 23 14 12.1070 -0.0183 
-17 23 15 15.3036 0.2394 
-17 23 16 10.1652 -0.1934 
-17 25 1 -1.8210 0.2309 
-17 25 2 -7.6388 -0.1776 
-17 25 3 -0.5361 -0.0729 
-17 25 4 -0.0577 -0.1089 
-17 25 5 20.1090 0.0175 
-17 25 6 -3.6386 0.2659 
-17 25 7 4.4771 0.0253 
-17 25 8 -7.3237 -0.0127 
-17 25 9 -9.2159 -0.2681 
-17 25 10 -10.7244 0.1827 
-17 25 11 7.4783 -0.0231 
-17 25 12 6.3109 -0.0721 
-17 25 13 3.7531 -0.3685 
-17 25 14 0.8678 -0.0186 
-17 25 15 -4.0539 1.0340 
-17 27 1 -14.2652 0.4791 
-17 27 2 -9.9146 -0.3725 
-17 27 3 -4.1926 -0.3124 
-17 27 4 2.2869 0.2231 
-17 27 5 15.6849 0.2188 
-17 27 6 10.1391 0.0735 
-17 27 7 -1.3606 -0.1170 
-17 27 8 -1.9005 -0.1535 
-17 27 9 -1.0204 -0.3421 
-17 27 10 -2.3986 -0.0394 
-17 27 11 -0.8582 0.0404 
-17 27 12 -0.3291 0.3286 
-17 29 1 -10.8362 -0.5121 
-17 29 2 -4.8448 -0.0211 
-17 29 3 -7.0472 0.3013 
-17 29 4 -4.0871 0.3937 
-17 29 5 8.1030 0.0202 
-17 29 6 6.9351 -0.3067 
-17 29 7 -10.0316 -0.0864 
-17 29 8 -3.9437 -0.0144 
-16 0 1 -25.1995 1.8350 
-16 0 2 4.2365 1.9849 
-16 0 3 26.0132 -0.8493 
-16 0 4 8.0425 0.0594 
-16 0 5 -11.5218 -3.1941 
-16 0 6 -11.2024 3.0082 
-16 0 7 -36.7208 2.0735 
-16 0 8 -5.6734 0.6362 
-16 0 9 2.8319 -4.0701 
-16 0 10 16.2469 -3.7046 
-16 0 11 -10.4348 3.0174 
-16 0 12 -6.4249 -1.0011 
-16 0 13 -22.5672 2.3566 
-16 0 14 -0.1723 -0.2255 
-16 0 15 -12.0818 3.1344 
-16 0 16 -4.6925 -1.4334 
-16 0 17 -20.6223 -3.4557 
-16 0 18 -11.3397 0.2571 
-16 0 19 -3.7344 0.4444 
-16 0 20 20.3568 1.7537 
-16 0 21 -6.5128 -1.2250 
-16 0 22 5.3592 -0.1710 
-16 0 23 2.3884 -0.2447 
-16 2 1 37.7130 0.1361 
-16 2 2 -2.2924 0.0134 
-16 2 3 7.6637 -1.8166 
-16 2 4 1.3608 0.7505 
-16 2 5 -24.5324 0.2819 
-16 2 6 15.8406 1.1155 
-16 2 7 17.8878 -1.4462 
-16 2 8 8.4081 -0.6558 
-16 2 9 -13.9645 0.3266 
-16 2 10 11.7711 1.1860 
-16 2 11 2.1493 1.5385 
-16 2 12 -5.2079 -1.4882 
-16 2 13 12.7370 -0.2903 
-16 2 14 6.1856 -1.3487 
-16 2 15 -4.7981 1.0371 
-16 2 16 7.9918 0.5155 
-16 2 17 -9.7702 0.1644 
-16 2 18 6.9919 -0.2047 
-16 2 19 8.9246 -0.9242 
-16 2 20 -2.5001 0.7463 
-16 2 21 -8.5426 0.4851 
-16 2 22 -0.6498 -0.0340 
-16 2 23 -2.4897 -0.5402 
-16 4 1 24.7528 1.2757 
-16 4 2 0.2775 -0.4589 
-16 4 3 31.5542 -0.2105 
-16 4 4 17.7105 0.3304 
-16 4 5 8.1310 0.3936 
-16 4 6 20.1526 -0.4930 
-16 4 7 8.0293 -0.1654 
-16 4 8 -0.0494 0.2997 
-16 4 9 5.6661 -0.0970 
-16 4 10 13.8765 -0.3832 
-16 4 11 -3.5908 -0.2834 
-16 4 12 -5.5985 0.5535 
-16 4 13 -6.2289 0.0010 
-16 4 14 4.7037 0.0009 
-16 4 15 -8.2971 -0.1462 
-16 4 16 3.3296 0.1311 
-16 4 17 -15.7544 0.1646 
-16 4 18 8.9819 0.0729 
-16 4 19 2.9046 -0.1310 
-16 4 20 5.5021 -0.2435 
-16 4 21 -1.2123 0.0543 
-16 4 22 3.6071 -0.0756 
-16 4 23 7.5864 0.0315 
-16 6 1 -6.1684 -0.2611 
-16 6 2 -9.0031 -0.0442 
-16 6 3 17.8073 0.4764 
-16 6 4 12.8828 -0.1598 
-16 6 5 8.0221 0.3030 
-16 6 6 5.6065 -0.5092 
-16 6 7 8.0502 0.0411 
-16 6 8 7.9139 0.0751 
-16 6 9 4.3529 0.3970 
-16 6 10 -3.7909 0.1320 
-16 6 11 -3.8760 -0.6890 
-16 6 12 -6.3082 0.2554 
-16 6 13 3.8744 0.2617 
-16 6 14 0.2191 0.4009 
-16 6 15 -12.4638 -0.7388 
-16 6 16 7.5449 -0.1318 
-16 6 17 -11.0232 0.2992 
-16 6 18 -5.9111 0.3403 
-16 6 19 -15.3985 -0.0314 
-16 6 20 8.4942 -0.0748 
-16 6 21 -15.3554 0.0913 
-16 6 22 -0.2826 -0.0400 
-16 6 23 -7.6387 0.1969 
-16 8 1 -3.4354 -0.1127 
-16 8 2 -16.7598 -0.1474 
-16 8 3 1.3984 0.1508 
-16 8 4 5.4406 0.2832 
-16 8 5 -9.9374 -0.1380 
-16 8 6 -28.4708 -0.4430 
-16 8 7 -23.2582 -0.1878 
-16 8 8 -19.4223 0.6316 
-16 8 9 -4.3247 0.2004 
-16 8 10 -6.0585 -0.3422 
-16 8 11 -6.1326 -0.0861 
-16 8 12 -9.1066 0.0719 
-16 8 13 -26.0222 0.1531 
-16 8 14 -7.2070 0.2555 
-16 8 15 -13.3883 0.0431 
-16 8 16 -1.8513 0.0597 
-16 8 17 25.7648 -0.2251 
-16 8 18 -3.4395 0.2825 
-16 8 19 -8.5429 0.0947 
-16 8 20 3.9992 -0.0494 
-16 8 21 -7.8346 -0.0839 
-16 8 22 7.9609 -0.3196 
-16 8 23 -2.0516 0.1907 
-16 10 1 -4.1888 -0.0307 
-16 10 2 25.4720 0.3258 
-16 10 3 -11.6975 -0.0643 
-16 10 4 24.3183 -0.3575 
-16 10 5 5.4833 -0.4165 
-16 10 6 -8.2937 0.7067 
-16 10 7 1.9152 0.0981 
-16 10 8 14.2319 0.0310 
-16 10 9 -2.6413 -0.2751 
-16 10 10 -8.9318 -0.2376 
-16 10 11 -0.1050 0.3137 
-16 10 12 -3.4611 -0.0363 
-16 10 13 9.4475 0.2109 
-16 10 14 26.4164 -0.2748 
-16 10 15 -22.4499 0.1868 
-16 10 16 -20.2101 0.0633 
-16 10 17 -1.6828 -0.3715 
-16 10 18 -2.2254 0.0923 
-16 10 19 -13.7117 0.1041 
-16 10 20 3.0892 -0.0779 
-16 10 21 11.1624 0.3503 
-16 10 22 -5.6991 0.0614 
-16 12 1 13.8344 -0.1847 
-16 12 2 12.1410 0.1548 
-16 12 3 -14.4214 0.0522 
-16 12 4 9.4722 -0.0002 
-16 12 5 -1.9823 0.1204 
-16 12 6 -27.9187 0.1204 
-16 12 7 -15.3247 -0.0964 
-16 12 8 -10.0494 -0.4343 
-16 12 9 19.4000 0.0041 
-16 12 10 -4.3002 0.1331 
-16 12 11 -5.7712 0.3909 
-16 12 12 -2.8009 -0.1206 
-16 12 13 -6.9865 -0.3563 
-16 12 14 -3.8913 -0.3377 
-16 12 15 -23.5306 0.3832 
-16 12 16 12.7188 0.1023 
-16 12 17 -8.7683 0.1762 
-16 12 18 8.4276 0.0787 
-16 12 19 -9.2153 -0.0327 
-16 12 20 5.4668 -0.0719 
-16 12 21 -11.9040 -0.3894 
-16 12 22 2.2368 0.4239 
-16 14 1 -13.2407 0.3035 
-16 14 2 -6.6579 -0.1778 
-16 14 3 9.6791 0.1139 
-16 14 4 11.3648 -0.2191 
-16 14 5 -7.7604 0.1249 
-16 14 6 0.9687 -0.2514 
-16 14 7 15.0061 0.1990 
-16 14 8 3.3380 -0.1130 
-16 14 9 16.9982 -0.0203 
-16 14 10 -1.9857 0.1042 
-16 14 11 -3.0744 -0.1790 
-16 14 12 9.4568 0.1473 
-16 14 13 17.0030 -0.1491 
-16 14 14 6.0929 0.1933 
-16 14 15 -6.0549 0.0891 
-16 14 16 18.1267 -0.0920 
-16 14 17 -1.6747 0.1406 
-16 14 18 -7.9401 -0.0358 
-16 14 19 -4.3499 0.1270 
-16 14 20 14.7728 -0.0438 
-16 14 21 -6.8810 0.1120 
-16 16 1 6.6652 0.1082 
-16 16 2 -9.9070 -0.2723 
-16 16 3 -22.6444 -0.0415 
-16 16 4 4.8341 0.1183 
-16 16 5 -1.5830 0.4479 
-16 16 6 2.7575 -0.0943 
-16 16 7 0.7772 -0.2943 
-16 16 8 0.4126 0.0113 
-16 16 9 7.5817 0.1909 
-16 16 10 6.2802 0.3745 
-16 16 11 -1.7599 -0.4005 
-16 16 12 10.7104 -0.1040 
-16 16 13 -3.9335 -0.1392 
-16 16 14 0.1179 0.2688 
-16 16 15 -12.4698 -0.2463 
-16 16 16 -0.5896 0.0786 
-16 16 17 2.5466 0.0139 
-16 16 18 10.8994 -0.0577 
-16 16 19 -8.2654 -0.3402 
-16 16 20 11.5595 -0.2964 
-16 18 1 19.3371 0.0576 
-16 18 2 -4.0782 -0.1258 
-16 18 3 -8.0576 0.0081 
-16 18 4 20.2431 0.1508 
-16 18 5 3.7292 -0.2138 
-16 18 6 -4.2977 0.0425 
-16 18 7 -6.3079 -0.0266 
-16 18 8 -6.4177 0.2562 
-16 18 9 5.6954 -0.0677 
-16 18 10 -11.1984 -0.2116 
-16 18 11 -13.6763 -0.1363 
-16 18 12 2.3149 -0.0368 
-16 18 13 -11.5812 0.3767 
-16 18 14 9.0031 0.0216 
-16 18 15 6.9529 -0.2724 
-16 18 16 -11.0167 0.3976 
-16 18 17 8.2682 -0.1175 
-16 18 18 8.1830 0.1759 
-16 18 19 -9.5493 -0.4158 
-16 18 20 8.6302 1.2464 
-16 20 1 36.0994 -0.1620 
-16 20 2 -16.2901 0.1517 
-16 20 3 -16.3468 0.0360 
-16 20 4 18.1316 0.1130 
-16 20 5 -8.0629 -0.2865 
-16 20 6 2.2590 0.1728 
-16 20 7 18.5564 0.0944 
-16 20 8 0.6433 0.2251 
-16 20 9 16.1133 0.0813 
-16 20 10 3.2343 -0.2108 
-16 20 11 -4.7626 0.1204 
-16 20 12 -3.4586 -0.1929 
-16 20 13 -5.0020 0.3790 
-16 20 14 -4.1630 -0.1932 
-16 20 15 10.3563 -0.1325 
-16 20 16 4.5830 -0.1300 
-16 20 17 7.3749 0.3299 
-16 20 18 18.8804 -0.6219 
-16 20 19 -1.9391 -0.3949 
-16 22 1 -22.3560 -0.4137 
-16 22 2 -15.2972 0.1476 
-16 22 3 -4.2800 0.2558 
-16 22 4 4.3552 0.0788 
-16 22 5 3.7365 -0.3425 
-16 22 6 6.9638 -0.0519 
-16 22 7 16.3712 0.0468 
-16 22 8 -4.8588 -0.1119 
-16 22 9 1.8927 -0.1454 
-16 22 10 0.4763 -0.0467 
-16 22 11 -9.2799 0.5725 
-16 22 12 0.1463 -0.1156 
-16 22 13 3.6672 -0.2822 
-16 22 14 10.8217 -0.0691 
-16 22 15 -4.0247 0.2065 
-16 22 16 -7.3166 0.2959 
-16 22 17 -0.0779 -0.1004 
-16 24 1 -11.9866 0.4216 
-16 24 2 10.1908 0.0336 
-16 24 3 -2.3797 -0.2570 
-16 24 4 4.4973 -0.3005 
-16 24 5 1.6611 0.0730 
-16 24 6 -9.2047 0.0446 
-16 24 7 11.0222 0.2159 
-16 24 8 -2.7014 0.0031 
-16 24 9 7.6376 -0.1662 
-16 24 10 -0.2976 -0.0769 
-16 24 11 -13.3512 0.0713 
-16 24 12 0.2995 0.0077 
-16 24 13 -4.1723 -0.2464 
-16 24 14 4.6904 -0.0249 
-16 24 15 4.3511 0.1900 
-16 24 16 4.8480 -0.1655 
-16 26 1 -9.1243 0.3922 
-16 26 2 1.8618 -0.1275 
-16 26 3 2.4737 -0.0861 
-16 26 4 -4.6313 -0.0294 
-16 26 5 0.1033 0.3970 
-16 26 6 -2.9370 -0.0234 
-16 26 7 6.7051 0.0024 
-16 26 8 4.8620 -0.0865 
-16 26 9 3.6107 0.0408 
-16 26 10 2.3901 0.2376 
-16 26 11 -6.9615 -0.0622 
-16 26 12 12.7053 -0.1046 
-16 26 13 4.7309 -0.1408 
-16 26 14 8.1295 0.3315 
-16 28 1 8.5125 0.6145 
-16 28 2 0.6115 0.0899 
-16 28 3 -0.3932 -0.4192 
-16 28 4 -3.4533 -0.0832 
-16 28 5 -0.3557 0.2269 
-16 28 6 -7.3160 0.0585 
-16 28 7 -0.5356 -0.2778 
-16 28 8 -2.7788 -0.0758 
-16 28 9 -7.6377 0.3151 
-16 28 10 1.9205 0.3025 
-16 28 11 -4.5447 -0.3057 
-16 30 2 -6.5141 0.3541 
-16 30 3 3.7273 0.0245 
-16 30 4 -1.4301 0.6689 
-16 30 5 -3.3014 0.3168 
-16 30 6 -11.2241 -0.1225 
-15 1 1 3.4222 0.7790 
-15 1 2 7.9069 0.0401 
-15 1 3 8.6623 0.3929 
-15 1 4 2.5077 -0.6169 
-15 1 5 32.3494 -0.1209 
-15 1 6 0.7446 0.1831 
-15 1 7 11.2874 0.1464 
-15 1 8 -9.5977 0.4172 
-15 1 9 -4.8880 0.1998 
-15 1 10 7.1105 0.6767 
-15 1 11 9.1339 -0.2946 
-15 1 12 -8.5210 -0.9907 
-15 1 13 2.4019 -0.2274 
-15 1 14 -1.3675 0.0709 
-15 1 15 5.9920 0.7071 
-15 1 16 -15.9935 0.1129 
-15 1 17 19.3205 -0.3961 
-15 1 18 23.2809 -0.0836 
-15 1 19 17.9548 0.2893 
-15 1 20 3.9722 0.6981 
-15 1 21 5.8829 -0.0050 
-15 1 22 -1.1089 -0.3653 
-15 1 23 -4.6091 -0.7085 
-15 3 1 -2.5055 -0.2146 
-15 3 2 -9.3638 -0.9257 
-15 3 3 7.0676 0.0316 
-15 3 4 38.4016 0.4303 
-15 3 5 -2.3781 -0.0931 
-15 3 6 -9.8099 -1.0345 
-15 3 7 -15.4626 0.8989 
-15 3 8 34.1870 -0.2496 
-15 3 9 9.3390 -0.1067 
-15 3 10 5.3335 -0.3944 
-15 3 11 4.7814 0.2037 
-15 3 12 -1.0234 0.4752 
-15 3 13 6.1206 -0.5334 
-15 3 14 -8.0946 0.6467 
-15 3 15 3.9448 -0.1274 
-15 3 16 -9.0563 0.6110 
-15 3 17 -5.0516 -0.8138 
-15 3 18 -3.1201 -0.5293 
-15 3 19 10.1865 0.3012 
-15 3 20 -2.0046 0.1943 
-15 3 21 -19.3089 0.4740 
-15 3 22 1.1705 -0.4796 
-15 3 23 -1.8866 0.2153 
-15 5 1 -15.6905 -0.4174 
-15 5 2 -20.8007 0.3625 
-15 5 3 -16.3487 -0.9092 
-15 5 4 9.3365 -0.0696 
-15 5 5 -3.9764 1.1659 
-15 5 6 -20.9299 -0.0208 
-15 5 7 2.2452 0.0891 
-15 5 8 13.9101 -1.2373 
-15 5 9 -22.6924 0.8449 
-15 5 10 12.3975 0.2855 
-15 5 11 -6.3971 0.0448 
-15 5 12 -1.0330 0.2583 
-15 5 13 -4.1471 -0.2787 
-15 5 14 -26.8852 0.3947 
-15 5 15 -18.1216 -1.6880 
-15 5 16 -5.4360 0.3681 
-15 5 17 -23.9465 0.7601 
-15 5 18 -10.4427 0.9265 
-15 5 19 10.1727 -0.2365 
-15 5 20 14.4536 -0.9918 
-15 5 21 -14.9449 0.1239 
-15 5 22 -4.5715 0.1978 
-15 5 23 -2.5597 0.2955 
-15 7 1 35.9298 -0.2000 
-15 7 2 11.1917 0.7634 
-15 7 3 -4.3962 0.1965 
-15 7 4 -29.9997 0.2552 
-15 7 5 4.4395 -0.5250 
-15 7 6 40.6234 -0.6164 
-15 7 7 19.0931 0.4389 
-15 7 8 9.2229 0.4455 
-15 7 9 -13.7457 -0.0356 
-15 7 10 10.9451 -0.6112 
-15 7 11 -0.4732 -0.1039 
-15 7 12 -13.0446 0.0439 
-15 7 13 4.0976 0.1473 
-15 7 14 16.3976 0.5415 
-15 7 15 1.2225 0.0270 
-15 7 16 -11.4943 -0.1058 
-15 7 17 1.7651 -0.2862 
-15 7 18 -4.2049 -0.1354 
-15 7 19 -4.0603 0.0890 
-15 7 20 -0.5916 0.2923 
-15 7 21 -0.1212 0.1397 
-15 7 22 -1.9134 0.0101 
-15 7 23 -3.2112 -0.0455 
-15 9 1 4.3206 0.0023 
-15 9 2 30.8648 -0.0011 
-15 9 3 -16.3120 -0.0925 
-15 9 4 16.2514 -0.3439 
-15 9 5 9.5353 0.0357 
-15 9 6 28.2188 0.4066 
-15 9 7 -24.1854 -0.4740 
-15 9 8 -7.8676 0.3729 
-15 9 9 -10.5861 -0.0720 
-15 9 10 7.5427 0.1818 
-15 9 11 11.6333 -0.0291 
-15 9 12 -9.3708 -0.1241 
-15 9 13 -11.1266 0.1858 
-15 9 14 -5.3323 -0.3356 
-15 9 15 10.3005 0.2174 
-15 9 16 -21.2611 -0.1209 
-15 9 17 -0.2316 0.3471 
-15 9 18 -11.1284 -0.0520 
-15 9 19 -4.8602 0.1484 
-15 9 20 9.6442 -0.1124 
-15 9 21 -1.3324 -0.0104 
-15 9 22 -2.4733 0.3833 
-15 9 23 -4.3289 -0.5760 
-15 11 1 -21.9996 0.0782 
-15 11 2 -7.1708 0.1174 
-15 11 3 -23.3247 0.4965 
-15 11 4 21.3428 -0.0465 
-15 11 5 16.6065 -0.3331 
-15 11 6 15.1684 0.1625 
-15 11 7 -13.0923 -0.0525 
-15 11 8 7.6282 0.1984 
-15 11 9 -21.0326 -0.3649 
-15 11 10 15.5775 -0.0882 
-15 11 11 5.0530 0.2071 
-15 11 12 -6.5785 0.1733 
-15 11 13 -6.4226 -0.0154 
-15 11 14 3.3424 -0.2623 
-15 11 15 4.1440 0.5362 
-15 11 16 20.2390 0.1340 
-15 11 17 11.4304 -0.1864 
-15 11 18 -7.4455 -0.3584 
-15 11 19 3.6142 0.2133 
-15 11 20 -7.3316 0.1479 
-15 11 21 -4.7213 -0.0618 
-15 11 22 -1.8384 0.0756 
-15 13 1 -17.0374 0.0507 
-15 13 2 -10.0656 -0.2125 
-15 13 3 2.1085 -0.1195 
-15 13 4 17.6884 -0.1296 
-15 13 5 -8.3642 0.1624 
-15 13 6 3.5268 0.1903 
-15 13 7 -26.8257 -0.1014 
-15 13 8 -3.5584 -0.2662 
-15 13 9 -2.7808 0.1466 
-15 13 10 -16.4443 -0.0115 
-15 13 11 12.6487 0.0876 
-15 13 12 -1.0756 0.1079 
-15 13 13 8.8671 -0.1822 
-15 13 14 25.1266 -0.0269 
-15 13 15 -20.3472 0.0451 
-15 13 16 -2.3752 0.0290 
-15 13 17 -5.2274 0.0803 
-15 13 18 -9.2396 0.1515 
-15 13 19 5.7700 -0.1642 
-15 13 20 13.8486 -0.2191 
-15 13 21 -13.6425 0.0043 
-15 13 22 -2.8975 0.2769 
-15 15 1 8.0549 0.2310 
-15 15 2 -7.6072 -0.1284 
-15 15 3 6.7673 -0.1134 
-15 15 4 6.6451 0.1284 
-15 15 5 7.6530 0.2033 
-15 15 6 22.6297 0.0600 
-15 15 7 -23.2202 -0.2389 
-15 15 8 -8.0535 -0.4893 
-15 15 9 -6.3230 0.2810 
-15 15 10 24.7774 0.1294 
-15 15 11 -14.2880 -0.0451 
-15 15 12 2.5977 0.0198 
-15 15 13 -7.9742 0.0043 
-15 15 14 4.2258 0.2314 
-15 15 15 -1.8282 -0.1226 
-15 15 16 7.1378 0.0119 
-15 15 17 7.7737 0.0679 
-15 15 18 3.0732 0.0705 
-15 15 19 -1.4969 -0.0235 
-15 15 20 9.8929 -0.3532 
-15 15 21 -19.8965 0.9224 
-15 17 1 12.8230 0.3114 
-15 17 2 -8.3490 0.0797 
-15 17 3 3.7630 -0.1166 
-15 17 4 4.4007 -0.1762 
-15 17 5 -10.9482 -0.0495 
-15 17 6 -4.6146 0.1056 
-15 17 7 -12.9456 -0.0209 
-15 17 8 0.4613 0.1200 
-15 17 9 7.4308 0.2558 
-15 17 10 11.8382 0.1256 
-15 17 11 -4.3103 -0.3771 
-15 17 12 20.3293 -0.3413 
-15 17 13 -9.0379 0.1182 
-15 17 14 -0.7277 0.3123 
-15 17 15 -3.4209 -0.1884 
-15 17 16 2.2922 -0.0916 
-15 17 17 17.3583 -0.0531 
-15 17 18 -1.6796 0.0450 
-15 17 19 -6.4712 0.1022 
-15 17 20 7.8554 -0.2337 
-15 19 1 -2.1741 -0.1999 
-15 19 2 -25.6360 -0.1017 
-15 19 3 3.7767 0.0121 
-15 19 4 4.2015 0.3170 
-15 19 5 -2.3357 -0.0602 
-15 19 6 4.6940 -0.0620 
-15 19 7 -0.1623 0.0451 
-15 19 8 16.5203 0.0050 
-15 19 9 -5.9509 -0.1892 
-15 19 10 -4.9443 -0.1093 
-15 19 11 9.5665 0.1715 
-15 19 12 8.9852 0.0355 
-15 19 13 -16.0934 0.0806 
-15 19 14 2.1948 -0.2589 
-15 19 15 3.7795 -0.2087 
-15 19 16 -17.0074 0.2776 
-15 19 17 -7.6560 0.2354 
-15 19 18 -10.7089 -0.2671 
-15 19 19 -5.4459 0.0150 
-15 21 1 12.6798 -0.2992 
-15 21 2 6.8286 0.1535 
-15 21 3 8.8229 0.1950 
-15 21 4 -1.7190 0.0945 
-15 21 5 -8.3100 -0.4674 
-15 21 6 1.9943 -0.1523 
-15 21 7 -4.7511 0.3445 
-15 21 8 0.9097 0.4399 
-15 21 9 -0.9659 -0.1269 
-15 21 10 7.8144 -0.2116 
-15 21 11 14.0925 0.1170 
-15 21 12 3.9265 0.2497 
-15 21 13 -9.3807 -0.0270 
-15 21 14 -8.3206 -0.0605 
-15 21 15 4.9790 0.0060 
-15 21 16 2.5001 -0.0148 
-15 21 17 3.5993 0.3055 
-15 21 18 10.1859 0.2486 
-15 23 1 13.0642 -0.2379 
-15 23 2 7.0654 -0.1688 
-15 23 3 8.2590 0.0500 
-15 23 4 -13.1504 0.1611 
-15 23 5 7.0765 0.1995 
-15 23 6 18.5365 -0.1815 
-15 23 7 -1.0539 0.1392 
-15 23 8 4.9629 -0.1058 
-15 23 9 7.2565 -0.1466 
-15 23 10 3.9818 -0.0674 
-15 23 11 -1.5802 0.2723 
-15 23 12 6.7341 0.0508 
-15 23 13 14.4845 -0.4058 
-15 23 14 -8.6476 -0.1524 
-15 23 15 -8.8550 0.1096 
-15 23 16 -6.2183 -0.3638 
-15 23 17 -10.3543 -0.3793 
-15 25 1 7.4415 0.4053 
-15 25 2 1.8842 0.1732 
-15 25 3 -6.2653 -0.2504 
-15 25 4 -12.8282 -0.4127 
-15 25 5 9.2037 0.2086 
-15 25 6 5.9201 -0.0676 
-15 25 7 -6.3109 0.1371 
-15 25 8 6.4975 -0.0677 
-15 25 9 10.9657 -0.0090 
-15 25 10 2.7600 0.0156 
-15 25 11 -1.7635 0.1179 
-15 25 12 -0.8614 0.1496 
-15 25 13 -3.2680 -0.1733 
-15 25 14 -3.5927 -0.4714 
-15 25 15 1.2549 0.2309 
-15 27 1 -5.8201 0.2287 
-15 27 2 12.2662 0.1879 
-15 27 3 9.6250 -0.1716 
-15 27 4 7.8579 -0.2239 
-15 27 5 0.6210 0.3577 
-15 27 6 -2.3205 0.2533 
-15 27 7 -2.3391 -0.1468 
-15 27 8 -11.2424 -0.1646 
-15 27 9 2.0111 0.2734 
-15 27 10 -11.4856 0.2243 
-15 27 11 -1.5590 -0.4826 
-15 27 12 -3.9608 -0.3962 
-15 27 13 -0.1062 0.2284 
-15 29 1 -7.2455 -0.4334 
-15 29 2 -1.5007 -0.4902 
-15 29 3 0.1375 -0.1901 
-15 29 4 -8.1569 0.4602 
-15 29 5 1.7198 0.0671 
-15 29 6 6.9889 0.0511 
-15 29 7 -0.1053 -0.2089 
-15 29 8 0.8710 -0.2728 
-15 29 9 -0.4105 0.0860 
-15 29 10 -3.3134 0.3095 
-14 0 1 40.8783 -0.1183 
-14 0 2 2.4421 -2.3121 
-14 0 3 -1.3180 5.0153 
-14 0 4 -12.3658 1.0432 
-14 0 5 13.4443 -1.4474 
-14 0 6 -60.2522 -4.7273 
-14 0 7 49.2160 -1.6451 
-14 0 8 -9.6936 3.2938 
-14 0 9 36.5713 -0.8769 
-14 0 10 -13.3409 1.4850 
-14 0 11 -23.1427 -1.7289 
-14 0 12 4.9041 1.9916 
-14 0 13 4.5661 -1.6821 
-14 0 14 23.2410 -0.4921 
-14 0 15 -3.8163 4.1519 
-14 0 16 -13.1141 1.0713 
-14 0 17 -3.9873 -0.9824 
-14 0 18 -8.4099 -6.2887 
-14 0 19 -26.0669 0.6339 
-14 0 20 13.2025 1.9497 
-14 0 21 14.5085 1.3974 
-14 0 22 -8.6236 0.0011 
-14 0 23 -13.3896 -0.4046 
-14 0 24 8.9751 0.8823 
-14 2 1 -37.0804 0.5745 
-14 2 2 0.4751 -1.1241 
-14 2 3 -17.6124 -0.6066 
-14 2 4 15.1953 -1.1516 
-14 2 5 -15.7243 1.9225 
-14 2 6 -11.8412 1.4464 
-14 2 7 31.2070 -0.7845 
-14 2 8 -0.6898 -0.9779 
-14 2 9 -23.1045 -0.6807 
-14 2 10 -8.4416 2.1814 
-14 2 11 7.0216 -0.5717 
-14 2 12 -9.7346 -0.2030 
-14 2 13 -3.1052 -1.0105 
-14 2 14 -8.5975 0.0301 
-14 2 15 -6.6147 0.6757 
-14 2 16 -20.6270 -0.6240 
-14 2 17 -6.6583 0.6772 
-14 2 18 -23.3909 -0.4316 
-14 2 19 9.1512 0.7876 
-14 2 20 -7.3263 -0.3209 
-14 2 21 -1.2102 0.3181 
-14 2 22 11.9822 -0.1201 
-14 2 23 7.2126 -0.5616 
-14 4 1 5.2927 -0.7441 
-14 4 2 -6.8532 -0.1314 
-14 4 3 21.5772 0.6403 
-14 4 4 4.3645 0.3524 
-14 4 5 -54.7114 -0.5224 
-14 4 6 -2.2144 0.1445 
-14 4 7 -2.9411 0.2617 
-14 4 8 -13.0152 -0.4924 
-14 4 9 -16.8537 0.0294 
-14 4 10 -17.6254 0.0817 
-14 4 11 -6.0500 0.3951 
-14 4 12 8.5417 0.1063 
-14 4 13 -9.0319 -0.1521 
-14 4 14 14.6138 0.1497 
-14 4 15 7.1195 0.2516 
-14 4 16 -5.8501 0.2394 
-14 4 17 -0.7351 -0.4228 
-14 4 18 -9.3676 -0.0479 
-14 4 19 12.3728 0.1409 
-14 4 20 -18.4193 0.0450 
-14 4 21 -8.8247 -0.1521 
-14 4 22 -7.1453 0.0430 
-14 4 23 7.2030 0.1512 
-14 6 1 -2.7014 0.1267 
-14 6 2 -8.5991 0.5217 
-14 6 3 24.7387 -0.1690 
-14 6 4 13.1463 -0.6176 
-14 6 5 4.3795 -0.4028 
-14 6 6 8.3146 0.2211 
-14 6 7 -28.9030 0.4661 
-14 6 8 -27.0253 -0.0846 
-14 6 9 21.6301 0.2971 
-14 6 10 1.5767 -0.5827 
-14 6 11 2.2603 0.0350 
-14 6 12 -12.0991 0.0231 
-14 6 13 -4.8749 0.5057 
-14 6 14 -19.0725 0.1638 
-14 6 15 -12.0339 -0.8492 
-14 6 16 11.0983 -0.4400 
-14 6 17 -4.4751 0.1022 
-14 6 18 -7.3111 1.1597 
-14 6 19 23.8436 -0.3692 
-14 6 20 6.3463 -0.3840 
-14 6 21 -11.4279 -0.2649 
-14 6 22 9.2206 0.5102 
-14 6 23 17.2854 0.3401 
-14 8 1 20.2153 -0.0262 
-14 8 2 -34.5087 0.2840 
-14 8 3 -12.9193 0.3785 
-14 8 4 13.9727 -0.1116 
-14 8 5 -19.1113 -0.1851 
-14 8 6 -4.2612 -0.1157 
-14 8 7 -10.5368 0.3095 
-14 8 8 26.2134 0.0843 
-14 8 9 15.4034 -0.0969 
-14 8 10 -5.2471 -0.1754 
-14 8 11 14.4097 -0.0356 
-14 8 12 -8.3956 0.1660 
-14 8 13 15.0657 0.0961 
-14 8 14 6.5884 -0.1282 
-14 8 15 18.7172 0.1727 
-14 8 16 3.3384 -0.2947 
-14 8 17 8.5852 0.1307 
-14 8 18 8.0310 0.1281 
-14 8 19 1.3109 0.0829 
-14 8 20 3.3356 0.0900 
-14 8 21 -10.7817 -0.2868 
-14 8 22 2.5696 0.2434 
-14 8 23 -1.9806 -0.0840 
-14 10 1 16.5611 0.0800 
-14 10 2 8.3965 -0.1570 
-14 10 3 -14.1141 0.1639 
-14 10 4 -1.2102 0.2266 
-14 10 5 10.2258 -0.2596 
-14 10 6 20.3736 -0.4345 
-14 10 7 -9.9671 -0.3087 
-14 10 8 13.9298 0.5817 
-14 10 9 -15.5211 -0.0416 
-14 10 10 7.2941 0.2530 
-14 10 11 17.5887 -0.2489 
-14 10 12 -1.4323 0.0720 
-14 10 13 -3.5523 -0.3723 
-14 10 14 6.6292 -0.0977 
-14 10 15 -5.7695 0.6789 
-14 10 16 -4.4429 0.1996 
-14 10 17 5.0753 0.1467 
-14 10 18 19.8362 -0.7220 
-14 10 19 -1.0398 0.0345 
-14 10 20 -8.9584 0.1539 
-14 10 21 1.1801 0.3472 
-14 10 22 4.0654 0.0498 
-14 12 1 -15.3456 0.3186 
-14 12 2 7.5726 -0.1280 
-14 12 3 -23.0334 -0.5319 
-14 12 4 -13.1440 -0.0028 
-14 12 5 17.4630 0.3342 
-14 12 6 7.2178 0.4936 
-14 12 7 13.9441 -0.0504 
-14 12 8 1.7625 -0.4169 
-14 12 9 -9.1960 -0.2323 
-14 12 10 16.1413 0.2144 
-14 12 11 4.6827 0.1698 
-14 12 12 -5.6999 0.2746 
-14 12 13 -7.0596 -0.0709 
-14 12 14 10.6625 -0.1393 
-14 12 15 -0.7620 -0.1768 
-14 12 16 23.2703 0.0090 
-14 12 17 -10.7986 0.1497 
-14 12 18 3.0820 0.1935 
-14 12 19 9.4476 -0.1396 
-14 12 20 17.0633 -0.1242 
-14 12 21 -11.5630 0.0596 
-14 12 22 -0.2163 -0.5430 
-14 14 1 -1.0169 -0.0556 
-14 14 2 -1.8276 0.1595 
-14 14 3 -13.9517 -0.0799 
-14 14 4 10.7111 0.1567 
-14 14 5 14.9287 -0.0842 
-14 14 6 3.5914 -0.1569 
-14 14 7 -20.9009 0.1503 
-14 14 8 -12.5153 -0.2563 
-14 14 9 -0.7859 0.2908 
-14 14 10 5.4349 -0.2308 
-14 14 11 -13.2444 0.1957 
-14 14 12 -11.4917 -0.2877 
-14 14 13 3.6954 0.0120 
-14 14 14 -16.4092 0.2411 
-14 14 15 -31.0813 0.1389 
-14 14 16 3.8888 0.0567 
-14 14 17 0.1799 -0.3517 
-14 14 18 -2.9931 0.3042 
-14 14 19 0.8395 -0.0014 
-14 14 20 8.5973 0.1071 
-14 14 21 -10.9343 -0.0477 
-14 16 1 -11.9847 0.0318 
-14 16 2 -3.9094 0.2245 
-14 16 3 -39.4297 -0.1725 
-14 16 4 9.0099 -0.2147 
-14 16 5 6.2294 0.2190 
-14 16 6 13.4009 0.1213 
-14 16 7 -0.7763 -0.0425 
-14 16 8 3.4657 -0.2837 
-14 16 9 -4.8989 0.3090 
-14 16 10 5.5365 0.0060 
-14 16 11 -22.1462 -0.1221 
-14 16 12 4.5222 -0.2426 
-14 16 13 3.0018 0.2860 
-14 16 14 4.4801 0.2939 
-14 16 15 -6.4158 -0.1627 
-14 16 16 -2.2596 -0.2335 
-14 16 17 -13.4692 0.1554 
-14 16 18 7.1862 0.0332 
-14 16 19 -3.8746 -0.0557 
-14 16 20 13.9232 0.0553 
-14 16 21 10.5087 -0.4933 
-14 18 1 8.0183 -0.0614 
-14 18 2 20.3522 0.1015 
-14 18 3 -17.6738 0.2821 
-14 18 4 20.5181 0.0058 
-14 18 5 8.8708 -0.1062 
-14 18 6 2.9150 -0.3446 
-14 18 7 -0.3827 -0.1090 
-14 18 8 -7.8361 0.2658 
-14 18 9 -9.9446 -0.0214 
-14 18 10 11.3509 0.1271 
-14 18 11 8.8534 -0.1825 
-14 18 12 6.3412 0.0938 
-14 18 13 -16.2456 -0.0004 
-14 18 14 -8.5309 0.1161 
-14 18 15 -12.5285 -0.1859 
-14 18 16 -6.5166 -0.0753 
-14 18 17 -14.9440 0.2419 
-14 18 18 13.2094 -0.2053 
-14 18 19 -5.3308 0.1125 
-14 18 20 3.9842 0.7346 
-14 20 1 -2.8717 -0.1457 
-14 20 2 5.7198 -0.2062 
-14 20 3 -22.6569 0.1643 
-14 20 4 14.8761 0.0424 
-14 20 5 -6.3615 -0.0407 
-14 20 6 2.9053 0.0519 
-14 20 7 -2.3146 0.0124 
-14 20 8 5.3866 0.2401 
-14 20 9 -10.8530 -0.3266 
-14 20 10 17.6755 0.0428 
-14 20 11 0.8732 -0.2028 
-14 20 12 -9.8599 0.1794 
-14 20 13 -2.1297 0.0064 
-14 20 14 12.4040 -0.1246 
-14 20 15 -5.5847 -0.0733 
-14 20 16 2.4923 -0.0914 
-14 20 17 -21.1699 0.3393 
-14 20 18 2.8987 -0.0416 
-14 20 19 -4.0404 -0.1934 
-14 22 1 -2.4972 0.1046 
-14 22 2 11.9930 -0.1915 
-14 22 3 -1.2484 0.0465 
-14 22 4 -13.5730 0.0873 
-14 22 5 1.8897 0.0086 
-14 22 6 -6.1525 -0.0251 
-14 22 7 -7.6467 0.0174 
-14 22 8 10.9966 0.1787 
-14 22 9 4.5551 -0.1802 
-14 22 10 12.0656 -0.2125 
-14 22 11 -3.6124 0.1566 
-14 22 12 1.3367 0.3940 
-14 22 13 -19.2628 -0.0925 
-14 22 14 4.9732 -0.4457 
-14 22 15 -4.2217 0.1018 
-14 22 16 1.6146 0.0871 
-14 22 17 -2.6747 -0.4717 
-14 22 18 -6.6520 -0.3410 
-14 24 1 -8.6796 -0.1662 
-14 24 2 8.4487 0.1290 
-14 24 3 2.8735 0.1480 
-14 24 4 -9.1331 -0.1402 
-14 24 5 11.3188 -0.0411 
-14 24 6 -3.1956 0.0396 
-14 24 7 0.2525 0.1379 
-14 24 8 4.4715 -0.0431 
-14 24 9 2.3891 0.2341 
-14 24 10 3.6624 0.0693 
-14 24 11 -10.7274 0.2207 
-14 24 12 3.9426 -0.1755 
-14 24 13 -3.9491 -0.0574 
-14 24 14 -0.7864 -0.0727 
-14 24 15 0.8671 0.4502 
-14 24 16 5.9375 -0.0911 
-14 26 1 11.1387 0.0784 
-14 26 2 2.4349 0.1173 
-14 26 3 -0.7516 -0.3486 
-14 26 4 -18.3424 -0.3504 
-14 26 5 12.1363 0.3125 
-14 26 6 4.7644 0.3645 
-14 26 7 7.1384 -0.0007 
-14 26 8 -1.3462 -0.3183 
-14 26 9 8.1900 -0.0213 
-14 26 10 -5.0864 -0.0440 
-14 26 11 -5.0866 0.0979 
-14 26 12 7.7544 -0.1923 
-14 26 13 0.7015 -0.1875 
-14 26 14 -8.3174 0.1224 
-14 26 15 4.5620 0.2692 
-14 28 1 -0.5881 -0.0790 
-14 28 2 -3.4809 -0.1188 
-14 28 3 -2.6015 -0.0056 
-14 28 4 -5.8938 0.0615 
-14 28 5 15.2044 -0.1303 
-14 28 6 0.9932 0.0566 
-14 28 7 9.6667 -0.1469 
-14 28 8 4.8100 -0.0153 
-14 28 9 9.8300 0.2092 
-14 28 10 7.5294 0.5183 
-14 28 11 -0.2786 0.1482 
-14 28 12 2.4010 -0.3331 
-14 30 1 3.7377 0.3502 
-14 30 2 1.3691 -0.8475 
-14 30 3 -0.9107 -0.2660 
-14 30 4 2.2569 0.6545 
-14 30 5 12.6484 0.1143 
-14 30 6 -1.7944 0.0628 
-14 30 7 -1.2863 -0.4398 
-14 30 8 2.1376 0.0110 
-14 30 9 -11.7431 -0.2925 
-13 1 1 29.9823 -0.1307 
-13 1 2 -24.7207 0.2965 
-13 1 3 29.4494 -0.5213 
-13 1 4 36.3211 0.1182 
-13 1 5 35.7086 0.6628 
-13 1 6 -55.3796 -0.0995 
-13 1 7 -22.1826 -0.1841 
-13 1 8 -5.9982 -0.1909 
-13 1 9 -12.3831 0.7917 
-13 1 10 -11.2932 0.2005 
-13 1 11 18.4543 -0.2796 
-13 1 12 -12.9424 -0.4654 
-13 1 13 -12.4116 -0.8959 
-13 1 14 11.9549 0.1689 
-13 1 15 13.9113 0.5013 
-13 1 16 -9.6740 0.5118 
-13 1 17 30.7588 0.1241 
-13 1 18 16.0982 -0.1699 
-13 1 19 24.1115 0.0578 
-13 1 20 -0.2006 0.2080 
-13 1 21 7.5538 -0.0716 
-13 1 22 -6.8798 -0.6541 
-13 1 23 -5.7268 -0.4871 
-13 1 24 2.2937 0.8434 
-13 3 1 2.8122 -0.7446 
-13 3 2 -18.5404 -0.2508 
-13 3 3 -24.9995 -0.0654 
-13 3 4 44.7807 0.7989 
-13 3 5 -45.5160 -0.3383 
-13 3 6 -4.9848 0.2642 
-13 3 7 -29.3934 -0.9600 
-13 3 8 4.0412 -0.7420 
-13 3 9 -9.3430 0.5345 
-13 3 10 -32.3527 0.4017 
-13 3 11 -11.7705 0.9502 
-13 3 12 -6.4720 -0.8668 
-13 3 13 -11.2310 0.1273 
-13 3 14 3.7031 -0.4782 
-13 3 15 -4.8986 0.8285 
-13 3 16 -10.5222 0.1640 
-13 3 17 6.9757 -0.7170 
-13 3 18 4.7804 0.0154 
-13 3 19 12.3497 -0.4087 
-13 3 20 1.7805 0.3017 
-13 3 21 0.0773 0.0741 
-13 3 22 -3.3081 0.4555 
-13 3 23 -2.4526 -0.0394 
-13 5 1 18.6634 0.4754 
-13 5 2 6.5499 0.0381 
-13 5 3 -33.5474 -0.1763 
-13 5 4 -13.6526 -0.7888 
-13 5 5 -5.0131 -0.9231 
-13 5 6 -44.5379 1.5237 
-13 5 7 -1.5156 0.7742 
-13 5 8 7.1207 0.2076 
-13 5 9 2.2675 -0.7590 
-13 5 10 -9.5274 -0.7959 
-13 5 11 -19.3113 0.4378 
-13 5 12 26.2250 -0.4402 
-13 5 13 -2.2851 0.9845 
-13 5 14 23.0243 -0.1001 
-13 5 15 -6.7655 -0.0126 
-13 5 16 24.9215 -0.8036 
-13 5 17 1.7722 -0.3730 
-13 5 18 6.7176 1.4254 
-13 5 19 9.6103 -0.0126 
-13 5 20 4.2493 -0.0468 
-13 5 21 -13.6398 -0.4409 
-13 5 22 -5.0847 -0.0551 
-13 5 23 -1.0179 0.2289 
-13 7 1 16.2233 -0.3519 
-13 7 2 -18.9797 0.5508 
-13 7 3 -14.5192 0.7234 
-13 7 4 20.8430 -0.0109 
-13 7 5 9.7635 -0.5462 
-13 7 6 -20.5142 -0.2413 
-13 7 7 4.1486 -0.4011 
-13 7 8 -8.1090 0.1426 
-13 7 9 -16.2486 0.2376 
-13 7 10 1.2271 0.0409 
-13 7 11 3.0280 0.0559 
-13 7 12 19.4328 0.1076 
-13 7 13 -12.1813 0.0553 
-13 7 14 4.7296 -0.3404 
-13 7 15 -16.5914 0.2110 
-13 7 16 -2.8607 0.1577 
-13 7 17 -6.2296 -0.1919 
-13 7 18 -5.3785 0.1793 
-13 7 19 -11.4179 -0.2299 
-13 7 20 -5.5653 -0.3095 
-13 7 21 -0.7390 0.0929 
-13 7 22 3.7229 0.1066 
-13 7 23 -1.0766 0.2061 
-13 9 1 12.6011 0.0603 
-13 9 2 11.4406 -0.0581 
-13 9 3 -6.2247 0.1628 
-13 9 4 -18.2219 -0.1055 
-13 9 5 -13.6858 -0.0284 
-13 9 6 -7.9150 0.1019 
-13 9 7 -3.2574 0.4514 
-13 9 8 -10.3101 -0.0489 
-13 9 9 -15.9128 -0.2082 
-13 9 10 24.3204 0.3241 
-13 9 11 21.7674 -0.1505 
-13 9 12 3.9030 0.0015 
-13 9 13 -15.8305 -0.3569 
-13 9 14 3.3849 0.2232 
-13 9 15 9.0841 0.0549 
-13 9 16 4.8534 -0.2454 
-13 9 17 -4.1131 0.2034 
-13 9 18 19.6632 0.0168 
-13 9 19 -13.8813 0.1199 
-13 9 20 10.3068 -0.1390 
-13 9 21 0.1608 0.2355 
-13 9 22 -4.3557 0.2346 
-13 9 23 11.0907 -0.0449 
-13 11 1 -42.8744 0.3143 
-13 11 2 -3.2115 -0.3270 
-13 11 3 11.4274 -0.2867 
-13 11 4 -9.8189 0.2499 
-13 11 5 30.4885 0.4914 
-13 11 6 -11.6592 -0.5511 
-13 11 7 -30.2303 -0.3450 
-13 11 8 8.8293 0.0016 
-13 11 9 -28.8552 0.0807 
-13 11 10 24.4440 0.2086 
-13 11 11 -8.7275 -0.0363 
-13 11 12 -2.9289 0.4524 
-13 11 13 -2.0827 -0.2387 
-13 11 14 17.4547 -0.1593 
-13 11 15 2.3999 -0.0462 
-13 11 16 -8.6511 0.4064 
-13 11 17 -10.0701 0.1237 
-13 11 18 11.0981 -0.4465 
-13 11 19 2.7220 -0.0535 
-13 11 20 -0.7226 0.1725 
-13 11 21 -1.5564 0.2944 
-13 11 22 -5.9496 -0.5596 
-13 13 1 -29.9421 0.0532 
-13 13 2 7.0054 -0.1633 
-13 13 3 -7.6029 -0.3158 
-13 13 4 -30.8090 -0.1743 
-13 13 5 -2.5471 0.3197 
-13 13 6 14.2715 0.0364 
-13 13 7 15.4626 0.0873 
-13 13 8 9.8754 -0.0958 
-13 13 9 4.1785 -0.1323 
-13 13 10 -6.0233 0.0698 
-13 13 11 13.7853 0.1483 
-13 13 12 11.6138 -0.2354 
-13 13 13 -7.2455 -0.0496 
-13 13 14 20.1729 0.1098 
-13 13 15 -3.0497 0.0132 
-13 13 16 0.4743 -0.0865 
-13 13 17 6.0354 -0.1721 
-13 13 18 24.8829 0.3006 
-13 13 19 10.5518 -0.2435 
-13 13 20 -6.9073 0.1636 
-13 13 21 2.1086 0.3062 
-13 13 22 6.8007 -0.4533 
-13 15 1 -0.8462 0.0928 
-13 15 2 17.8783 0.1910 
-13 15 3 -12.4678 -0.2284 
-13 15 4 -1.7185 0.0004 
-13 15 5 -0.8544 0.2995 
-13 15 6 22.0623 -0.0953 
-13 15 7 -11.4417 -0.2679 
-13 15 8 -3.9337 0.0068 
-13 15 9 -24.8943 0.2014 
-13 15 10 9.9052 -0.1626 
-13 15 11 0.3252 0.0548 
-13 15 12 8.9323 -0.0907 
-13 15 13 3.0099 0.2649 
-13 15 14 -10.1730 0.0422 
-13 15 15 -18.3183 0.0079 
-13 15 16 3.4601 -0.1271 
-13 15 17 -4.0847 -0.2796 
-13 15 18 13.7570 0.2363 
-13 15 19 -1.0302 0.0650 
-13 15 20 0.0361 0.1584 
-13 15 21 3.7124 -0.6206 
-13 17 1 12.6828 -0.2576 
-13 17 2 2.5787 0.0497 
-13 17 3 -25.6399 0.2020 
-13 17 4 3.9354 0.0501 
-13 17 5 1.7476 -0.1292 
-13 17 6 11.6736 0.0242 
-13 17 7 10.6789 -0.1671 
-13 17 8 -10.2552 0.0381 
-13 17 9 8.4890 0.1016 
-13 17 10 15.3871 0.2732 
-13 17 11 1.6212 -0.0084 
-13 17 12 -5.1939 -0.3184 
-13 17 13 4.0899 -0.0952 
-13 17 14 7.2962 0.1638 
-13 17 15 6.3849 0.1670 
-13 17 16 11.1484 -0.1248 
-13 17 17 -2.8596 0.3708 
-13 17 18 9.6194 -0.1105 
-13 17 19 -1.7936 -0.0934 
-13 17 20 -3.7570 0.1915 
-13 19 1 10.0212 0.2456 
-13 19 2 -4.9461 -0.0083 
-13 19 3 17.2709 0.0580 
-13 19 4 9.8544 -0.0325 
-13 19 5 -15.6138 -0.1453 
-13 19 6 -1.7055 0.0215 
-13 19 7 4.7039 0.0662 
-13 19 8 -2.7275 0.2281 
-13 19 9 -2.9973 -0.1631 
-13 19 10 -6.3071 -0.2149 
-13 19 11 11.4537 -0.0631 
-13 19 12 0.4286 0.2700 
-13 19 13 -9.8774 0.1368 
-13 19 14 2.6465 -0.0181 
-13 19 15 7.4700 -0.2005 
-13 19 16 -0.6114 -0.0256 
-13 19 17 2.2932 0.0528 
-13 19 18 7.0181 -0.4165 
-13 19 19 -2.3522 0.2409 
-13 21 1 -2.9982 -0.2548 
-13 21 2 -0.7075 -0.3189 
-13 21 3 6.0076 0.2179 
-13 21 4 -0.7262 0.2485 
-13 21 5 -0.8896 -0.0466 
-13 21 6 -5.4280 -0.0596 
-13 21 7 13.2745 -0.0692 
-13 21 8 0.2029 0.1420 
-13 21 9 -13.5220 -0.0385 
-13 21 10 -9.6556 -0.1482 
-13 21 11 9.1805 -0.1348 
-13 21 12 8.8247 0.2052 
-13 21 13 0.0602 -0.2143 
-13 21 14 12.5015 -0.3810 
-13 21 15 1.7240 0.0305 
-13 21 16 -6.6665 0.4075 
-13 21 17 2.5630 -0.1076 
-13 21 18 11.4904 0.4766 
-13 23 1 2.3309 0.1388 
-13 23 2 12.8937 0.1666 
-13 23 3 4.4454 -0.0812 
-13 23 4 -13.7537 -0.1859 
-13 23 5 -4.0649 -0.1547 
-13 23 6 5.7412 0.1486 
-13 23 7 -4.8173 0.2577 
-13 23 8 -10.5032 -0.0680 
-13 23 9 0.3536 -0.0121 
-13 23 10 11.1892 -0.2910 
-13 23 11 11.9667 0.1490 
-13 23 12 10.1055 0.1762 
-13 23 13 -5.3620 0.1800 
-13 23 14 1.2046 0.0473 
-13 23 15 0.6180 0.1736 
-13 23 16 14.5572 0.2022 
-13 23 17 -2.9489 -0.5898 
-13 25 1 -22.2909 -0.3420 
-13 25 2 9.6594 0.1944 
-13 25 3 7.2546 0.1343 
-13 25 4 5.5530 0.0168 
-13 25 5 -3.1206 -0.1726 
-13 25 6 4.5498 0.1986 
-13 25 7 -7.2015 0.0296 
-13 25 8 -3.5800 -0.3152 
-13 25 9 -0.2655 0.1340 
-13 25 10 13.6498 0.2108 
-13 25 11 -0.2238 0.2545 
-13 25 12 8.2530 -0.2956 
-13 25 13 -4.6411 -0.2974 
-13 25 14 6.5979 0.0377 
-13 25 15 -2.3974 -0.0460 
-13 25 16 -4.7097 -0.3283 
-13 27 1 -0.3832 0.0500 
-13 27 2 11.1736 0.0601 
-13 27 3 -10.5777 -0.1135 
-13 27 4 2.8380 -0.1960 
-13 27 5 -7.1577 0.0166 
-13 27 6 -6.8315 0.4896 
-13 27 7 6.8288 0.0125 
-13 27 8 -2.7481 -0.2924 
-13 27 9 4.6677 0.0183 
-13 27 10 7.6411 0.3643 
-13 27 11 8.2992 0.4122 
-13 27 12 1.5758 -0.5154 
-13 27 13 -14.2221 -0.1756 
-13 27 14 13.6214 0.5095 
-13 29 1 -9.9347 0.4137 
-13 29 2 -4.3133 -0.3072 
-13 29 3 -4.5423 -0.1049 
-13 29 4 6.0273 -0.0992 
-13 29 5 -5.5573 0.0431 
-13 29 6 5.8380 -0.1851 
-13 29 7 -0.9998 0.0454 
-13 29 8 5.6140 0.2603 
-13 29 9 3.5869 -0.2445 
-13 29 10 1.8322 0.1341 
-13 29 11 11.3751 -0.2697 
-13 31 1 14.5410 0.1990 
-13 31 2 -3.5181 -0.3891 
-13 31 3 -2.2530 0.0686 
-13 31 4 -7.4963 0.5699 
-13 31 5 -3.1189 0.6974 
-13 31 6 3.7618 -1.2325 
-13 31 7 -5.7648 -0.4402 
-12 0 1 70.0949 2.5791 
-12 0 2 -80.9581 -2.1436 
-12 0 3 -31.4041 -3.1150 
-12 0 5 31.8842 4.9781 
-12 0 6 -11.9278 -2.5546 
-12 0 7 1.2665 -3.7674 
-12 0 8 25.1958 -3.8553 
-12 0 9 17.5241 3.4351 
-12 0 10 -11.0244 1.7720 
-12 0 11 -7.4569 1.2919 
-12 0 12 -4.4057 2.0737 
-12 0 13 -3.6670 -1.0374 
-12 0 14 4.1693 0.0527 
-12 0 15 -24.5167 -4.2230 
-12 0 16 1.8448 2.5347 
-12 0 17 -26.0744 1.2403 
-12 0 19 -13.3638 -2.4462 
-12 0 20 6.4072 -0.7718 
-12 0 21 13.0471 2.0297 
-12 0 22 7.7399 -0.5246 
-12 0 23 -10.7830 0.7965 
-12 2 1 -50.1682 -0.2508 
-12 2 2 -9.8032 -0.1041 
-12 2 3 -36.0075 -0.3842 
-12 2 4 -16.4838 0.1243 
-12 2 5 2.5028 0.4859 
-12 2 6 -0.8595 -0.3369 
-12 2 7 -60.9852 0.6115 
-12 2 8 23.0897 -0.7337 
-12 2 9 -10.7483 1.0285 
-12 2 10 -4.0319 0.0689 
-12 2 11 -0.4126 -0.1068 
-12 2 12 -36.6449 -1.2158 
-12 2 13 11.6219 -1.4188 
-12 2 14 7.2912 1.8649 
-12 2 15 -8.1673 0.4112 
-12 2 16 2.8496 0.4462 
-12 2 17 11.7333 -1.6468 
-12 2 18 -14.4419 -0.0982 
-12 2 19 -7.8048 0.7017 
-12 2 20 -0.0131 0.6742 
-12 2 21 1.6065 -0.0039 
-12 2 22 6.2589 -1.1233 
-12 2 23 -10.2272 -0.0590 
-12 4 1 -47.7997 -0.2798 
-12 4 2 19.1329 0.7472 
-12 4 3 -12.7889 -0.7897 
-12 4 4 49.4423 -0.2487 
-12 4 5 -16.5462 0.2416 
-12 4 6 15.5913 0.1753 
-12 4 7 -30.5202 -0.3666 
-12 4 8 -0.4798 -0.1339 
-12 4 9 25.3755 -0.1191 
-12 4 10 15.1364 0.1497 
-12 4 11 15.5433 0.5700 
-12 4 12 25.5065 -0.4164 
-12 4 13 -19.4765 0.0935 
-12 4 14 2.2558 0.0267 
-12 4 15 -8.3154 0.2951 
-12 4 16 2.3787 -0.4824 
-12 4 17 -0.6287 0.1222 
-12 4 18 5.0475 0.2040 
-12 4 19 3.1087 -0.1346 
-12 4 20 -1.2127 0.0062 
-12 4 21 4.5092 0.1645 
-12 4 22 6.0239 0.2695 
-12 4 23 17.5365 0.0791 
-12 6 1 -15.7644 -0.5452 
-12 6 2 56.2299 0.8341 
-12 6 3 -15.2855 0.5521 
-12 6 4 -15.6152 -0.6955 
-12 6 5 -10.7928 -1.2076 
-12 6 6 -33.6103 0.4813 
-12 6 7 -30.0193 0.8234 
-12 6 8 -20.1755 0.7979 
-12 6 9 21.7611 -0.9107 
-12 6 10 -8.0257 -0.7090 
-12 6 11 -13.9071 0.2441 
-12 6 12 18.4468 0.1954 
-12 6 13 -8.1819 0.3712 
-12 6 14 11.9173 -0.3037 
-12 6 15 -1.7827 0.1090 
-12 6 16 29.5711 -0.5075 
-12 6 17 0.9215 0.0287 
-12 6 18 -15.7264 0.2420 
-12 6 19 -11.8052 0.3172 
-12 6 20 11.0195 -0.4874 
-12 6 21 -17.4600 -0.2305 
-12 6 22 -2.3851 0.0822 
-12 6 23 -6.8210 0.0688 
-12 8 1 -22.4359 0.0038 
-12 8 2 0.7465 0.2667 
-12 8 3 -31.5152 0.4632 
-12 8 4 15.1855 -0.2236 
-12 8 5 10.6327 -0.3023 
-12 8 6 -0.5029 -0.1559 
-12 8 7 -30.4817 0.4348 
-12 8 8 -1.9767 -0.0964 
-12 8 9 12.7722 -0.0236 
-12 8 10 -16.1697 -0.1591 
-12 8 11 9.2105 0.0852 
-12 8 12 8.1995 -0.0077 
-12 8 13 8.5885 -0.0168 
-12 8 14 -2.1094 0.2510 
-12 8 15 -6.4825 -0.1390 
-12 8 16 -3.1543 -0.1631 
-12 8 17 -6.3394 0.0067 
-12 8 18 3.1728 0.2614 
-12 8 19 -15.5170 0.0191 
-12 8 20 14.2771 -0.3320 
-12 8 21 -22.9452 0.1772 
-12 8 22 0.1703 0.0905 
-12 8 23 -2.4440 0.0738 
-12 10 1 22.3508 0.1312 
-12 10 2 -35.9644 -0.6738 
-12 10 3 2.1913 -0.2655 
-12 10 4 7.2263 0.3309 
-12 10 5 -46.1658 0.6880 
-12 10 6 -11.8199 -0.1121 
-12 10 7 10.7036 -0.4240 
-12 10 8 7.8488 -0.4803 
-12 10 9 -8.0404 0.3425 
-12 10 10 -4.4615 0.2169 
-12 10 11 4.3974 0.1571 
-12 10 12 -2.0304 0.0747 
-12 10 13 -20.6918 -0.4793 
-12 10 14 -1.8848 -0.0269 
-12 10 15 10.3510 -0.3758 
-12 10 16 -2.5647 0.4775 
-12 10 17 3.0392 0.1301 
-12 10 18 11.1974 -0.1691 
-12 10 19 -0.4449 -0.3369 
-12 10 20 9.7870 0.0707 
-12 10 21 -4.2615 0.2829 
-12 10 22 5.8009 -0.0253 
-12 12 1 -8.4509 0.7068 
-12 12 2 4.0547 -0.0441 
-12 12 3 15.5630 -0.4068 
-12 12 4 -20.4527 -0.0867 
-12 12 5 -3.8944 0.1955 
-12 12 6 11.3819 0.1979 
-12 12 7 32.9030 -0.2411 
-12 12 8 -6.0590 0.2602 
-12 12 9 -15.4276 -0.0518 
-12 12 10 7.4523 -0.0004 
-12 12 11 5.5306 -0.1770 
-12 12 12 15.6390 0.0484 
-12 12 13 -6.8155 -0.0176 
-12 12 14 -13.8560 0.2733 
-12 12 15 -5.9647 0.0892 
-12 12 16 -4.1406 0.0228 
-12 12 17 -2.2707 -0.2395 
-12 12 18 -6.1034 -0.1008 
-12 12 19 -9.3130 0.1389 
-12 12 20 5.8370 0.1702 
-12 12 21 4.4828 0.4846 
-12 12 22 1.4480 -0.3994 
-12 14 1 10.4301 -0.0913 
-12 14 2 18.6995 -0.1355 
-12 14 3 -6.6518 -0.2576 
-12 14 4 -32.6775 0.1227 
-12 14 5 -8.1500 0.0597 
-12 14 6 20.9669 0.1832 
-12 14 7 7.8747 -0.4625 
-12 14 8 6.6350 -0.0262 
-12 14 9 8.3262 0.0632 
-12 14 10 3.1004 0.3106 
-12 14 11 -10.0504 0.0738 
-12 14 12 -4.3267 -0.0853 
-12 14 13 6.1863 0.1194 
-12 14 14 10.6882 -0.2202 
-12 14 15 10.3180 0.0701 
-12 14 16 -3.0403 -0.0591 
-12 14 17 -5.3852 0.1137 
-12 14 18 -6.8026 0.0742 
-12 14 19 2.7955 0.0295 
-12 14 20 3.2815 -0.3028 
-12 14 21 6.7899 0.0818 
-12 16 1 -4.1957 -0.1779 
-12 16 2 29.7683 0.2691 
-12 16 3 5.6226 0.2155 
-12 16 4 9.3643 -0.0375 
-12 16 5 3.5717 -0.3694 
-12 16 6 15.6749 -0.0663 
-12 16 7 -10.9553 0.2090 
-12 16 8 18.4468 0.2140 
-12 16 9 -0.8345 -0.0381 
-12 16 10 16.2955 -0.3763 
-12 16 11 -16.1581 0.1783 
-12 16 12 16.9925 -0.0483 
-12 16 13 13.6168 0.1594 
-12 16 14 2.7428 -0.0566 
-12 16 15 -8.6203 0.2861 
-12 16 16 -1.0827 -0.3247 
-12 16 17 -3.8236 -0.1221 
-12 16 18 8.4856 -0.0923 
-12 16 19 -0.6034 -0.0185 
-12 16 20 -21.4057 0.5895 
-12 16 21 4.7260 -0.4542 
-12 18 1 14.3908 -0.0889 
-12 18 2 -9.1109 -0.0995 
-12 18 3 -2.9260 0.0989 
-12 18 4 -7.2245 0.1307 
-12 18 5 -11.6822 0.0419 
-12 18 6 -1.9478 -0.0772 
-12 18 7 6.8763 -0.1126 
-12 18 8 12.0913 -0.1942 
-12 18 9 -10.4958 0.2531 
-12 18 10 3.0520 -0.0550 
-12 18 11 4.5202 0.0523 
-12 18 12 -6.5898 0.0535 
-12 18 13 1.0429 -0.0780 
-12 18 14 7.5645 -0.2160 
-12 18 15 -0.0489 -0.1453 
-12 18 16 12.2265 -0.0013 
-12 18 17 0.6918 0.2664 
-12 18 18 12.1683 -0.0608 
-12 18 19 8.5373 -0.2252 
-12 18 20 0.5397 0.1006 
-12 20 1 -1.7185 0.1021 
-12 20 2 7.4188 -0.0829 
-12 20 3 8.0807 0.0183 
-12 20 4 1.9557 -0.0568 
-12 20 5 -13.7385 -0.0467 
-12 20 6 2.3423 -0.1223 
-12 20 7 -3.2685 0.1843 
-12 20 8 5.0640 0.0455 
-12 20 9 -7.6954 0.0725 
-12 20 10 11.4017 -0.1502 
-12 20 11 13.0599 -0.2246 
-12 20 12 -19.4551 0.3848 
-12 20 13 0.9385 -0.0605 
-12 20 14 -3.8471 -0.0886 
-12 20 15 -2.3884 -0.2904 
-12 20 16 14.3238 0.4780 
-12 20 17 5.1978 0.0017 
-12 20 18 3.8518 -0.0513 
-12 20 19 2.7232 0.4770 
-12 22 1 -19.1285 0.0489 
-12 22 2 1.0541 0.1364 
-12 22 3 6.4707 -0.0870 
-12 22 4 -10.8011 -0.0498 
-12 22 5 3.4184 0.0862 
-12 22 6 1.8540 -0.0539 
-12 22 7 0.0890 0.0660 
-12 22 8 -14.0550 0.0405 
-12 22 9 1.1027 0.0696 
-12 22 10 14.4594 0.0016 
-12 22 11 -7.4098 -0.4259 
-12 22 12 -7.1253 0.1713 
-12 22 13 -1.4362 0.1412 
-12 22 14 12.4667 0.0581 
-12 22 15 6.3729 -0.2288 
-12 22 16 0.8240 0.1729 
-12 22 17 3.0423 -0.2956 
-12 22 18 -14.8488 0.2614 
-12 24 1 -6.5385 -0.3317 
-12 24 2 15.2657 0.0441 
-12 24 3 -14.7448 0.0144 
-12 24 4 -18.7108 0.1632 
-12 24 5 -4.8263 -0.0830 
-12 24 6 -0.6868 0.1513 
-12 24 7 -0.5624 0.1156 
-12 24 8 -2.7417 -0.1981 
-12 24 9 -2.5076 -0.1844 
-12 24 10 -0.7015 0.3033 
-12 24 11 -9.4787 0.2576 
-12 24 12 -2.8799 -0.3130 
-12 24 13 -7.9206 -0.1725 
-12 24 14 11.2733 -0.0161 
-12 24 15 -12.5531 0.1362 
-12 24 16 11.2825 0.1352 
-12 24 17 -11.4777 0.1277 
-12 26 1 -9.7489 -0.0131 
-12 26 2 -0.3182 0.2619 
-12 26 3 1.9801 0.1303 
-12 26 4 -12.0727 -0.1844 
-12 26 5 -3.2744 -0.3898 
-12 26 6 17.3134 0.0634 
-12 26 7 5.0685 0.1722 
-12 26 8 -4.4517 -0.1464 
-12 26 9 9.7657 -0.1659 
-12 26 10 6.1502 0.0839 
-12 26 11 1.1715 0.3641 
-12 26 12 6.1008 -0.2085 
-12 26 13 -3.4601 0.1752 
-12 26 14 5.0219 0.3185 
-12 26 15 -5.2013 0.3381 
-12 28 1 -1.4582 0.1735 
-12 28 2 3.1959 -0.2207 
-12 28 3 -2.4963 -0.0454 
-12 28 4 -5.5557 -0.0055 
-12 28 5 -2.7088 0.4102 
-12 28 6 7.7854 0.1064 
-12 28 7 -7.2170 -0.0121 
-12 28 8 -10.9427 -0.1406 
-12 28 9 -10.6048 -0.0285 
-12 28 10 -0.4783 0.1938 
-12 28 11 -8.0574 0.4571 
-12 28 12 -10.3110 -0.5466 
-12 28 13 -15.0460 -0.3602 
-12 30 1 -0.1688 0.3902 
-12 30 2 11.9723 -0.2680 
-12 30 3 4.0784 -0.1375 
-12 30 4 5.9442 -0.0367 
-12 30 5 -2.5852 0.0976 
-12 30 6 -0.8368 -0.3991 
-12 30 7 -8.3336 0.1481 
-12 30 8 4.1286 0.4716 
-12 30 9 -0.9366 0.3771 
-12 30 10 -7.8943 0.2325 
-12 32 2 -3.5407 0.1790 
-12 32 3 6.7942 -0.1954 
-12 32 4 -4.4072 0.4534 
-11 1 1 39.1830 0.1086 
-11 1 2 -14.8231 -1.5018 
-11 1 3 -35.8811 -0.8393 
-11 1 4 -15.0831 0.6342 
-11 1 5 -7.3454 0.3323 
-11 1 6 -42.3439 1.0310 
-11 1 7 -36.7757 -0.2068 
-11 1 8 -13.1732 -0.5574 
-11 1 9 12.0301 -0.3172 
-11 1 10 13.0694 0.1250 
-11 1 11 9.7213 0.1553 
-11 1 12 1.0284 -0.5291 
-11 1 13 -4.9979 -0.0164 
-11 1 14 6.9357 0.1313 
-11 1 15 13.9732 0.1442 
-11 1 16 8.7113 0.3655 
-11 1 17 -0.0133 0.1261 
-11 1 18 -35.6289 0.2635 
-11 1 19 3.4068 0.1373 
-11 1 20 -5.4638 -0.1281 
-11 1 21 2.1613 -0.5446 
-11 1 22 -4.7590 -0.3766 
-11 1 23 -2.1010 0.5688 
-11 3 1 -11.5435 0.2090 
-11 3 2 29.2792 -0.4297 
-11 3 3 -33.0427 -0.8602 
-11 3 4 25.0145 0.2530 
-11 3 5 -51.5246 1.1708 
-11 3 6 24.1693 -0.0408 
-11 3 7 3.7038 -1.0313 
-11 3 8 -7.0803 -0.1955 
-11 3 9 -5.2114 -0.0036 
-11 3 10 11.7724 0.8794 
-11 3 11 16.9400 -0.3162 
-11 3 12 13.0286 0.0964 
-11 3 13 13.4424 0.3182 
-11 3 14 5.7400 -0.0049 
-11 3 15 9.8465 -0.4462 
-11 3 16 17.0939 -0.8160 
-11 3 17 -8.3963 0.8835 
-11 3 18 -0.2171 -0.2560 
-11 3 19 -3.0247 -0.0710 
-11 3 20 -11.6949 0.1652 
-11 3 21 6.5237 -0.0005 
-11 3 22 1.1911 -0.0298 
-11 3 23 -3.1417 -0.3144 
-11 5 1 -66.9786 -0.4983 
-11 5 2 -22.2288 0.4162 
-11 5 3 -61.2546 1.5329 
-11 5 4 -5.5124 -0.3470 
-11 5 5 50.6654 -1.0827 
-11 5 6 27.0825 -0.5373 
-11 5 7 -1.9716 0.9284 
-11 5 8 -9.1028 1.0864 
-11 5 9 -2.6831 -0.8027 
-11 5 10 -13.8081 -0.0617 
-11 5 11 -4.1025 -0.3719 
-11 5 12 13.7720 0.1670 
-11 5 13 -5.3734 -0.7208 
-11 5 14 -8.5967 -0.0378 
-11 5 15 -16.8324 1.1900 
-11 5 16 15.9089 -0.0371 
-11 5 17 -19.3728 -0.0925 
-11 5 18 13.7626 -1.0151 
-11 5 19 4.2687 0.4713 
-11 5 20 7.7646 0.0545 
-11 5 21 -2.4256 -0.1924 
-11 5 22 -0.1626 0.3405 
-11 5 23 -9.6003 -0.1563 
-11 7 1 -4.5573 0.7123 
-11 7 2 0.0669 0.1397 
-11 7 3 -74.3592 -0.2987 
-11 7 4 21.8122 -0.4911 
-11 7 5 20.9066 0.0936 
-11 7 6 -9.2579 0.0404 
-11 7 7 -35.0937 0.2679 
-11 7 8 -30.4716 -0.1720 
-11 7 9 21.8448 -0.4314 
-11 7 10 -18.7382 0.1008 
-11 7 11 -4.6931 0.1568 
-11 7 12 9.0207 0.6278 
-11 7 13 -1.1319 0.0631 
-11 7 14 -19.6195 -0.1827 
-11 7 15 8.8072 -0.5583 
-11 7 16 8.5703 -0.3397 
-11 7 17 1.9492 0.6216 
-11 7 18 -3.3038 0.2307 
-11 7 19 13.9677 0.0188 
-11 7 20 15.8427 -0.4519 
-11 7 21 -8.3055 0.1729 
-11 7 22 11.3694 0.1428 
-11 7 23 -2.0027 -0.0656 
-11 9 1 -13.6409 -0.2591 
-11 9 2 -43.2591 0.2338 
-11 9 3 -45.0307 0.2360 
-11 9 4 28.9841 0.1898 
-11 9 5 -22.1328 -0.1172 
-11 9 6 -14.4734 -0.0836 
-11 9 7 14.8869 0.2440 
-11 9 8 -22.5953 -0.0462 
-11 9 9 13.1183 0.3511 
-11 9 10 -22.8248 -0.3479 
-11 9 11 2.8173 -0.1383 
-11 9 12 -4.9644 -0.1759 
-11 9 13 1.6036 -0.1809 
-11 9 14 -5.9915 0.1970 
-11 9 15 -7.3405 0.1098 
-11 9 16 -10.6477 0.0696 
-11 9 17 10.1132 -0.4947 
-11 9 18 3.5479 0.1291 
-11 9 19 -9.1777 -0.1430 
-11 9 20 15.5717 0.2341 
-11 9 21 11.2008 -0.0726 
-11 9 22 2.3334 -0.2677 
-11 9 23 11.4981 0.5105 
-11 11 1 7.7610 0.2761 
-11 11 2 25.1903 -0.0669 
-11 11 3 7.1540 -0.9136 
-11 11 4 -16.2841 0.0775 
-11 11 5 -6.5862 0.4385 
-11 11 6 -3.0182 0.1203 
-11 11 7 16.1746 -0.5254 
-11 11 8 9.6946 -0.5174 
-11 11 9 -24.6844 0.3383 
-11 11 10 1.6294 0.0961 
-11 11 11 3.5828 0.2581 
-11 11 12 -11.5420 -0.1272 
-11 11 13 -1.8011 -0.0710 
-11 11 14 1.0323 0.0604 
-11 11 15 16.0384 -0.2261 
-11 11 16 -1.7665 0.0013 
-11 11 17 -17.5690 0.1012 
-11 11 18 1.8235 0.3116 
-11 11 19 -0.7100 -0.3409 
-11 11 20 10.8464 -0.1758 
-11 11 21 -4.4210 0.3871 
-11 11 22 -0.8277 0.1903 
-11 13 1 -19.1406 -0.2609 
-11 13 2 16.0644 0.1751 
-11 13 3 20.7914 -0.0594 
-11 13 4 -14.9807 0.2737 
-11 13 5 11.8961 -0.0064 
-11 13 6 -18.9435 0.0403 
-11 13 7 19.2911 0.0172 
-11 13 8 -4.1192 0.2945 
-11 13 9 2.4651 0.1496 
-11 13 10 -3.8224 -0.1064 
-11 13 11 1.4272 -0.1290 
-11 13 12 -1.7702 -0.0379 
-11 13 13 0.7337 -0.0399 
-11 13 14 -0.6351 -0.1292 
-11 13 15 -1.5975 0.2169 
-11 13 16 1.7547 0.0264 
-11 13 17 -20.5193 -0.0367 
-11 13 18 11.4378 -0.2665 
-11 13 19 -5.3248 0.1840 
-11 13 20 -1.0956 -0.0425 
-11 13 21 2.6991 0.1538 
-11 13 22 1.8370 0.0196 
-11 15 1 1.8993 -0.3026 
-11 15 2 17.4026 -0.0329 
-11 15 3 -7.6349 0.2551 
-11 15 4 -31.6023 0.0946 
-11 15 5 -9.9314 -0.1179 
-11 15 6 -14.9547 -0.3447 
-11 15 7 -7.4889 -0.1517 
-11 15 8 31.7610 0.1678 
-11 15 9 12.1968 0.1369 
-11 15 10 -8.9722 0.0891 
-11 15 11 -8.2181 -0.1707 
-11 15 12 4.4570 -0.0281 
-11 15 13 6.8909 0.0773 
-11 15 14 7.7276 0.1285 
-11 15 15 -7.7788 0.0706 
-11 15 16 20.2815 -0.1628 
-11 15 17 -2.2566 0.0345 
-11 15 18 8.4959 -0.1301 
-11 15 19 -5.9891 0.0933 
-11 15 20 1.4932 0.3393 
-11 15 21 14.7685 -0.1574 
-11 17 1 11.5797 -0.2650 
-11 17 2 22.4354 -0.3237 
-11 17 3 -11.4984 0.0933 
-11 17 4 -20.9844 -0.0133 
-11 17 5 -3.8312 0.1919 
-11 17 6 0.9234 0.0503 
-11 17 7 3.1644 0.1159 
-11 17 8 -18.9122 -0.1325 
-11 17 9 -11.3405 -0.2362 
-11 17 10 -20.1783 -0.0828 
-11 17 11 6.5655 0.2423 
-11 17 12 0.9243 0.2453 
-11 17 13 -12.6838 -0.2012 
-11 17 14 8.6006 -0.2424 
-11 17 15 -10.4699 0.0497 
-11 17 16 8.2696 -0.0812 
-11 17 17 -9.2363 0.1268 
-11 17 18 -15.6768 0.3452 
-11 17 19 2.5731 -0.3264 
-11 17 20 8.1347 0.4806 
-11 19 1 -10.2203 0.1250 
-11 19 2 -23.9922 0.1453 
-11 19 3 -3.7671 0.3018 
-11 19 4 5.4616 -0.1435 
-11 19 5 -19.2991 -0.1888 
-11 19 6 -0.7151 -0.1270 
-11 19 7 -3.6462 0.0556 
-11 19 8 -8.3126 0.0029 
-11 19 9 -3.3264 0.1515 
-11 19 10 -9.5014 -0.0581 
-11 19 11 9.0647 -0.1369 
-11 19 12 12.1852 0.0820 
-11 19 13 -5.2155 0.1430 
-11 19 14 8.0745 0.0457 
-11 19 15 1.7464 -0.0870 
-11 19 16 2.4642 0.0921 
-11 19 17 -7.9189 -0.1283 
-11 19 18 5.8702 -0.2661 
-11 19 19 -0.2007 -0.2656 
-11 21 1 -2.6857 0.1962 
-11 21 2 8.6200 -0.0339 
-11 21 3 -1.5053 -0.2097 
-11 21 4 0.6303 -0.1445 
-11 21 5 -1.7127 0.1663 
-11 21 6 -3.7453 0.1299 
-11 21 7 -7.3042 0.0063 
-11 21 8 15.0217 -0.1804 
-11 21 9 -10.7657 -0.0933 
-11 21 10 -7.3170 0.1201 
-11 21 11 3.8920 -0.1406 
-11 21 12 15.0381 0.1825 
-11 21 13 -22.6095 0.1324 
-11 21 14 -13.8923 -0.1620 
-11 21 15 -15.6121 -0.2769 
-11 21 16 -2.4825 0.1006 
-11 21 17 -10.5694 0.1123 
-11 21 18 12.2465 -0.3213 
-11 23 1 -20.3873 -0.0732 
-11 23 2 3.6722 0.2910 
-11 23 3 -8.0829 0.1758 
-11 23 4 -4.3706 -0.0416 
-11 23 5 3.8518 -0.3129 
-11 23 6 16.4055 -0.0106 
-11 23 7 -11.6625 0.1580 
-11 23 8 7.5463 0.0840 
-11 23 9 -5.0149 -0.1004 
-11 23 10 -15.5104 0.1137 
-11 23 11 -7.4883 -0.0421 
-11 23 12 16.5523 -0.2051 
-11 23 13 -13.2347 -0.0017 
-11 23 14 -5.0976 0.0789 
-11 23 15 -23.9530 -0.0008 
-11 23 16 12.1899 0.0667 
-11 23 17 1.6189 -0.5382 
-11 25 1 -8.3142 0.0369 
-11 25 2 17.7705 -0.2322 
-11 25 3 8.3445 -0.1588 
-11 25 4 -0.0176 0.1814 
-11 25 5 2.4685 0.1122 
-11 25 6 9.1298 0.1607 
-11 25 7 -15.0578 -0.0260 
-11 25 8 3.9476 0.0283 
-11 25 9 -6.3800 -0.3352 
-11 25 10 -1.2709 0.1636 
-11 25 11 -1.5596 0.2484 
-11 25 12 4.7803 -0.1202 
-11 25 13 -20.5690 0.0923 
-11 25 14 1.7663 0.1142 
-11 25 15 -3.2133 -0.1644 
-11 25 16 9.1838 -0.7532 
-11 27 1 -7.7545 0.0787 
-11 27 2 -1.8082 0.1456 
-11 27 3 -4.5258 0.0080 
-11 27 4 -3.4221 -0.2288 
-11 27 5 -4.8798 -0.1032 
-11 27 6 -8.2388 -0.0922 
-11 27 7 0.5229 0.0433 
-11 27 8 3.0569 -0.0760 
-11 27 9 1.1588 -0.1321 
-11 27 10 -2.7392 0.1787 
-11 27 11 -13.9087 0.4139 
-11 27 12 8.4288 -0.1381 
-11 27 13 -4.7542 -0.2442 
-11 27 14 24.4784 -0.3582 
-11 29 1 -6.0612 0.0841 
-11 29 2 8.1358 0.0137 
-11 29 3 -2.7502 -0.1561 
-11 29 4 0.1511 -0.0616 
-11 29 5 -6.8009 0.3456 
-11 29 6 11.2399 -0.0199 
-11 29 7 12.0559 -0.0011 
-11 29 8 1.0715 -0.1228 
-11 29 9 13.2386 0.4983 
-11 29 10 16.1071 0.1231 
-11 29 11 -0.7073 -0.5294 
-11 29 12 1.8950 -0.1131 
-11 31 1 -3.3434 0.2241 
-11 31 2 -11.7151 -0.3085 
-11 31 3 -8.5886 -0.5508 
-11 31 4 2.0901 0.1325 
-11 31 5 -11.5487 0.3659 
-11 31 6 0.5594 -0.0268 
-11 31 7 8.4577 -0.4878 
-11 31 8 -11.4665 -0.3985 
-11 31 9 13.2554 0.5950 
-10 0 1 40.3767 2.3200 
-10 0 2 -94.3753 0.8737 
-10 0 3 -38.5592 -4.6572 
-10 0 4 95.1372 -2.0107 
-10 0 5 -14.7926 0.7102 
-10 0 7 58.0005 -1.2852 
-10 0 8 -76.3004 -1.9468 
-10 0 9 -0.6926 1.3339 
-10 0 10 -17.8018 1.0102 
-10 0 11 -20.9670 0.3661 
-10 0 12 13.8556 -1.4017 
-10 0 13 -8.1762 4.4352 
-10 0 14 5.8138 -0.2708 
-10 0 15 4.9057 -2.9586 
-10 0 16 12.6063 -3.8794 
-10 0 17 3.6657 -0.2020 
-10 0 18 10.0213 3.4838 
-10 0 19 -5.1920 0.2016 
-10 0 20 -10.2814 0.7942 
-10 0 21 -0.9239 -0.9066 
-10 0 22 -4.2627 0.4180 
-10 0 23 0.9532 -0.8702 
-10 2 1 -79.3594 0.0935 
-10 2 2 -6.9869 -1.6295 
-10 2 3 -2.6943 0.3686 
-10 2 4 -1.4610 1.9483 
-10 2 5 39.8025 0.1286 
-10 2 6 23.8546 -0.8159 
-10 2 7 -5.1677 -1.1345 
-10 2 8 -12.2730 0.1547 
-10 2 9 9.6420 0.8512 
-10 2 10 36.5579 0.4607 
-10 2 11 36.1956 -0.0324 
-10 2 12 7.4838 -1.9307 
-10 2 13 19.6814 -0.0285 
-10 2 14 6.8204 0.3073 
-10 2 15 13.8187 1.7237 
-10 2 16 -11.8657 0.3483 
-10 2 17 2.4601 -1.1653 
-10 2 18 6.4318 -0.2767 
-10 2 19 3.6928 -0.0859 
-10 2 20 11.2225 0.9686 
-10 2 21 9.2469 -0.7681 
-10 2 22 3.6437 -0.1871 
-10 2 23 11.3238 0.3147 
-10 4 1 -66.6316 -0.1921 
-10 4 2 78.0776 -0.4284 
-10 4 3 -25.4974 0.3364 
-10 4 4 -94.6316 -0.5389 
-10 4 5 20.7331 0.0609 
-10 4 6 8.6994 -0.0313 
-10 4 7 -16.4725 -0.1980 
-10 4 8 20.2105 0.0459 
-10 4 9 -9.2099 0.0346 
-10 4 10 15.6736 0.1565 
-10 4 11 -13.5011 -0.4425 
-10 4 12 -9.3331 0.5032 
-10 4 13 -17.7551 0.3308 
-10 4 14 5.3366 -0.5019 
-10 4 15 22.5637 -0.4783 
-10 4 16 -7.7391 0.2667 
-10 4 17 -18.2223 0.2899 
-10 4 18 19.4420 -0.3261 
-10 4 19 -1.2059 -0.1667 
-10 4 20 -12.5979 0.0360 
-10 4 21 3.6355 0.1125 
-10 4 22 -4.2734 -0.0919 
-10 4 23 7.1944 -0.0769 
-10 6 1 -55.3302 0.0332 
-10 6 2 29.6335 0.3345 
-10 6 3 -26.2596 0.3590 
-10 6 4 -100.5752 0.1506 
-10 6 5 66.3121 -0.5799 
-10 6 6 21.1324 0.0560 
-10 6 7 -19.1170 0.6355 
-10 6 8 59.6994 0.4659 
-10 6 9 -14.9161 -1.0216 
-10 6 10 0.4178 -0.3172 
-10 6 11 -15.3112 0.1742 
-10 6 12 44.2093 0.8197 
-10 6 13 7.5929 -0.5346 
-10 6 14 -2.8976 -0.5157 
-10 6 15 -2.9633 0.1366 
-10 6 16 -6.4652 0.3395 
-10 6 17 -11.0716 0.3804 
-10 6 18 11.6608 -0.3030 
-10 6 19 1.8894 0.0581 
-10 6 20 5.1184 -0.5014 
-10 6 21 -4.1290 0.1985 
-10 6 22 15.8413 0.2835 
-10 6 23 -4.0261 -0.0127 
-10 8 1 3.8652 0.1757 
-10 8 2 29.6971 0.4362 
-10 8 3 -21.4422 -0.0524 
-10 8 4 -14.1526 -0.0855 
-10 8 5 47.6750 -0.2545 
-10 8 6 84.2978 0.0916 
-10 8 7 1.8914 -0.0563 
-10 8 8 25.3272 0.1372 
-10 8 9 -11.5972 -0.2204 
-10 8 10 -22.3376 -0.0350 
-10 8 11 -4.9821 -0.0603 
-10 8 12 -0.6642 0.2562 
-10 8 13 -16.4948 0.1792 
-10 8 14 -15.0581 -0.3162 
-10 8 15 0.3133 -0.0629 
-10 8 16 0.9407 -0.1289 
-10 8 17 -0.9536 0.1486 
-10 8 18 -3.1177 0.0802 
-10 8 19 -9.9677 -0.1534 
-10 8 20 14.0935 0.0448 
-10 8 21 0.1460 0.1999 
-10 8 22 -7.5183 -0.1632 
-10 8 23 -13.3635 0.0426 
-10 10 1 31.8123 -0.1160 
-10 10 2 -26.2234 -0.1201 
-10 10 3 -60.5407 -0.4612 
-10 10 4 56.8298 -0.3068 
-10 10 5 -13.0623 0.5792 
-10 10 6 29.9331 0.1813 
-10 10 7 4.0284 -0.0163 
-10 10 8 -9.2022 -0.1734 
-10 10 9 -9.2376 0.1170 
-10 10 10 19.6129 -0.0944 
-10 10 11 17.2177 0.2778 
-10 10 12 14.1124 -0.2728 
-10 10 13 -12.3537 0.2047 
-10 10 14 4.9295 0.1751 
-10 10 15 3.7447 0.0660 
-10 10 16 -1.4609 -0.5563 
-10 10 17 -8.1836 -0.2573 
-10 10 18 -12.4674 0.6518 
-10 10 19 -8.5878 -0.2585 
-10 10 20 10.1850 0.1249 
-10 10 21 -14.1129 -0.0963 
-10 10 22 -7.2770 -0.2974 
-10 12 1 39.1610 -0.1080 
-10 12 2 -11.6350 0.0966 
-10 12 3 -8.8857 0.1907 
-10 12 4 22.0907 0.0265 
-10 12 5 -33.9365 0.4069 
-10 12 6 -19.7049 -0.3039 
-10 12 7 -11.5271 -0.4264 
-10 12 8 21.4898 -0.3081 
-10 12 9 -14.6674 0.5638 
-10 12 10 17.8964 0.2983 
-10 12 11 -0.5001 -0.0260 
-10 12 12 -13.2144 -0.6514 
-10 12 13 -8.1114 -0.1765 
-10 12 14 -2.8442 0.0609 
-10 12 15 1.2326 0.1853 
-10 12 16 8.5801 0.2510 
-10 12 17 -19.3638 -0.1870 
-10 12 18 -0.9462 -0.1770 
-10 12 19 -11.4463 -0.2310 
-10 12 20 14.3976 0.1722 
-10 12 21 -6.4191 0.1128 
-10 12 22 8.1211 0.4281 
-10 14 1 -3.3705 0.0143 
-10 14 2 -3.9852 -0.2235 
-10 14 3 18.8002 -0.1007 
-10 14 4 -4.5093 -0.1835 
-10 14 5 -5.7902 0.1297 
-10 14 6 4.1822 0.0137 
-10 14 7 -30.0267 0.0644 
-10 14 8 -3.0254 0.1596 
-10 14 9 -12.4278 -0.1278 
-10 14 10 -25.5566 0.0843 
-10 14 11 -2.8300 -0.2965 
-10 14 12 1.0348 0.2196 
-10 14 13 4.5051 0.1603 
-10 14 14 -6.3336 0.1406 
-10 14 15 4.2522 -0.4199 
-10 14 16 22.5107 -0.2498 
-10 14 17 -9.3830 0.1646 
-10 14 18 9.6717 -0.0078 
-10 14 19 -14.6326 0.1015 
-10 14 20 7.4802 -0.1085 
-10 14 21 -16.2005 0.1069 
-10 16 1 6.0835 -0.3161 
-10 16 2 5.8279 -0.2535 
-10 16 3 0.9744 0.4965 
-10 16 4 -1.3255 0.2369 
-10 16 5 -29.5543 -0.1528 
-10 16 6 -19.6891 -0.2818 
-10 16 7 -27.3642 0.0758 
-10 16 8 13.0981 0.4423 
-10 16 9 1.7398 -0.3098 
-10 16 10 -13.1915 -0.0400 
-10 16 11 -13.2135 -0.1013 
-10 16 12 12.4229 0.2195 
-10 16 13 -15.1027 -0.4410 
-10 16 14 -2.5383 -0.0621 
-10 16 15 -6.9683 0.1969 
-10 16 16 14.9582 0.2557 
-10 16 17 -14.2514 -0.0833 
-10 16 18 -3.2963 -0.1266 
-10 16 19 -4.4401 0.2609 
-10 16 20 9.8769 0.5122 
-10 16 21 -11.2669 0.7295 
-10 18 1 -4.3280 0.2133 
-10 18 2 0.8469 0.0651 
-10 18 3 19.0212 -0.2175 
-10 18 4 22.4172 -0.1966 
-10 18 5 -4.4126 0.0023 
-10 18 6 -18.4787 0.1809 
-10 18 7 -5.1922 0.0270 
-10 18 8 1.5899 0.0473 
-10 18 9 18.1138 -0.1561 
-10 18 10 -4.5620 -0.1225 
-10 18 11 -4.4158 0.0381 
-10 18 12 -1.6228 0.2326 
-10 18 13 -31.4046 0.2924 
-10 18 14 6.4961 -0.1372 
-10 18 15 -16.2277 -0.1083 
-10 18 16 -2.0204 -0.0644 
-10 18 17 -8.8645 0.1660 
-10 18 18 -8.4984 0.0713 
-10 18 19 -4.3497 0.0404 
-10 18 20 -11.3310 0.6991 
-10 20 1 -7.6807 -0.0304 
-10 20 2 -5.6631 0.1526 
-10 20 3 0.5968 0.0062 
-10 20 4 2.5893 0.0532 
-10 20 5 -16.3539 -0.0985 
-10 20 6 2.8790 -0.0201 
-10 20 7 10.6488 0.1372 
-10 20 8 2.2624 -0.1006 
-10 20 9 -10.5847 0.1169 
-10 20 10 -6.6639 -0.1453 
-10 20 11 0.6619 0.2245 
-10 20 12 -15.6559 -0.1705 
-10 20 13 0.7479 0.1380 
-10 20 14 7.9827 -0.1273 
-10 20 15 3.6509 0.0473 
-10 20 16 2.1169 0.1621 
-10 20 17 -2.6266 -0.0394 
-10 20 18 -9.5057 -0.2521 
-10 20 19 -10.2281 0.8554 
-10 22 1 -2.6561 0.1849 
-10 22 2 5.8983 0.1377 
-10 22 3 11.1039 -0.1313 
-10 22 4 11.1748 -0.0623 
-10 22 5 0.3602 -0.0112 
-10 22 6 -10.4464 0.0409 
-10 22 7 -8.1329 -0.0963 
-10 22 8 2.4945 -0.1953 
-10 22 9 -24.5749 0.1660 
-10 22 10 9.6385 0.0322 
-10 22 11 -0.3864 0.1319 
-10 22 12 -6.2925 -0.2803 
-10 22 13 13.4715 0.0027 
-10 22 14 -6.5693 0.0181 
-10 22 15 4.6482 -0.0359 
-10 22 16 -10.8949 -0.1247 
-10 22 17 2.1257 -0.1566 
-10 22 18 -0.5247 -0.0639 
-10 24 1 -11.8498 0.0811 
-10 24 2 13.4266 -0.1561 
-10 24 3 -8.0904 -0.0222 
-10 24 4 -1.1522 0.0819 
-10 24 5 8.5822 -0.1389 
-10 24 6 -6.1566 0.0664 
-10 24 7 -18.8448 0.0079 
-10 24 8 8.3478 0.2256 
-10 24 9 -16.8746 -0.2728 
-10 24 10 -2.2126 -0.1856 
-10 24 11 8.4543 -0.0326 
-10 24 12 -5.3169 0.2611 
-10 24 13 -0.0813 -0.0843 
-10 24 14 14.7703 0.3225 
-10 24 15 -3.7362 -0.0177 
-10 24 16 9.7521 -0.2789 
-10 24 17 -6.6604 -0.3092 
-10 26 1 8.3906 -0.2775 
-10 26 2 -0.5068 -0.0045 
-10 26 3 4.8723 0.2118 
-10 26 4 0.5057 0.0201 
-10 26 5 -1.7721 -0.0581 
-10 26 6 -7.2708 -0.0587 
-10 26 7 -10.1855 -0.0224 
-10 26 8 2.9442 0.1276 
-10 26 9 -9.4015 -0.1670 
-10 26 10 -9.9606 0.2348 
-10 26 11 8.0553 -0.1366 
-10 26 12 9.9238 0.0772 
-10 26 13 -10.1719 -0.1620 
-10 26 14 -8.9442 0.1949 
-10 26 15 -13.1487 0.0250 
-10 28 1 -1.4196 0.1831 
-10 28 2 -14.2757 0.1457 
-10 28 3 4.7059 -0.2045 
-10 28 4 6.2989 -0.2716 
-10 28 5 -4.3141 0.3046 
-10 28 6 -4.4892 0.2502 
-10 28 7 -14.1803 -0.1201 
-10 28 8 -3.7485 -0.3516 
-10 28 9 -10.7569 -0.0723 
-10 28 10 -9.1584 -0.0035 
-10 28 11 -1.7696 0.1579 
-10 28 12 5.1380 0.6768 
-10 28 13 0.9516 0.3064 
-10 30 1 -2.6657 -0.0931 
-10 30 2 0.0304 -0.0763 
-10 30 3 -2.8939 0.1072 
-10 30 4 2.2083 0.1057 
-10 30 5 2.1430 -0.2037 
-10 30 6 4.9241 -0.2048 
-10 30 7 -16.2484 -0.1766 
-10 30 8 -5.8427 -0.3908 
-10 30 9 0.8315 1.1011 
-10 30 10 -2.1533 0.1130 
-10 30 11 8.5048 0.0493 
-10 32 1 -6.9221 0.7150 
-10 32 2 0.2549 -0.3686 
-10 32 3 3.5169 -0.3075 
-10 32 4 -0.6686 -0.0199 
-10 32 5 2.7645 0.0620 
-10 32 6 3.0370 -0.1775 
-10 32 7 -11.3333 -0.2718 
-9 1 1 4.0418 1.1536 
-9 1 2 108.8968 0.2435 
-9 1 3 -29.0517 -0.2819 
-9 1 4 52.8806 -0.4622 
-9 1 6 11.2353 0.2886 
-9 1 7 52.5373 -0.0341 
-9 1 8 -3.3333 0.3886 
-9 1 9 27.6199 -0.3491 
-9 1 10 29.2760 -0.1824 
-9 1 11 -3.5896 -1.1946 
-9 1 12 -6.6576 -0.3677 
-9 1 13 14.8449 0.5836 
-9 1 14 -0.2393 1.0811 
-9 1 15 13.9170 0.4496 
-9 1 16 -11.3557 -0.9177 
-9 1 17 9.4793 -0.3104 
-9 1 18 -0.3385 0.2919 
-9 1 19 -8.0391 0.3039 
-9 1 20 26.6325 -0.1048 
-9 1 21 -4.9343 -0.3159 
-9 1 22 -6.0969 -0.1651 
-9 1 23 10.6238 -0.0562 
-9 3 1 -38.8475 -1.3285 
-9 3 3 -13.7591 0.7977 
-9 3 4 62.3336 -0.4779 
-9 3 5 0.8602 -0.1453 
-9 3 6 0.5836 -0.2688 
-9 3 7 0.3519 -0.0764 
-9 3 8 9.7505 0.2099 
-9 3 9 -39.9860 0.5101 
-9 3 10 -22.4335 0.0459 
-9 3 11 3.7000 -0.4102 
-9 3 12 -2.7992 0.1173 
-9 3 13 7.7762 -0.1909 
-9 3 14 -12.8081 0.5208 
-9 3 15 -5.0957 -0.3667 
-9 3 16 -20.2244 -0.1461 
-9 3 17 1.0214 -0.6547 
-9 3 18 20.0844 0.2969 
-9 3 19 5.1100 0.5728 
-9 3 20 -2.4901 0.1215 
-9 3 21 -0.8879 0.1103 
-9 3 22 5.3662 -0.5886 
-9 3 23 10.9535 0.7663 
-9 5 1 -21.4383 -0.6976 
-9 5 2 24.4065 -0.3962 
-9 5 3 24.8084 0.5536 
-9 5 5 26.4636 0.5114 
-9 5 6 79.9082 -0.6568 
-9 5 7 -29.3410 -0.2128 
-9 5 8 23.4040 -0.2031 
-9 5 9 -13.0230 0.0894 
-9 5 10 -23.8273 -0.6297 
-9 5 11 16.1049 0.7112 
-9 5 12 11.0255 0.8228 
-9 5 13 -21.2072 -0.8398 
-9 5 14 4.9359 -0.8240 
-9 5 15 -4.9250 -0.2894 
-9 5 16 15.7251 1.5076 
-9 5 17 0.1096 0.4297 
-9 5 18 9.2378 -0.4060 
-9 5 19 2.9375 -0.8734 
-9 5 20 -5.4702 -0.4718 
-9 5 21 1.0575 0.5199 
-9 5 22 -4.9526 0.0100 
-9 5 23 -7.9675 -0.0936 
-9 7 1 82.6947 0.4744 
-9 7 2 21.4261 0.5734 
-9 7 3 -21.4970 -0.1847 
-9 7 4 11.8037 -0.9712 
-9 7 5 -31.6795 -0.5824 
-9 7 6 28.3409 0.1886 
-9 7 7 3.4846 0.7279 
-9 7 8 29.6524 0.2080 
-9 7 9 36.2949 -0.1690 
-9 7 10 5.8697 -0.7463 
-9 7 11 -13.5971 0.2111 
-9 7 12 9.8539 0.2404 
-9 7 13 -5.3514 0.1525 
-9 7 14 -1.5239 0.0504 
-9 7 15 -4.5855 -0.2933 
-9 7 16 -0.4081 -0.2725 
-9 7 17 -1.2779 -0.0563 
-9 7 18 -6.4402 0.1567 
-9 7 19 12.7575 0.0616 
-9 7 20 18.6457 0.1260 
-9 7 21 0.9400 0.1484 
-9 7 22 0.6464 0.0875 
-9 7 23 2.9575 0.3802 
-9 9 1 47.0264 0.0070 
-9 9 2 -16.7376 0.0245 
-9 9 3 -29.0400 -0.0455 
-9 9 4 50.0769 0.1030 
-9 9 5 -15.9112 0.3529 
-9 9 6 8.9850 0.1548 
-9 9 7 35.5164 -0.3587 
-9 9 8 -11.5850 -0.0320 
-9 9 9 23.7932 -0.2124 
-9 9 10 0.6492 -0.0903 
-9 9 11 -25.9130 0.2735 
-9 9 12 0.9726 -0.1164 
-9 9 13 5.5609 -0.1807 
-9 9 14 29.0910 -0.0075 
-9 9 15 -8.5128 0.3843 
-9 9 16 2.2488 -0.0180 
-9 9 17 8.6899 -0.0759 
-9 9 18 2.1537 0.0464 
-9 9 19 -9.6926 -0.4057 
-9 9 20 -1.6915 -0.0422 
-9 9 21 -8.2305 0.2086 
-9 9 22 -9.6075 -0.4977 
-9 11 1 8.2376 0.2082 
-9 11 2 20.7248 0.2164 
-9 11 3 -2.3894 0.1712 
-9 11 4 24.4337 -0.4918 
-9 11 5 -17.4290 -0.2985 
-9 11 6 -3.8187 0.6104 
-9 11 7 23.0554 -0.0864 
-9 11 8 5.4655 -0.1470 
-9 11 9 -37.3990 -0.0086 
-9 11 10 -8.6742 0.5272 
-9 11 11 5.0561 -0.0294 
-9 11 12 -0.8854 -0.5438 
-9 11 13 -12.2477 0.1308 
-9 11 14 7.2634 0.3420 
-9 11 15 -16.3316 -0.0568 
-9 11 16 20.5992 -0.4781 
-9 11 17 -6.1169 -0.2063 
-9 11 18 15.6306 0.1490 
-9 11 19 -9.0868 0.1823 
-9 11 20 13.5347 0.2160 
-9 11 21 -10.9091 0.0615 
-9 11 22 3.0580 -0.2616 
-9 13 1 -2.1591 0.0854 
-9 13 2 25.5761 -0.5283 
-9 13 3 -10.4368 -0.0268 
-9 13 4 -33.2975 0.6998 
-9 13 5 2.7134 0.1613 
-9 13 6 -42.3405 -0.1780 
-9 13 7 -3.2357 -0.3853 
-9 13 8 -4.5884 0.1263 
-9 13 9 -13.8226 0.0118 
-9 13 10 3.2171 0.1150 
-9 13 11 -2.0719 -0.0856 
-9 13 12 -4.9581 -0.2567 
-9 13 13 1.3645 -0.0217 
-9 13 14 -7.1129 0.1188 
-9 13 15 -16.5495 -0.0054 
-9 13 16 34.2008 0.0997 
-9 13 17 -8.6532 0.1599 
-9 13 18 6.6796 -0.0926 
-9 13 19 -3.3462 0.0524 
-9 13 20 7.9172 0.0742 
-9 13 21 -11.0150 -0.2688 
-9 13 22 -3.8090 0.3551 
-9 15 1 -13.4054 0.0722 
-9 15 2 3.7024 -0.1928 
-9 15 3 -0.6015 0.1915 
-9 15 4 26.9276 0.1789 
-9 15 5 35.6743 -0.2560 
-9 15 6 -7.2460 -0.2277 
-9 15 7 -23.0801 -0.0160 
-9 15 8 17.8304 0.2172 
-9 15 9 5.3114 0.1105 
-9 15 10 7.2307 -0.0204 
-9 15 11 -3.7494 -0.0773 
-9 15 12 -2.4199 0.1510 
-9 15 13 -6.0970 0.0341 
-9 15 14 -1.1388 -0.1684 
-9 15 15 -13.6366 -0.2908 
-9 15 16 8.8614 0.0560 
-9 15 17 0.2313 0.3243 
-9 15 18 2.8146 -0.2722 
-9 15 19 -7.3656 -0.0972 
-9 15 20 4.8736 0.1544 
-9 15 21 -0.1267 0.3525 
-9 17 1 -30.5226 0.1383 
-9 17 2 -4.6808 -0.0736 
-9 17 3 -20.8763 -0.0562 
-9 17 4 11.0544 0.0079 
-9 17 5 -1.0520 0.0211 
-9 17 6 11.8973 -0.2289 
-9 17 7 -13.1267 0.2812 
-9 17 8 -6.1593 0.2312 
-9 17 9 7.2931 0.0217 
-9 17 10 -18.1737 -0.3452 
-9 17 11 -2.9123 -0.2806 
-9 17 12 1.0482 0.2093 
-9 17 13 -14.8914 0.1692 
-9 17 14 11.1384 0.0665 
-9 17 15 4.6638 0.1015 
-9 17 16 2.0098 0.0150 
-9 17 17 4.6537 -0.3022 
-9 17 18 -4.0856 -0.2448 
-9 17 19 9.9868 0.3868 
-9 17 20 1.0948 0.3292 
-9 19 1 -8.7222 -0.1728 
-9 19 2 8.5493 0.3015 
-9 19 3 12.5919 -0.1776 
-9 19 4 27.6788 -0.0778 
-9 19 5 -17.8276 0.0678 
-9 19 6 13.1456 0.0831 
-9 19 7 9.6528 0.0413 
-9 19 8 -10.2254 -0.2657 
-9 19 9 5.5061 -0.0216 
-9 19 10 -7.3930 0.1155 
-9 19 11 16.7723 0.2374 
-9 19 12 17.2151 -0.1128 
-9 19 13 4.0491 -0.1004 
-9 19 14 3.0441 -0.2492 
-9 19 15 -3.3370 -0.1468 
-9 19 16 5.0673 0.2619 
-9 19 17 -7.9567 -0.0008 
-9 19 18 -6.1390 0.1209 
-9 19 19 0.2763 0.2191 
-9 21 1 -30.8610 0.0692 
-9 21 2 -6.8093 0.4622 
-9 21 3 -3.8436 -0.1117 
-9 21 4 8.4710 -0.2525 
-9 21 5 -9.6555 -0.1808 
-9 21 6 -2.6627 0.1560 
-9 21 7 -3.4979 0.1498 
-9 21 8 7.5991 0.0140 
-9 21 9 -1.0951 -0.1492 
-9 21 10 -7.0530 -0.0487 
-9 21 11 -12.2791 0.2615 
-9 21 12 13.5974 -0.1671 
-9 21 13 -0.0478 0.1155 
-9 21 14 6.4828 0.1190 
-9 21 15 -2.7255 0.1514 
-9 21 16 15.2237 -0.1441 
-9 21 17 -0.3433 -0.1578 
-9 21 18 23.3175 0.1779 
-9 23 1 -6.4704 0.0121 
-9 23 2 14.4383 -0.3136 
-9 23 3 -0.5359 -0.0342 
-9 23 4 -3.7923 0.1233 
-9 23 5 -12.2202 0.2302 
-9 23 6 15.7753 -0.0122 
-9 23 7 8.7972 -0.3340 
-9 23 8 15.4343 -0.0867 
-9 23 9 6.1257 0.1096 
-9 23 10 10.1343 0.2851 
-9 23 11 -4.4821 0.0972 
-9 23 12 18.4266 -0.1486 
-9 23 13 1.1254 -0.3222 
-9 23 14 8.3882 0.1071 
-9 23 15 -7.2555 0.1800 
-9 23 16 8.2052 0.0263 
-9 23 17 1.5310 0.5516 
-9 25 1 -7.6562 0.0284 
-9 25 2 -0.9752 -0.1075 
-9 25 3 -1.9177 0.1865 
-9 25 4 -19.6927 -0.1889 
-9 25 5 -10.7688 -0.0172 
-9 25 6 8.4065 -0.0631 
-9 25 7 -4.5535 0.0877 
-9 25 8 14.0083 0.1633 
-9 25 9 -10.0322 -0.0894 
-9 25 10 -6.6704 -0.2457 
-9 25 11 -13.4742 -0.2659 
-9 25 12 12.2262 0.4557 
-9 25 13 2.7510 -0.1661 
-9 25 14 12.6817 0.0703 
-9 25 15 -0.0358 0.2988 
-9 25 16 -1.4088 -0.2601 
-9 27 1 -4.9733 -0.3056 
-9 27 2 0.8161 0.0056 
-9 27 3 8.5200 -0.0353 
-9 27 4 5.2074 0.0231 
-9 27 5 2.9911 0.2079 
-9 27 6 7.0019 -0.0100 
-9 27 7 2.8615 -0.1212 
-9 27 8 2.1109 -0.1079 
-9 27 9 -3.7797 0.0961 
-9 27 10 21.0754 -0.1076 
-9 27 11 4.0001 -0.1531 
-9 27 12 12.5259 0.1977 
-9 27 13 -20.1499 0.3070 
-9 27 14 11.9276 0.1938 
-9 29 1 1.2196 -0.1033 
-9 29 2 -4.5658 0.1787 
-9 29 3 -2.1683 -0.0877 
-9 29 4 -3.7239 0.0820 
-9 29 5 -0.6059 -0.0960 
-9 29 6 -3.4367 0.1194 
-9 29 7 2.1901 -0.2164 
-9 29 8 1.2385 -0.3286 
-9 29 9 1.4485 0.2212 
-9 29 10 -3.9389 -0.2135 
-9 29 11 -11.9566 -0.0283 
-9 29 12 -1.0480 -0.9668 
-9 31 1 3.4361 0.4037 
-9 31 2 6.6746 0.0913 
-9 31 3 -4.6157 -0.0082 
-9 31 4 3.7879 -0.1480 
-9 31 5 -3.1696 -0.4234 
-9 31 6 -4.8167 0.4211 
-9 31 7 14.2288 0.1279 
-9 31 8 -6.3710 -0.1171 
-9 31 9 12.6875 0.3511 
-9 33 2 7.5922 -0.7637 
-9 33 3 -6.6394 0.1022 
-8 0 2 -154.0091 4.6305 
-8 0 3 -0.5671 2.6205 
-8 0 4 241.0316 -3.3425 
-8 0 5 101.5204 -5.2444 
-8 0 6 -47.4072 -0.6781 
-8 0 7 100.2452 1.9161 
-8 0 8 -40.3792 2.3702 
-8 0 9 -26.1481 0.8490 
-8 0 10 48.7137 2.2986 
-8 0 11 -1.4516 -0.7931 
-8 0 12 28.0448 -3.2846 
-8 0 13 11.7148 -1.9936 
-8 0 14 -10.3001 2.9261 
-8 0 15 -14.8147 3.3846 
-8 0 16 1.4643 -3.8567 
-8 0 17 0.7894 -2.5912 
-8 0 18 -17.3637 -0.4978 
-8 0 19 -11.5463 3.3981 
-8 0 20 0.7010 0.5634 
-8 0 21 -10.1297 -0.0921 
-8 0 22 10.0452 0.4151 
-8 0 23 -11.9037 -0.6680 
-8 2 1 54.7458 -1.8250 
-8 2 2 -84.6634 -1.6352 
-8 2 3 140.0844 -0.0156 
-8 2 4 16.2103 1.6180 
-8 2 5 74.4433 1.3111 
-8 2 6 -23.3973 -0.3103 
-8 2 7 70.6962 -1.7150 
-8 2 8 54.6535 -0.0477 
-8 2 9 -3.1189 0.6915 
-8 2 10 18.3950 0.3459 
-8 2 11 -19.2234 -0.9824 
-8 2 12 -41.3533 -0.1107 
-8 2 13 -28.5899 0.5657 
-8 2 14 -9.8843 0.5082 
-8 2 15 -5.5404 0.0452 
-8 2 16 -9.6490 -0.6915 
-8 2 17 8.5997 0.6572 
-8 2 18 0.3862 -0.2885 
-8 2 19 -11.2422 0.4305 
-8 2 20 -0.7004 -0.3101 
-8 2 21 -11.3594 -0.3166 
-8 2 22 -4.4300 -0.4489 
-8 2 23 -13.2544 0.4535 
-8 4 2 17.8547 -0.2800 
-8 4 3 30.3463 0.9156 
-8 4 4 -102.6171 0.0810 
-8 4 5 1.9603 -0.3553 
-8 4 6 47.1947 -0.6248 
-8 4 7 -18.7159 0.4422 
-8 4 8 -4.7770 0.4131 
-8 4 9 10.4961 -0.2905 
-8 4 10 -8.2179 -0.2546 
-8 4 11 2.3969 0.2895 
-8 4 12 8.0664 0.1620 
-8 4 13 -12.8554 -0.5287 
-8 4 14 12.7920 0.2403 
-8 4 15 -7.5312 -0.0358 
-8 4 16 -1.9897 -0.1005 
-8 4 17 -24.7864 -0.2188 
-8 4 18 -10.7257 0.2756 
-8 4 19 -7.5967 0.0237 
-8 4 20 -4.9720 -0.0565 
-8 4 21 5.6466 0.1534 
-8 4 22 -0.1756 -0.3345 
-8 4 23 11.9375 -0.2585 
-8 6 1 86.5467 0.4497 
-8 6 2 40.6253 -0.4322 
-8 6 3 -48.3691 -0.2122 
-8 6 4 -41.9776 -0.4670 
-8 6 5 15.0695 0.6223 
-8 6 6 29.1393 0.0998 
-8 6 7 -10.9329 0.5397 
-8 6 8 52.9043 -0.5689 
-8 6 9 22.7475 -0.2179 
-8 6 10 -27.7500 -0.3641 
-8 6 11 4.2591 0.4315 
-8 6 12 12.7355 0.8291 
-8 6 13 -15.6863 -0.0342 
-8 6 14 16.5103 -0.5506 
-8 6 15 1.2645 -0.8959 
-8 6 16 2.4712 0.7345 
-8 6 17 -17.0653 0.7132 
-8 6 18 -2.6272 0.0591 
-8 6 19 3.6511 -0.8509 
-8 6 20 11.5654 0.0639 
-8 6 21 -3.4767 0.2502 
-8 6 22 6.0429 0.3687 
-8 6 23 6.4675 0.4224 
-8 8 1 5.8716 0.1214 
-8 8 2 19.5919 0.6914 
-8 8 3 43.7175 -0.0973 
-8 8 4 -11.9377 -0.3268 
-8 8 5 5.0685 -0.3826 
-8 8 6 -44.4275 0.0900 
-8 8 7 -25.7496 0.6328 
-8 8 8 -15.6649 -0.0116 
-8 8 9 43.0972 -0.4774 
-8 8 10 -35.0901 -0.2168 
-8 8 11 10.1416 0.3965 
-8 8 12 7.4033 0.2867 
-8 8 13 14.2687 -0.4509 
-8 8 14 1.4495 -0.0340 
-8 8 15 -2.9474 -0.0844 
-8 8 16 10.6092 0.0601 
-8 8 17 10.6395 0.1072 
-8 8 18 -5.6675 -0.0623 
-8 8 19 -2.0403 -0.2987 
-8 8 20 11.9942 -0.2291 
-8 8 21 16.9882 0.0883 
-8 8 22 4.2360 -0.4390 
-8 8 23 -1.1903 -0.1485 
-8 10 1 28.3229 -0.1624 
-8 10 2 82.9393 0.5837 
-8 10 3 32.6276 -0.0413 
-8 10 4 -4.9531 0.1617 
-8 10 5 -38.4800 -0.4601 
-8 10 6 -41.5852 0.0937 
-8 10 7 68.2074 -0.1858 
-8 10 8 -7.2594 0.1350 
-8 10 9 24.0627 0.0870 
-8 10 10 11.6964 0.2680 
-8 10 11 1.5905 -0.3874 
-8 10 12 -5.9752 -0.4393 
-8 10 13 -12.3749 -0.1079 
-8 10 14 7.8168 0.4221 
-8 10 15 -1.2878 0.6425 
-8 10 16 1.1963 -0.2368 
-8 10 17 -0.6318 -0.3564 
-8 10 18 -18.0970 -0.4210 
-8 10 19 -5.3422 0.5515 
-8 10 20 13.6618 0.2663 
-8 10 21 6.3371 0.3381 
-8 10 22 -7.3536 -0.4133 
-8 12 1 -27.2089 -0.0570 
-8 12 2 2.4699 -0.4454 
-8 12 3 -21.3616 -0.4863 
-8 12 4 12.8154 0.5761 
-8 12 5 25.8181 0.4674 
-8 12 6 32.6664 0.2744 
-8 12 7 6.0762 -0.5374 
-8 12 8 -16.2420 -0.3476 
-8 12 9 -21.9841 0.0459 
-8 12 10 6.1534 0.3232 
-8 12 11 -5.8602 0.1857 
-8 12 12 -8.4529 -0.2116 
-8 12 13 6.8197 -0.0213 
-8 12 14 10.9005 -0.0476 
-8 12 15 -3.8073 -0.0500 
-8 12 16 1.1688 -0.3375 
-8 12 17 -10.6478 0.2263 
-8 12 18 -7.6137 0.0646 
-8 12 19 15.8523 -0.0524 
-8 12 20 12.3724 -0.0675 
-8 12 21 -5.5557 -0.5203 
-8 12 22 -3.4747 0.0162 
-8 14 1 24.3028 -0.0468 
-8 14 2 25.1086 -0.1016 
-8 14 3 8.2827 0.2099 
-8 14 4 10.1198 0.1475 
-8 14 5 11.9467 -0.1388 
-8 14 6 1.9348 -0.3183 
-8 14 7 -11.0319 0.0399 
-8 14 8 2.6036 0.1280 
-8 14 9 12.9602 0.2443 
-8 14 10 -16.5662 -0.2937 
-8 14 11 -2.6123 -0.0708 
-8 14 12 6.2997 -0.0573 
-8 14 13 10.9191 0.1261 
-8 14 14 -23.1213 -0.0023 
-8 14 15 -15.2463 0.0831 
-8 14 16 3.1798 -0.1018 
-8 14 17 -4.8231 0.1177 
-8 14 18 -12.3491 0.1927 
-8 14 19 -3.1539 -0.0114 
-8 14 20 6.0092 0.5762 
-8 14 21 1.2141 -0.3646 
-8 16 1 -20.3627 0.2125 
-8 16 2 -20.4857 -0.2569 
-8 16 3 -0.7378 -0.3057 
-8 16 4 17.7116 0.1294 
-8 16 5 2.7444 0.4974 
-8 16 6 6.2288 -0.1523 
-8 16 7 -4.7670 -0.0188 
-8 16 8 -13.0485 -0.1506 
-8 16 9 1.3775 0.2925 
-8 16 10 12.3828 -0.2937 
-8 16 11 -1.5884 -0.0307 
-8 16 12 17.2575 0.3762 
-8 16 13 14.3575 0.1400 
-8 16 14 -12.4054 -0.1867 
-8 16 15 -11.8567 -0.4747 
-8 16 16 6.4094 0.2801 
-8 16 17 3.9615 0.2003 
-8 16 18 0.9165 -0.0880 
-8 16 19 -4.9763 -0.3749 
-8 16 20 2.9407 -0.3226 
-8 16 21 -10.0292 -0.3352 
-8 18 1 8.2030 -0.0886 
-8 18 2 -10.9123 0.3355 
-8 18 3 22.6525 0.1489 
-8 18 4 11.0118 -0.2325 
-8 18 5 1.8072 -0.4399 
-8 18 6 -2.0109 -0.0523 
-8 18 7 8.9873 0.4702 
-8 18 8 -1.8582 0.2020 
-8 18 9 9.3816 -0.2658 
-8 18 10 13.9402 -0.0850 
-8 18 11 -13.2297 0.0179 
-8 18 12 6.3480 0.0515 
-8 18 13 -8.2346 -0.1622 
-8 18 14 9.3393 0.0870 
-8 18 15 4.0044 0.0280 
-8 18 16 16.3010 0.1592 
-8 18 17 -1.1155 -0.4463 
-8 18 18 2.1808 -0.0729 
-8 18 19 -2.3051 0.3937 
-8 18 20 -8.1535 0.0010 
-8 20 1 -3.1625 -0.0815 
-8 20 2 -25.5288 0.0637 
-8 20 3 7.0209 -0.0453 
-8 20 4 1.7096 0.0178 
-8 20 5 -0.2168 0.0899 
-8 20 6 9.1234 0.2488 
-8 20 7 -0.7850 -0.1840 
-8 20 8 3.2451 0.0378 
-8 20 9 -4.8099 -0.3121 
-8 20 10 7.3734 0.1067 
-8 20 11 -6.2289 0.1353 
-8 20 12 2.7218 -0.0060 
-8 20 13 -8.5588 0.0114 
-8 20 14 14.4813 -0.0937 
-8 20 15 -15.1793 0.0341 
-8 20 16 -2.5567 0.1878 
-8 20 17 -16.3009 0.0562 
-8 20 18 7.1822 0.0425 
-8 20 19 -8.5162 0.0511 
-8 22 1 6.0452 0.0229 
-8 22 2 -5.3363 -0.0482 
-8 22 3 -15.1281 0.1284 
-8 22 4 4.2316 -0.1602 
-8 22 5 3.6251 -0.0881 
-8 22 6 16.0934 0.1466 
-8 22 7 -0.1852 -0.0843 
-8 22 8 18.5315 -0.0579 
-8 22 9 -8.7547 -0.2100 
-8 22 10 22.3201 0.2525 
-8 22 11 -12.5356 0.3581 
-8 22 12 5.2792 -0.1592 
-8 22 13 -9.1769 -0.0122 
-8 22 14 7.9468 -0.0823 
-8 22 15 -9.3278 0.3955 
-8 22 16 -5.2889 -0.1873 
-8 22 17 -8.7169 -0.0449 
-8 22 18 -6.2551 0.4924 
-8 24 1 -16.3499 0.0144 
-8 24 2 14.5339 -0.0967 
-8 24 3 -4.6210 0.1740 
-8 24 4 3.7667 -0.0628 
-8 24 5 15.7373 0.0964 
-8 24 6 1.5150 -0.2021 
-8 24 7 -16.6216 -0.0977 
-8 24 8 2.2916 0.0165 
-8 24 9 0.0703 0.2434 
-8 24 10 4.4741 -0.0742 
-8 24 11 -1.1878 -0.2418 
-8 24 12 22.9243 0.0490 
-8 24 13 -11.4040 -0.0642 
-8 24 14 -2.6761 -0.0790 
-8 24 15 -13.9142 0.2043 
-8 24 16 -3.9692 -0.4303 
-8 24 17 -4.4720 0.0109 
-8 26 1 -4.1169 0.0475 
-8 26 2 0.4668 -0.1032 
-8 26 3 -6.0969 -0.1191 
-8 26 4 -13.3863 -0.0197 
-8 26 5 0.9927 0.1709 
-8 26 6 -3.5437 -0.1019 
-8 26 7 -6.6613 0.0715 
-8 26 8 9.7876 -0.2696 
-8 26 9 9.7312 0.1323 
-8 26 10 4.3078 0.0720 
-8 26 11 -18.8978 0.0079 
-8 26 12 -8.5110 0.1468 
-8 26 13 -11.9474 -0.2214 
-8 26 14 0.0978 -0.0570 
-8 26 15 1.3159 -0.3608 
-8 28 1 12.6786 -0.2014 
-8 28 2 2.0202 0.2850 
-8 28 3 2.8739 0.0285 
-8 28 4 2.7295 -0.0541 
-8 28 5 -5.9613 -0.3357 
-8 28 6 -0.3376 0.0295 
-8 28 7 -2.2670 -0.0419 
-8 28 8 9.7289 0.2068 
-8 28 9 -1.8352 0.0084 
-8 28 10 -3.9707 -0.0561 
-8 28 11 3.3273 -0.3609 
-8 28 12 5.2712 -0.0660 
-8 28 13 -9.1845 0.0603 
-8 30 1 -4.1879 -0.0870 
-8 30 2 -11.7559 0.0105 
-8 30 3 -2.3049 -0.1922 
-8 30 4 2.8046 0.0748 
-8 30 5 -1.0612 0.2278 
-8 30 6 6.6159 0.2692 
-8 30 7 -12.9055 -0.0563 
-8 30 8 5.1040 -0.1720 
-8 30 9 3.2749 -0.3926 
-8 30 10 -4.8939 0.6149 
-8 30 11 -1.1366 0.6853 
-8 32 1 0.8755 -0.0454 
-8 32 2 5.0331 0.4471 
-8 32 3 -0.5425 0.5513 
-8 32 4 -4.4278 -0.3750 
-8 32 5 -0.4453 -0.4695 
-8 32 6 7.1195 -0.6694 
-8 32 7 2.0528 0.2875 
-8 32 8 16.8765 0.6147 
-7 1 1 -85.0636 -0.1040 
-7 1 2 -17.3639 0.5479 
-7 1 3 -27.7975 1.1939 
-7 1 4 -165.7239 0.9665 
-7 1 5 25.6536 0.2251 
-7 1 6 -37.6096 -1.0570 
-7 1 7 31.4452 -0.2820 
-7 1 8 8.2316 -0.5378 
-7 1 9 -55.3197 0.8267 
-7 1 10 36.7511 -0.4990 
-7 1 11 -26.8487 -0.6767 
-7 1 12 -18.3739 -0.5337 
-7 1 13 6.5032 0.4334 
-7 1 14 -9.8016 1.0226 
-7 1 15 -11.4807 0.1413 
-7 1 16 -2.9590 -0.0281 
-7 1 17 -16.4121 -0.4228 
-7 1 18 -29.6697 -0.2174 
-7 1 19 -5.4316 -0.0398 
-7 1 20 10.6105 -0.1529 
-7 1 21 -6.6120 -0.2357 
-7 1 22 2.7376 0.1444 
-7 1 23 -9.7713 0.0902 
-7 3 1 54.0034 -0.9882 
-7 3 2 40.0518 -0.8587 
-7 3 3 -17.6181 0.9401 
-7 3 4 -31.6939 0.5894 
-7 3 5 153.8160 -1.4845 
-7 3 6 -10.4233 -0.8604 
-7 3 7 -0.3083 0.5202 
-7 3 8 15.8722 0.3212 
-7 3 9 -15.6519 0.4175 
-7 3 10 40.0234 0.7465 
-7 3 11 8.5634 0.2357 
-7 3 12 2.7972 -1.0887 
-7 3 13 7.1542 -0.4199 
-7 3 14 1.8654 0.5544 
-7 3 15 3.3532 0.4783 
-7 3 16 5.9871 -0.3761 
-7 3 17 5.4494 -0.5545 
-7 3 18 -8.7916 0.1830 
-7 3 19 -2.7114 0.2551 
-7 3 20 8.5738 0.2063 
-7 3 21 -2.4031 -0.1323 
-7 3 22 0.0893 -0.0786 
-7 3 23 0.2539 -0.2497 
-7 5 1 42.2772 1.4008 
-7 5 2 173.3223 -0.1378 
-7 5 3 117.5741 -1.3726 
-7 5 4 172.1591 0.0403 
-7 5 5 12.1926 0.7957 
-7 5 6 -19.9941 0.9651 
-7 5 7 -77.2322 0.0537 
-7 5 8 37.3375 -0.5958 
-7 5 9 47.8736 -0.8595 
-7 5 10 -2.0039 -0.2834 
-7 5 11 2.3346 -0.0187 
-7 5 12 26.7277 0.6031 
-7 5 13 -31.0905 1.1506 
-7 5 14 19.6092 -0.4925 
-7 5 15 1.7019 -1.0898 
-7 5 16 8.9922 -0.0993 
-7 5 17 -1.0680 0.9492 
-7 5 18 -8.7230 0.3623 
-7 5 19 -10.0462 -0.6060 
-7 5 20 -4.8545 0.0303 
-7 5 21 11.7793 0.1179 
-7 5 22 11.7924 -0.0212 
-7 5 23 9.5064 -0.2049 
-7 7 1 53.5275 0.0012 
-7 7 2 65.7945 0.7524 
-7 7 3 48.4688 -0.0870 
-7 7 4 28.1072 -0.1196 
-7 7 5 -56.5181 -0.6105 
-7 7 6 -16.6633 -0.1200 
-7 7 7 -41.3127 0.3053 
-7 7 8 23.8742 0.3352 
-7 7 9 -23.5249 -0.3448 
-7 7 10 -11.9939 0.2637 
-7 7 11 -25.5713 0.4459 
-7 7 12 9.3556 -0.3991 
-7 7 13 -1.5064 -0.3188 
-7 7 14 9.0054 -0.1001 
-7 7 15 1.4924 0.3081 
-7 7 16 10.2580 0.0828 
-7 7 17 10.1999 -0.0199 
-7 7 18 -1.0075 -0.1249 
-7 7 19 -11.5118 -0.3077 
-7 7 20 -6.4278 0.1445 
-7 7 21 -5.5305 0.0418 
-7 7 22 -13.2636 -0.0047 
-7 7 23 -6.5682 -0.0526 
-7 9 1 -11.3902 0.3974 
-7 9 2 -25.1388 0.6386 
-7 9 3 26.7173 -0.3877 
-7 9 4 -1.9434 -0.2373 
-7 9 5 -24.0725 0.2931 
-7 9 6 -11.8335 0.2367 
-7 9 7 -32.3549 0.0013 
-7 9 8 13.6827 -0.1302 
-7 9 9 -25.0127 -0.1604 
-7 9 10 5.8865 -0.0288 
-7 9 11 1.2402 -0.0369 
-7 9 12 4.5273 0.0643 
-7 9 13 5.3581 0.1846 
-7 9 14 8.9536 -0.1078 
-7 9 15 -7.5995 -0.0118 
-7 9 16 -5.3672 0.1464 
-7 9 17 -1.3742 0.0750 
-7 9 18 -2.4142 -0.2081 
-7 9 19 1.4794 0.1843 
-7 9 20 11.5871 0.1850 
-7 9 21 11.7831 0.2566 
-7 9 22 -1.9585 -0.2790 
-7 11 1 -43.6966 -0.2983 
-7 11 2 34.3823 -0.1993 
-7 11 3 39.7334 0.4762 
-7 11 4 -13.6417 -0.0441 
-7 11 5 -68.8809 -0.1367 
-7 11 6 7.1869 -0.3634 
-7 11 7 -24.5191 0.2309 
-7 11 8 -12.9105 0.1727 
-7 11 9 -15.7608 -0.0614 
-7 11 10 5.4964 0.2820 
-7 11 11 -3.4361 0.1794 
-7 11 12 -15.4776 -0.3051 
-7 11 13 -7.0593 -0.4718 
-7 11 14 5.3928 0.2162 
-7 11 15 -8.0021 0.6835 
-7 11 16 15.8528 -0.2495 
-7 11 17 14.2787 -0.4289 
-7 11 18 17.3707 -0.1633 
-7 11 19 -2.6490 0.2416 
-7 11 20 11.1074 0.2409 
-7 11 21 -1.7390 -0.3518 
-7 11 22 -7.1529 -0.4049 
-7 13 1 -37.7315 -0.1003 
-7 13 2 15.8665 -0.4589 
-7 13 3 19.0290 0.0684 
-7 13 4 -2.4395 -0.1492 
-7 13 5 3.6481 0.6620 
-7 13 6 11.2397 -0.1836 
-7 13 7 8.3619 -0.2637 
-7 13 8 12.7671 -0.1265 
-7 13 9 29.9804 -0.0141 
-7 13 10 19.7137 -0.1559 
-7 13 11 16.8994 -0.2189 
-7 13 12 3.4662 0.3159 
-7 13 13 12.6806 0.0883 
-7 13 14 -2.2027 0.0914 
-7 13 15 -17.4755 -0.1280 
-7 13 16 4.4364 -0.1285 
-7 13 17 7.6090 0.0365 
-7 13 18 -5.8054 0.1632 
-7 13 19 -8.7670 -0.2113 
-7 13 20 -2.9326 0.2150 
-7 13 21 0.5554 -0.4360 
-7 15 1 14.6508 -0.1043 
-7 15 2 7.8809 0.0101 
-7 15 3 -18.8209 -0.1933 
-7 15 4 -9.5895 -0.0034 
-7 15 5 20.6770 0.1420 
-7 15 6 27.5951 -0.0048 
-7 15 7 -2.7056 0.0301 
-7 15 8 14.2504 0.1626 
-7 15 9 4.3310 0.1962 
-7 15 10 -14.5234 -0.3366 
-7 15 11 -17.9161 -0.1297 
-7 15 12 6.9961 0.2610 
-7 15 13 5.1742 0.1212 
-7 15 14 5.8606 -0.0614 
-7 15 15 -9.5840 -0.3820 
-7 15 16 -4.8161 -0.0733 
-7 15 17 -0.7753 0.0198 
-7 15 18 -2.9775 0.2993 
-7 15 19 -7.9022 -0.1953 
-7 15 20 -2.7688 -0.2706 
-7 15 21 -7.7245 -0.0777 
-7 17 1 -9.8239 -0.0586 
-7 17 2 -1.7889 0.2842 
-7 17 3 -4.5371 -0.0134 
-7 17 4 9.6262 0.2138 
-7 17 5 7.1918 -0.1700 
-7 17 6 29.5239 -0.0958 
-7 17 7 -11.3448 -0.1744 
-7 17 8 -0.9742 0.1240 
-7 17 9 8.3520 0.2222 
-7 17 10 -1.2040 -0.1997 
-7 17 11 -3.5190 -0.1504 
-7 17 12 26.8887 -0.0314 
-7 17 13 -0.6709 0.1011 
-7 17 14 -0.9091 -0.0048 
-7 17 15 0.5716 -0.1082 
-7 17 16 1.3500 0.3540 
-7 17 17 0.5078 0.1288 
-7 17 18 6.5040 -0.2404 
-7 17 19 4.1983 0.1723 
-7 17 20 -2.2964 -0.3737 
-7 19 1 2.5558 0.1227 
-7 19 2 -21.7183 -0.0521 
-7 19 3 -5.6799 -0.0755 
-7 19 4 -7.8664 -0.1289 
-7 19 5 -5.7772 -0.1434 
-7 19 6 -0.1911 0.3084 
-7 19 7 -10.4955 0.1758 
-7 19 8 -9.2747 0.0550 
-7 19 9 -0.4870 -0.2696 
-7 19 10 4.1494 -0.0144 
-7 19 11 -8.8286 0.2071 
-7 19 12 -14.3093 0.0992 
-7 19 13 -0.7707 0.0480 
-7 19 14 -2.4046 -0.0242 
-7 19 15 6.4684 -0.0952 
-7 19 16 -3.1090 0.0364 
-7 19 17 2.9567 0.0138 
-7 19 18 0.9336 -0.1366 
-7 19 19 9.3488 0.5980 
-7 21 1 1.0797 -0.0414 
-7 21 2 2.6291 0.0268 
-7 21 3 18.0138 0.3173 
-7 21 4 17.4567 -0.1007 
-7 21 5 6.7411 -0.0931 
-7 21 6 -14.7917 0.0485 
-7 21 7 -18.3036 0.0415 
-7 21 8 -3.2775 -0.0188 
-7 21 9 -22.1051 -0.1068 
-7 21 10 -3.0810 0.0300 
-7 21 11 -5.8603 0.1056 
-7 21 12 5.1086 -0.0233 
-7 21 13 -0.7551 -0.2119 
-7 21 14 4.6808 -0.0355 
-7 21 15 8.7503 0.4469 
-7 21 16 3.2456 -0.0288 
-7 21 17 2.4837 -0.3608 
-7 21 18 -1.5404 0.4353 
-7 23 1 13.7237 0.0146 
-7 23 2 12.5934 -0.1700 
-7 23 3 -21.2019 -0.1303 
-7 23 4 -2.5450 -0.1119 
-7 23 5 -5.2606 0.1982 
-7 23 6 -10.1950 0.1457 
-7 23 7 -3.1327 -0.0463 
-7 23 8 1.9112 -0.2626 
-7 23 9 -1.9106 -0.0265 
-7 23 10 -5.7775 0.1124 
-7 23 11 -7.9348 0.0939 
-7 23 12 -19.3371 0.0682 
-7 23 13 -6.0120 0.0718 
-7 23 14 12.5717 0.0184 
-7 23 15 -0.2086 0.0222 
-7 23 16 -2.1122 -0.3061 
-7 23 17 -4.0521 0.0826 
-7 25 1 12.1579 -0.0914 
-7 25 2 10.3413 0.0901 
-7 25 3 10.9518 0.1085 
-7 25 4 12.2105 0.2661 
-7 25 5 9.1063 -0.1214 
-7 25 6 13.4490 -0.3121 
-7 25 7 1.8987 -0.2123 
-7 25 8 4.6446 -0.0297 
-7 25 9 -7.0577 0.3285 
-7 25 10 -1.8010 0.0304 
-7 25 11 14.5181 -0.2128 
-7 25 12 -1.6233 -0.2569 
-7 25 13 -9.0088 0.0065 
-7 25 14 3.0093 0.1583 
-7 25 15 6.0983 0.3324 
-7 25 16 -3.2008 -0.3858 
-7 27 1 1.3986 0.2359 
-7 27 2 3.4680 -0.1858 
-7 27 3 7.9178 -0.2665 
-7 27 4 15.6508 0.0326 
-7 27 5 -0.8481 -0.1708 
-7 27 6 15.4050 0.1983 
-7 27 7 -0.9600 0.0531 
-7 27 8 9.8774 -0.0591 
-7 27 9 -18.0066 -0.0353 
-7 27 10 -3.9159 0.2706 
-7 27 11 -11.0614 -0.0259 
-7 27 12 11.5568 -0.1148 
-7 27 13 1.0189 0.2757 
-7 27 14 17.7702 0.2471 
-7 29 1 14.7132 0.0979 
-7 29 2 6.0797 0.1382 
-7 29 3 16.4636 0.2046 
-7 29 4 -4.8238 0.0028 
-7 29 5 -1.8065 -0.0338 
-7 29 6 20.3434 0.0197 
-7 29 7 -8.4429 0.0032 
-7 29 8 12.7591 0.1207 
-7 29 9 3.9967 -0.4336 
-7 29 10 2.9394 -0.2040 
-7 29 11 6.4612 0.0546 
-7 29 12 -11.1435 -0.0106 
-7 31 1 6.5566 -0.4213 
-7 31 2 11.1108 0.1635 
-7 31 3 8.8561 0.2512 
-7 31 4 5.3809 -0.0570 
-7 31 5 0.1323 0.0448 
-7 31 6 0.0125 -0.2700 
-7 31 7 -6.3071 0.2210 
-7 31 8 -10.1392 0.4039 
-7 31 9 -1.3995 0.4074 
-7 31 10 -6.4926 0.0069 
-7 33 1 2.0678 0.0712 
-7 33 2 7.2188 -0.0226 
-7 33 3 -7.1152 -0.5915 
-7 33 4 0.1575 -0.1842 
-7 33 5 -12.6679 0.3267 
-6 0 2 70.8866 -4.6549 
-6 0 3 -39.2247 5.5802 
-6 0 4 66.6059 3.0748 
-6 0 5 -79.5595 -2.2747 
-6 0 6 -29.7479 -2.4026 
-6 0 7 -113.1901 -0.5470 
-6 0 8 -13.7287 1.8034 
-6 0 9 -15.8434 1.1524 
-6 0 10 6.0924 2.1477 
-6 0 11 -30.0716 1.2483 
-6 0 12 -27.2748 -1.2024 
-6 0 13 -1.7229 -4.6346 
-6 0 14 -4.8615 -1.8020 
-6 0 15 -3.5144 1.6332 
-6 0 16 8.3024 3.4254 
-6 0 17 -0.6769 -0.5996 
-6 0 18 -8.4726 -0.7629 
-6 0 19 29.6341 0.6359 
-6 0 20 19.4208 0.0203 
-6 0 21 1.9122 -0.0459 
-6 0 22 18.4903 -0.4611 
-6 0 23 -6.0011 1.6753 
-6 2 1 13.5931 -0.2876 
-6 2 2 -180.6142 0.5910 
-6 2 3 59.5741 0.7124 
-6 2 4 -71.3992 0.5941 
-6 2 5 -15.8238 -0.1268 
-6 2 6 20.8859 -0.2512 
-6 2 7 -78.8905 -0.6975 
-6 2 8 -33.4241 0.4526 
-6 2 9 -72.2419 0.8841 
-6 2 10 -4.9128 -0.3025 
-6 2 11 -12.0283 -1.5599 
-6 2 12 -2.4696 -0.0273 
-6 2 13 14.8379 1.4794 
-6 2 14 9.5589 1.3080 
-6 2 15 -2.8502 -0.7020 
-6 2 16 12.0103 -0.9997 
-6 2 17 12.6573 -0.5170 
-6 2 18 -5.2808 0.5983 
-6 2 19 -6.3482 0.5323 
-6 2 20 -16.0597 -0.2347 
-6 2 21 -14.2240 -0.1248 
-6 2 22 14.4364 -0.2465 
-6 2 23 6.3682 -0.0607 
-6 4 1 59.5882 -1.0238 
-6 4 3 -102.0732 -0.9954 
-6 4 4 -33.8415 0.0678 
-6 4 5 -62.6997 -0.3673 
-6 4 6 43.9792 0.6949 
-6 4 7 53.9830 0.0803 
-6 4 8 -0.2456 -0.6160 
-6 4 9 5.8781 0.4439 
-6 4 10 6.5871 0.5458 
-6 4 11 -0.3821 -0.1493 
-6 4 12 12.3894 -0.7168 
-6 4 13 -7.1085 0.1554 
-6 4 14 11.5773 0.1420 
-6 4 15 -17.8880 0.1072 
-6 4 16 11.7432 -0.2144 
-6 4 17 -9.1951 0.0966 
-6 4 18 12.6057 -0.0026 
-6 4 19 8.6420 -0.0010 
-6 4 20 -6.3898 0.1203 
-6 4 21 -2.4180 -0.0649 
-6 4 22 -2.4657 0.3677 
-6 4 23 9.6395 0.1909 
-6 6 1 -84.6102 1.1471 
-6 6 2 137.2430 1.0232 
-6 6 3 -255.7311 -1.1854 
-6 6 4 36.3283 -0.7902 
-6 6 5 28.2729 0.5451 
-6 6 6 45.0757 0.8661 
-6 6 7 -11.8879 0.0534 
-6 6 8 -56.7242 -0.6644 
-6 6 9 -48.8811 -0.2773 
-6 6 10 -48.0722 -0.4385 
-6 6 11 4.1798 0.6998 
-6 6 12 17.9627 0.1581 
-6 6 13 -12.8618 0.2501 
-6 6 14 -4.7486 -0.4686 
-6 6 15 -22.4196 -0.2524 
-6 6 16 0.5308 0.0242 
-6 6 17 -11.8294 0.3409 
-6 6 18 1.5047 0.2069 
-6 6 19 -14.0308 -0.7675 
-6 6 20 0.2407 0.0026 
-6 6 21 3.1752 0.3919 
-6 6 22 -7.9879 0.0236 
-6 6 23 3.3498 -0.0684 
-6 8 1 89.7926 0.4139 
-6 8 2 86.7884 -0.0154 
-6 8 3 41.0257 0.3232 
-6 8 4 81.3555 -0.5814 
-6 8 5 58.0515 -0.1385 
-6 8 6 -33.8172 0.3584 
-6 8 7 -36.3606 0.1399 
-6 8 8 -10.9837 -0.2559 
-6 8 9 59.1915 -0.0427 
-6 8 10 -17.5416 -0.0852 
-6 8 11 11.0760 0.4097 
-6 8 12 -3.1781 -0.2156 
-6 8 13 -5.0581 0.1252 
-6 8 14 -14.4541 0.0093 
-6 8 15 -6.0340 -0.1995 
-6 8 16 0.8072 0.3384 
-6 8 17 12.1112 0.0072 
-6 8 18 0.0132 0.1854 
-6 8 19 -5.5791 -0.2469 
-6 8 20 -7.7258 0.0142 
-6 8 21 7.1943 -0.1785 
-6 8 22 2.2905 -0.0241 
-6 10 1 -104.8339 -0.1150 
-6 10 2 -89.5929 -0.5731 
-6 10 3 46.5128 0.7183 
-6 10 4 42.8254 0.4505 
-6 10 5 11.0871 -0.0364 
-6 10 6 -26.9135 -0.7369 
-6 10 7 -7.6168 -0.1494 
-6 10 8 -55.4741 0.4213 
-6 10 9 -23.0878 -0.1915 
-6 10 10 20.1859 0.1371 
-6 10 11 -19.6765 0.2912 
-6 10 12 -10.3764 -0.1011 
-6 10 13 4.4127 -0.6348 
-6 10 14 7.5121 -0.0610 
-6 10 15 -9.2354 0.3804 
-6 10 16 -10.0452 0.4191 
-6 10 17 0.9807 -0.2220 
-6 10 18 -9.3014 -0.3317 
-6 10 19 -7.5395 0.1050 
-6 10 20 -3.7507 0.3044 
-6 10 21 1.2037 0.2193 
-6 10 22 -3.0514 0.0021 
-6 12 1 26.6783 0.0721 
-6 12 2 57.5066 -0.3218 
-6 12 3 47.6088 0.0020 
-6 12 4 6.6898 0.0421 
-6 12 5 -14.5815 0.0836 
-6 12 6 32.3281 -0.1604 
-6 12 7 17.3432 -0.0017 
-6 12 8 17.4713 0.4835 
-6 12 9 -7.9532 -0.0087 
-6 12 10 38.1818 -0.0127 
-6 12 11 1.0951 -0.4898 
-6 12 12 2.6395 0.2618 
-6 12 13 14.0000 0.1388 
-6 12 14 9.7229 0.5059 
-6 12 15 -5.0374 0.0597 
-6 12 16 1.7869 -0.3361 
-6 12 17 -8.9002 -0.1392 
-6 12 18 -8.5250 -0.1843 
-6 12 19 -12.9890 0.2882 
-6 12 20 -7.4008 0.1257 
-6 12 21 -8.5423 -0.2935 
-6 14 1 -30.6417 -0.3044 
-6 14 2 -8.4556 -0.1342 
-6 14 3 -25.9828 -0.1622 
-6 14 4 -29.2885 0.3065 
-6 14 5 12.9269 0.1290 
-6 14 6 -0.6783 -0.0656 
-6 14 7 -12.3340 -0.3100 
-6 14 8 -14.1217 0.0183 
-6 14 9 3.7167 0.0939 
-6 14 10 -4.4212 0.0999 
-6 14 11 -1.5058 -0.0764 
-6 14 12 8.2456 -0.0676 
-6 14 13 6.4715 -0.1227 
-6 14 14 7.1739 -0.0234 
-6 14 15 -12.0409 0.0116 
-6 14 16 3.3189 -0.1357 
-6 14 17 -2.6234 0.1258 
-6 14 18 10.4762 0.0546 
-6 14 19 -11.6655 -0.1072 
-6 14 20 -2.1299 -0.4206 
-6 14 21 5.2267 -0.2129 
-6 16 1 2.6859 0.2756 
-6 16 2 1.9726 0.3381 
-6 16 3 8.4970 -0.3023 
-6 16 4 19.0557 0.0005 
-6 16 5 -9.0474 -0.0498 
-6 16 6 -10.4949 0.2304 
-6 16 7 16.3593 0.0651 
-6 16 8 7.4843 -0.0465 
-6 16 9 13.9336 0.0325 
-6 16 10 24.0815 -0.3210 
-6 16 11 15.6187 0.0408 
-6 16 12 -3.7183 0.0284 
-6 16 13 -16.3412 0.5086 
-6 16 14 -2.2611 -0.1189 
-6 16 15 -12.1286 -0.3203 
-6 16 16 8.2515 0.0388 
-6 16 17 2.0724 0.1129 
-6 16 18 1.1152 0.0479 
-6 16 19 -16.2546 0.0294 
-6 16 20 -6.2845 -0.4159 
-6 18 1 1.8759 -0.1639 
-6 18 2 -2.9387 -0.0909 
-6 18 3 -21.1385 0.2575 
-6 18 4 -7.4010 0.1193 
-6 18 5 -11.2991 -0.0610 
-6 18 6 8.4189 -0.1416 
-6 18 7 19.8069 -0.1104 
-6 18 8 -3.9412 -0.0431 
-6 18 9 -14.6320 0.1088 
-6 18 10 -1.6679 0.0857 
-6 18 11 0.8059 0.2165 
-6 18 12 -9.9373 -0.1916 
-6 18 13 12.1680 -0.0692 
-6 18 14 12.0624 -0.1528 
-6 18 15 -9.8449 0.1056 
-6 18 16 -3.3073 0.1919 
-6 18 17 -1.9915 0.0218 
-6 18 18 2.7853 -0.2290 
-6 18 19 14.5152 0.1559 
-6 18 20 -13.0256 -0.2353 
-6 20 1 18.8498 0.1322 
-6 20 2 11.9690 0.0240 
-6 20 3 -10.2337 0.1675 
-6 20 4 -0.6830 -0.2993 
-6 20 5 -7.4311 -0.0932 
-6 20 6 18.8699 0.0487 
-6 20 7 4.8182 0.2132 
-6 20 8 23.9188 -0.0335 
-6 20 9 17.1761 -0.2020 
-6 20 10 12.6519 0.0398 
-6 20 11 16.3793 -0.0791 
-6 20 12 -2.3726 0.2536 
-6 20 13 0.6114 -0.2872 
-6 20 14 6.0094 -0.0291 
-6 20 15 -10.4360 0.2047 
-6 20 16 -3.9856 -0.0948 
-6 20 17 5.1340 -0.0776 
-6 20 18 3.6927 -0.0019 
-6 20 19 4.6610 0.5785 
-6 22 1 -2.5207 -0.1517 
-6 22 2 9.6321 0.0054 
-6 22 3 -14.0151 0.0120 
-6 22 4 10.1411 -0.0227 
-6 22 5 -5.3132 -0.0184 
-6 22 6 8.0702 0.0073 
-6 22 7 -13.4173 0.2315 
-6 22 8 7.7465 -0.0268 
-6 22 9 -16.6280 -0.1050 
-6 22 10 9.0438 0.0404 
-6 22 11 -10.5840 -0.0678 
-6 22 12 3.8365 0.2267 
-6 22 13 4.0297 -0.2833 
-6 22 14 17.1208 0.1805 
-6 22 15 -6.1290 0.0239 
-6 22 16 -10.0278 -0.0532 
-6 22 17 6.8949 0.0405 
-6 22 18 -2.0665 0.4884 
-6 24 1 -0.4729 -0.0678 
-6 24 2 8.7620 0.1950 
-6 24 3 -14.0952 -0.2406 
-6 24 4 1.4776 -0.0546 
-6 24 5 7.0279 0.0729 
-6 24 6 0.2022 0.1808 
-6 24 7 5.0373 -0.2513 
-6 24 8 -11.5746 -0.2791 
-6 24 9 -3.6884 0.2774 
-6 24 10 2.2113 0.1339 
-6 24 11 -13.4844 0.0966 
-6 24 12 4.7831 -0.2539 
-6 24 13 1.3317 0.1644 
-6 24 14 9.3158 0.3246 
-6 24 15 -5.0775 0.0395 
-6 24 16 -4.0557 0.1531 
-6 26 1 -13.1157 0.2487 
-6 26 2 2.7624 -0.0135 
-6 26 3 2.1408 -0.0856 
-6 26 4 5.2395 0.0398 
-6 26 5 -16.5332 -0.1147 
-6 26 6 -9.3403 0.1151 
-6 26 7 8.4529 0.1988 
-6 26 8 -4.7868 0.0450 
-6 26 9 2.5304 0.1872 
-6 26 10 5.1366 -0.2310 
-6 26 11 0.2537 0.0807 
-6 26 12 12.2838 -0.5117 
-6 26 13 -0.7118 0.3228 
-6 26 14 -2.3622 0.0870 
-6 26 15 -0.1907 -0.4800 
-6 28 1 -19.2076 -0.0527 
-6 28 2 -9.3261 -0.0800 
-6 28 3 -4.0292 0.1957 
-6 28 4 3.2350 0.0323 
-6 28 5 -9.9962 -0.0198 
-6 28 6 -5.0358 0.0429 
-6 28 7 -5.6613 -0.2445 
-6 28 8 -14.7122 -0.2233 
-6 28 9 -4.3445 0.0160 
-6 28 10 10.9816 0.2532 
-6 28 11 -7.9414 -0.3856 
-6 28 12 3.9412 -0.5095 
-6 28 13 -1.8934 0.3161 
-6 30 1 -4.8620 0.0646 
-6 30 2 -16.3086 -0.0870 
-6 30 3 -1.2299 -0.0111 
-6 30 4 -3.3428 0.0743 
-6 30 5 -13.2241 -0.0206 
-6 30 6 6.0165 -0.2147 
-6 30 7 -1.8481 0.2524 
-6 30 8 4.1531 0.6540 
-6 30 9 -0.8836 -0.7117 
-6 30 10 4.3943 -0.4273 
-6 30 11 -3.9319 -0.7162 
-6 32 1 3.7155 -0.5060 
-6 32 2 0.2780 0.1797 
-6 32 3 3.5243 0.2946 
-6 32 4 -7.1305 0.6394 
-6 32 5 -7.8609 -0.2927 
-6 32 6 1.5710 -0.4123 
-6 32 7 -13.9927 -0.5162 
-6 32 8 -4.3670 0.2547 
-5 1 1 57.5608 -1.5433 
-5 1 2 61.0330 -0.4232 
-5 1 3 16.8360 1.1186 
-5 1 4 -65.0685 0.7464 
-5 1 5 -58.5914 -0.1511 
-5 1 6 106.0620 -0.4490 
-5 1 7 49.3282 -1.1524 
-5 1 8 -9.4961 0.0796 
-5 1 9 16.6440 -0.2418 
-5 1 10 -7.8864 -0.1164 
-5 1 11 -11.0559 0.3316 
-5 1 12 5.6974 0.2868 
-5 1 13 -1.9886 0.5953 
-5 1 14 -8.2451 -0.3043 
-5 1 15 -21.5778 0.1715 
-5 1 16 25.5636 -0.1622 
-5 1 17 20.4042 -0.0538 
-5 1 18 10.8987 0.1574 
-5 1 19 20.5863 -0.1929 
-5 1 20 7.9106 -0.2397 
-5 1 21 -13.2335 -0.3505 
-5 1 22 -4.8548 0.2846 
-5 1 23 -15.6164 0.5296 
-5 3 1 5.4448 -0.7590 
-5 3 2 176.1339 1.1072 
-5 3 3 -61.6166 -0.6514 
-5 3 4 -132.5494 0.4315 
-5 3 5 90.6499 0.4850 
-5 3 6 -99.4058 0.2762 
-5 3 7 -8.4056 -0.2739 
-5 3 8 -36.4713 -0.0765 
-5 3 9 -30.1767 0.7421 
-5 3 10 6.9004 -0.1180 
-5 3 11 4.6892 -0.1877 
-5 3 12 -24.9796 0.0100 
-5 3 13 -7.2551 0.0672 
-5 3 14 -9.0586 -0.5451 
-5 3 15 -12.0872 -0.1822 
-5 3 16 3.7413 0.1356 
-5 3 17 16.1735 0.5380 
-5 3 18 11.5145 0.1086 
-5 3 19 -13.5508 0.0713 
-5 3 20 -4.3199 -0.0473 
-5 3 21 0.3811 -0.2093 
-5 3 22 -0.1604 0.2789 
-5 3 23 -15.5614 -0.3853 
-5 5 1 -90.7623 0.7879 
-5 5 2 164.6482 1.9264 
-5 5 3 -184.7015 -0.4816 
-5 5 4 -58.4729 -1.3596 
-5 5 6 -42.0022 0.5876 
-5 5 7 19.5525 0.4817 
-5 5 8 -31.7328 -0.5021 
-5 5 9 3.0689 0.2223 
-5 5 10 -12.3709 0.0238 
-5 5 11 1.2678 -0.2698 
-5 5 12 -19.3832 -0.4643 
-5 5 13 -27.2365 0.1262 
-5 5 14 -5.0364 1.1308 
-5 5 15 -3.3391 0.3435 
-5 5 16 5.5343 -0.7352 
-5 5 17 9.5050 -0.4276 
-5 5 18 24.6816 -0.0165 
-5 5 19 6.8279 0.0029 
-5 5 20 -14.4515 0.0701 
-5 5 21 -4.1305 0.3134 
-5 5 22 -8.9621 -0.1852 
-5 7 1 -129.0151 0.3917 
-5 7 2 -151.0192 -0.9661 
-5 7 3 -36.6221 -0.6084 
-5 7 4 -20.5097 -0.0478 
-5 7 5 65.5577 0.7400 
-5 7 6 -22.6444 0.7318 
-5 7 7 9.8882 -0.2936 
-5 7 8 13.9242 -0.3130 
-5 7 9 23.1763 -0.1311 
-5 7 10 -8.4332 0.2256 
-5 7 11 6.4294 0.3320 
-5 7 12 -9.7009 0.3447 
-5 7 13 16.6869 -0.4251 
-5 7 14 -0.5515 -0.4325 
-5 7 15 -5.6883 -0.2839 
-5 7 16 5.2151 0.4731 
-5 7 17 -13.7147 0.4755 
-5 7 18 -10.9534 0.1974 
-5 7 19 -25.5084 -0.3216 
-5 7 20 -24.9734 -0.1371 
-5 7 21 5.6604 0.0715 
-5 7 22 -1.7038 -0.2689 
-5 9 1 85.7938 0.2073 
-5 9 2 -105.7615 0.0295 
-5 9 3 111.4133 0.4700 
-5 9 4 -71.2445 -0.1703 
-5 9 5 7.4411 -0.0430 
-5 9 6 50.4359 -0.0021 
-5 9 7 39.9426 -0.0191 
-5 9 8 24.3382 -0.0105 
-5 9 9 21.5756 -0.2190 
-5 9 10 -11.3159 0.1649 
-5 9 11 5.5983 -0.1426 
-5 9 12 2.5956 0.1414 
-5 9 13 2.2276 0.1410 
-5 9 14 4.2170 0.3614 
-5 9 15 -14.8056 -0.2486 
-5 9 16 -4.4232 -0.1719 
-5 9 17 -4.5343 0.0023 
-5 9 18 3.2625 -0.1583 
-5 9 19 -7.7954 0.1165 
-5 9 20 3.0216 0.1093 
-5 9 21 -0.4109 -0.0624 
-5 9 22 -1.1879 -0.4383 
-5 11 1 -53.6897 -0.6474 
-5 11 2 -94.0302 -0.6426 
-5 11 3 73.4844 -0.1317 
-5 11 4 -12.8808 0.7311 
-5 11 5 23.7212 0.0884 
-5 11 6 46.0358 -0.5578 
-5 11 7 22.3443 -0.0667 
-5 11 8 -20.8665 0.0477 
-5 11 9 17.6682 0.1398 
-5 11 10 62.9270 -0.0518 
-5 11 11 14.5609 0.0689 
-5 11 12 19.3764 0.1338 
-5 11 13 4.1147 -0.3286 
-5 11 14 8.8752 -0.2671 
-5 11 15 -2.0438 0.2067 
-5 11 16 -12.1038 0.2720 
-5 11 17 -17.6175 0.2170 
-5 11 18 3.7851 -0.3212 
-5 11 19 -14.8302 0.1334 
-5 11 20 15.1316 0.1899 
-5 11 21 11.9415 -0.5573 
-5 11 22 17.9057 -0.8564 
-5 13 1 4.7132 -0.0178 
-5 13 2 -35.9427 0.5052 
-5 13 3 34.8103 -0.0574 
-5 13 4 -14.4922 0.1144 
-5 13 5 23.2052 -0.2192 
-5 13 6 -35.5313 -0.0452 
-5 13 7 24.2197 0.1816 
-5 13 8 -1.2853 -0.2099 
-5 13 9 -10.0612 0.1830 
-5 13 10 -0.0264 -0.0685 
-5 13 11 -11.8087 -0.0955 
-5 13 12 -10.7610 -0.1107 
-5 13 13 -7.1656 0.2499 
-5 13 14 -12.8599 0.2725 
-5 13 15 4.7520 -0.0667 
-5 13 16 1.9716 -0.3086 
-5 13 17 8.8868 0.0817 
-5 13 18 9.6036 -0.0661 
-5 13 19 -3.1584 0.1259 
-5 13 20 6.3059 -0.0742 
-5 13 21 -0.8279 -0.2608 
-5 15 1 4.1990 0.1351 
-5 15 2 -13.6787 -0.0047 
-5 15 3 3.2428 -0.1633 
-5 15 4 -5.2825 0.1876 
-5 15 5 25.1886 -0.2216 
-5 15 6 -12.2751 0.0200 
-5 15 7 5.2997 0.1942 
-5 15 8 -4.1678 0.1875 
-5 15 9 -7.3578 -0.0101 
-5 15 10 -12.6246 -0.1026 
-5 15 11 2.4444 0.0645 
-5 15 12 28.2937 -0.1472 
-5 15 13 9.9068 0.2244 
-5 15 14 7.4417 -0.0772 
-5 15 15 -12.6302 0.0269 
-5 15 16 -2.6706 0.1319 
-5 15 17 15.7728 -0.3003 
-5 15 18 16.7335 0.0970 
-5 15 19 3.6062 0.1481 
-5 15 20 1.7103 -0.1942 
-5 17 1 15.6944 0.0880 
-5 17 2 8.6139 -0.0561 
-5 17 3 1.5277 0.0613 
-5 17 4 -8.8076 -0.0379 
-5 17 5 -21.8738 0.0871 
-5 17 6 -3.2185 0.1305 
-5 17 7 1.0130 -0.3098 
-5 17 8 -8.1004 -0.1006 
-5 17 9 15.1254 -0.1910 
-5 17 10 6.1298 0.0957 
-5 17 11 -14.9651 0.1820 
-5 17 12 14.9536 0.0505 
-5 17 13 -9.5659 0.1750 
-5 17 14 14.4528 -0.2061 
-5 17 15 -18.2995 -0.0748 
-5 17 16 4.4871 -0.0095 
-5 17 17 -12.5070 -0.0840 
-5 17 18 3.6452 0.1549 
-5 17 19 7.0745 -0.0921 
-5 17 20 -10.1274 0.0538 
-5 19 1 18.0608 0.0974 
-5 19 2 -2.1888 -0.0688 
-5 19 3 15.6229 0.1903 
-5 19 4 19.6450 -0.0459 
-5 19 5 12.9914 0.0060 
-5 19 6 2.1763 -0.1704 
-5 19 7 3.7779 0.0793 
-5 19 8 4.2935 0.3561 
-5 19 9 -1.9086 -0.1137 
-5 19 10 9.9456 -0.0649 
-5 19 11 7.3310 -0.0036 
-5 19 12 -2.6835 0.1483 
-5 19 13 -15.5474 -0.1761 
-5 19 14 -9.0573 -0.0032 
-5 19 15 -13.1032 0.2586 
-5 19 16 6.2022 -0.1982 
-5 19 17 -0.7039 -0.0611 
-5 19 18 -0.1575 -0.1416 
-5 19 19 0.4180 0.0756 
-5 21 1 23.6553 -0.0704 
-5 21 2 -6.0091 -0.0777 
-5 21 3 -11.0290 -0.0767 
-5 21 4 -4.2810 0.0633 
-5 21 5 0.8120 0.1014 
-5 21 6 8.8436 -0.0760 
-5 21 7 -0.4310 0.0556 
-5 21 8 27.3548 -0.2974 
-5 21 9 -4.3951 -0.0284 
-5 21 10 29.1211 0.1443 
-5 21 11 -7.0725 -0.0412 
-5 21 12 8.5139 0.2622 
-5 21 13 -0.8314 -0.3134 
-5 21 14 4.4345 -0.1078 
-5 21 15 -1.2927 0.0575 
-5 21 16 2.0923 0.0882 
-5 21 17 10.0264 0.1435 
-5 21 18 3.3648 -0.1564 
-5 23 1 -2.0892 -0.0006 
-5 23 2 7.5257 0.3349 
-5 23 3 -7.3858 -0.0940 
-5 23 4 -2.8493 -0.2392 
-5 23 5 10.2321 -0.1082 
-5 23 6 1.6209 0.0704 
-5 23 7 1.2448 0.2152 
-5 23 8 9.4349 -0.0435 
-5 23 9 -6.6408 0.1567 
-5 23 10 13.0122 -0.1049 
-5 23 11 15.8720 -0.1888 
-5 23 12 3.2656 -0.1584 
-5 23 13 -14.3584 -0.0058 
-5 23 14 -8.2192 0.3277 
-5 23 15 -14.7337 -0.1889 
-5 23 16 16.6897 -0.0082 
-5 23 17 8.4945 0.1026 
-5 25 1 2.0699 -0.0967 
-5 25 2 0.8934 -0.0563 
-5 25 3 -3.2360 -0.0409 
-5 25 4 -7.1598 0.0722 
-5 25 5 -4.3699 0.1983 
-5 25 6 4.3103 0.1018 
-5 25 7 4.1910 -0.2129 
-5 25 8 1.6893 -0.1343 
-5 25 9 -6.4015 0.1719 
-5 25 10 -4.9726 0.0955 
-5 25 11 7.5743 0.2032 
-5 25 12 1.6349 -0.1732 
-5 25 13 -4.9846 0.1569 
-5 25 14 -0.5188 0.0178 
-5 25 15 -2.6878 -0.1246 
-5 25 16 9.1236 0.0666 
-5 27 1 -11.6424 0.0104 
-5 27 2 4.2195 0.0416 
-5 27 3 -9.0668 0.2487 
-5 27 4 -1.0089 -0.1483 
-5 27 5 -17.6462 -0.0852 
-5 27 6 7.8216 0.0749 
-5 27 7 -3.3240 0.1180 
-5 27 8 5.8680 0.0783 
-5 27 9 -5.6958 -0.0880 
-5 27 10 9.8336 0.1647 
-5 27 11 -1.2125 -0.3218 
-5 27 12 15.5794 -0.4123 
-5 27 13 -18.4225 0.3702 
-5 27 14 -2.3390 -0.3643 
-5 29 1 -10.2734 -0.0805 
-5 29 2 6.7316 -0.1694 
-5 29 3 19.5750 0.0207 
-5 29 4 -1.0270 0.0552 
-5 29 5 -10.0870 0.1827 
-5 29 6 16.5585 -0.3451 
-5 29 7 -19.5507 -0.1853 
-5 29 8 -2.9092 0.3071 
-5 29 9 6.4839 0.1816 
-5 29 10 -1.2713 -0.0799 
-5 29 11 0.2962 -0.2392 
-5 29 12 -0.2025 0.2657 
-5 31 1 -21.2399 -0.1276 
-5 31 2 1.4918 -0.0385 
-5 31 3 7.6994 -0.0796 
-5 31 4 0.9033 0.2301 
-5 31 5 2.9148 -0.0135 
-5 31 6 6.6510 0.0210 
-5 31 7 -0.3306 -0.1142 
-5 31 8 -3.4023 0.1188 
-5 31 9 2.6838 -0.0356 
-5 31 10 5.3532 -0.1188 
-5 33 1 -2.7084 0.1260 
-5 33 2 -6.4836 0.5119 
-5 33 3 -4.3772 -0.1332 
-5 33 4 2.5338 0.0065 
-5 33 5 -2.6768 -0.8948 
-5 33 6 13.6355 0.2564 
-4 0 1 -98.2192 1.2606 
-4 0 2 44.8294 -8.1199 
-4 0 3 22.0883 -3.5229 
-4 0 4 115.2644 1.7785 
-4 0 5 -289.6952 6.5076 
-4 0 6 153.6261 -1.9060 
-4 0 7 15.7265 0.6485 
-4 0 8 -49.3193 1.7978 
-4 0 9 83.1095 0.0434 
-4 0 10 -17.4440 -3.2241 
-4 0 11 9.6738 -1.1723 
-4 0 12 24.4217 3.5486 
-4 0 13 17.2423 1.0224 
-4 0 14 12.8865 -3.1948 
-4 0 15 16.9243 -3.1446 
-4 0 16 16.8674 1.3897 
-4 0 17 -3.2834 2.4492 
-4 0 18 10.7458 1.2791 
-4 0 19 -4.5292 -0.3748 
-4 0 20 -2.3071 0.3183 
-4 0 21 -0.1856 -1.0492 
-4 0 22 3.5542 -1.0385 
-4 0 23 0.8025 -0.2603 
-4 2 2 -67.9550 1.7561 
-4 2 3 168.1746 2.9861 
-4 2 4 1.7630 -0.9384 
-4 2 5 -130.7814 -0.4193 
-4 2 6 67.9050 -2.3347 
-4 2 7 -8.2484 0.4219 
-4 2 8 17.5024 0.8238 
-4 2 9 48.1704 0.7805 
-4 2 10 24.5158 0.2091 
-4 2 11 13.6877 -1.0653 
-4 2 12 9.8801 -0.6405 
-4 2 13 6.1532 0.5047 
-4 2 14 5.7610 1.4926 
-4 2 15 14.4791 -0.1203 
-4 2 16 -2.1109 -0.9713 
-4 2 17 -20.9010 -0.5952 
-4 2 18 -6.8876 0.3739 
-4 2 19 4.7509 0.2065 
-4 2 20 16.0266 -0.0334 
-4 2 21 -0.5034 -0.2421 
-4 2 22 1.7059 0.1963 
-4 2 23 15.0390 0.3432 
-4 4 2 -149.6218 -0.2691 
-4 4 3 -228.6133 -1.5913 
-4 4 4 -96.7794 0.0527 
-4 4 5 -5.7526 0.4664 
-4 4 6 -78.7282 -0.2495 
-4 4 7 -15.7169 -0.2852 
-4 4 8 -18.6655 0.5173 
-4 4 9 -62.8848 -0.2649 
-4 4 10 -11.9568 -0.1292 
-4 4 11 -2.2393 0.1035 
-4 4 12 -12.8972 0.1060 
-4 4 13 -13.8797 -0.1698 
-4 4 14 5.7863 -0.1161 
-4 4 15 -4.0392 0.0926 
-4 4 16 12.7354 -0.0026 
-4 4 17 -12.0540 0.2937 
-4 4 18 10.0958 -0.0313 
-4 4 19 -4.8541 0.0016 
-4 4 20 -7.2437 -0.0072 
-4 4 21 1.3494 0.0373 
-4 4 22 1.0856 0.0260 
-4 6 1 -36.4943 0.0005 
-4 6 2 243.2423 1.4151 
-4 6 3 -118.6343 -0.1340 
-4 6 4 -66.6521 -0.7537 
-4 6 5 -5.2347 -0.5268 
-4 6 6 -100.5088 1.7035 
-4 6 7 -51.6911 -0.2992 
-4 6 8 74.0132 -0.4478 
-4 6 9 15.7233 -0.6488 
-4 6 10 34.8543 1.0850 
-4 6 11 40.5723 0.3001 
-4 6 12 16.5000 -0.5339 
-4 6 13 10.3813 -0.3279 
-4 6 14 3.7551 0.0692 
-4 6 15 -9.1465 0.6137 
-4 6 16 4.8371 -0.1007 
-4 6 17 -16.3957 0.1388 
-4 6 18 17.0529 -0.4212 
-4 6 19 13.3063 0.0147 
-4 6 20 1.5525 0.0677 
-4 6 21 11.5161 0.4029 
-4 6 22 -2.1285 -0.5173 
-4 8 1 5.8511 -0.2993 
-4 8 2 -153.1227 -0.3579 
-4 8 3 -126.1700 -0.4273 
-4 8 4 -68.7706 0.0312 
-4 8 5 -6.7937 0.1000 
-4 8 6 21.7555 0.3555 
-4 8 7 1.5095 -0.1842 
-4 8 8 18.5701 0.1151 
-4 8 9 0.3146 -0.3790 
-4 8 10 -19.4239 0.2297 
-4 8 11 -12.3255 0.1251 
-4 8 12 -3.3417 0.0733 
-4 8 13 20.7681 -0.0843 
-4 8 14 0.8203 -0.2439 
-4 8 15 1.2105 0.3179 
-4 8 16 0.3430 -0.0177 
-4 8 17 11.0175 0.2702 
-4 8 18 -5.0526 -0.3209 
-4 8 19 -0.8899 -0.0507 
-4 8 20 -5.1874 0.2952 
-4 8 21 13.5315 0.1880 
-4 8 22 -8.9166 0.0578 
-4 10 1 46.4958 -0.3737 
-4 10 3 -10.0042 0.0236 
-4 10 4 31.6845 0.0885 
-4 10 5 -40.8513 0.6424 
-4 10 6 36.3627 -0.2348 
-4 10 7 12.1651 0.2908 
-4 10 8 19.5941 -0.1826 
-4 10 9 -1.4913 0.1822 
-4 10 10 39.0924 -0.2908 
-4 10 11 -12.8035 -0.1634 
-4 10 12 -9.7865 0.3578 
-4 10 13 7.5148 0.4926 
-4 10 14 -2.9298 -0.2392 
-4 10 15 -1.8972 -0.5258 
-4 10 16 -0.9751 0.0222 
-4 10 17 15.9113 0.1928 
-4 10 18 -9.8831 -0.0860 
-4 10 19 -6.6400 -0.1001 
-4 10 20 -20.8566 0.2076 
-4 10 21 -2.5387 -0.6840 
-4 10 22 -5.3146 -0.2153 
-4 12 1 -29.2978 -0.2988 
-4 12 2 -55.5639 0.1384 
-4 12 3 -48.1549 0.7027 
-4 12 4 3.9932 0.1614 
-4 12 5 -35.4635 -0.2703 
-4 12 6 32.1004 -0.8488 
-4 12 7 -12.2453 0.3106 
-4 12 8 -10.7885 -0.0150 
-4 12 9 -43.9091 0.5221 
-4 12 10 -6.1070 -0.2419 
-4 12 11 -10.9515 -0.1512 
-4 12 12 -23.3429 -0.2856 
-4 12 13 5.5390 -0.0429 
-4 12 14 6.0572 0.4446 
-4 12 15 13.2583 0.0917 
-4 12 16 -5.6798 0.0523 
-4 12 17 -16.9373 -0.3322 
-4 12 18 6.3195 0.0930 
-4 12 19 8.8126 0.0332 
-4 12 20 -12.7292 0.5343 
-4 12 21 1.1107 -0.3503 
-4 14 1 -3.8507 0.3037 
-4 14 2 1.6512 -0.1832 
-4 14 3 7.2126 -0.2084 
-4 14 4 2.1205 0.1130 
-4 14 5 24.1350 -0.0258 
-4 14 6 -10.6722 0.0393 
-4 14 7 1.2277 -0.0165 
-4 14 8 11.7398 0.0627 
-4 14 9 18.4214 0.0369 
-4 14 10 -1.1552 -0.1199 
-4 14 11 6.2661 0.0175 
-4 14 12 21.6933 0.1786 
-4 14 13 -10.3099 0.2353 
-4 14 14 -0.9803 -0.0809 
-4 14 15 18.6724 -0.2859 
-4 14 16 17.7199 0.2727 
-4 14 17 -21.4185 -0.0567 
-4 14 18 18.0497 0.0708 
-4 14 19 3.5891 0.0731 
-4 14 20 -7.5377 -0.5462 
-4 14 21 19.0124 -0.8471 
-4 16 1 -15.5402 -0.0950 
-4 16 2 -34.6425 0.3741 
-4 16 3 -4.7326 0.2478 
-4 16 4 2.0931 -0.1963 
-4 16 5 -19.7869 -0.4885 
-4 16 6 -3.1841 0.2809 
-4 16 7 8.3377 0.0255 
-4 16 8 4.7760 0.1628 
-4 16 9 -11.0606 -0.5276 
-4 16 10 -10.9021 0.3138 
-4 16 11 -17.6092 0.0284 
-4 16 12 6.7966 -0.2100 
-4 16 13 -17.0434 -0.1203 
-4 16 14 8.0417 0.1484 
-4 16 15 12.3781 0.2532 
-4 16 16 4.1989 -0.1480 
-4 16 17 -18.1227 -0.2780 
-4 16 18 18.9154 0.0768 
-4 16 19 -0.7346 0.0983 
-4 16 20 5.7508 -0.3416 
-4 18 1 -6.0063 0.1073 
-4 18 2 16.0352 -0.2353 
-4 18 3 12.1292 -0.3283 
-4 18 4 -3.2019 0.0172 
-4 18 5 -19.9864 0.3549 
-4 18 6 9.5511 0.0396 
-4 18 7 0.2949 -0.1087 
-4 18 8 3.6670 0.0703 
-4 18 9 -8.5270 -0.0702 
-4 18 10 -2.7447 -0.0267 
-4 18 11 8.7374 0.0950 
-4 18 12 6.1219 0.2881 
-4 18 13 7.4864 -0.1099 
-4 18 14 11.5272 -0.2654 
-4 18 15 -7.5313 0.2208 
-4 18 16 5.3002 -0.0827 
-4 18 17 -10.0780 0.0017 
-4 18 18 6.9399 -0.0443 
-4 18 19 0.4455 -0.3319 
-4 20 1 -23.5878 -0.1169 
-4 20 2 -4.3755 0.0889 
-4 20 3 -0.7303 0.0698 
-4 20 4 -7.2685 -0.0095 
-4 20 5 -30.3283 0.0480 
-4 20 6 5.2727 -0.2070 
-4 20 7 -12.6718 0.1595 
-4 20 8 -22.4055 -0.2032 
-4 20 9 -14.5388 0.1377 
-4 20 10 -7.6502 -0.0754 
-4 20 11 -8.0456 0.0286 
-4 20 12 -6.8282 -0.0453 
-4 20 13 -3.4540 0.0138 
-4 20 14 16.9402 0.1040 
-4 20 15 -5.3170 0.0999 
-4 20 16 0.4505 -0.1868 
-4 20 17 -1.1100 -0.0233 
-4 20 18 0.9503 -0.3118 
-4 22 1 3.6688 0.1437 
-4 22 2 5.8197 0.0015 
-4 22 3 8.4297 -0.1743 
-4 22 4 -6.6210 -0.0003 
-4 22 5 -6.7198 0.1474 
-4 22 6 15.1168 0.0388 
-4 22 7 5.3108 0.0281 
-4 22 8 14.4931 -0.0073 
-4 22 9 -28.1551 0.2252 
-4 22 10 13.5156 -0.0353 
-4 22 11 -11.9057 -0.0985 
-4 22 12 2.8851 -0.0201 
-4 22 13 -14.5611 -0.1110 
-4 22 14 -1.6409 -0.1104 
-4 22 15 -3.1839 0.0009 
-4 22 16 0.1989 0.1269 
-4 22 17 0.3891 -0.0459 
-4 24 1 2.8965 0.0784 
-4 24 2 -13.7134 0.0063 
-4 24 3 6.6223 -0.0318 
-4 24 4 -6.8926 -0.0029 
-4 24 5 12.3110 0.0158 
-4 24 6 -12.4905 0.2747 
-4 24 7 -0.0162 -0.1840 
-4 24 8 14.2673 -0.0854 
-4 24 9 -6.9993 -0.2233 
-4 24 10 16.8023 0.1867 
-4 24 11 -9.7023 -0.1358 
-4 24 12 -0.1973 -0.1102 
-4 24 13 -0.0751 0.1895 
-4 24 14 3.2811 -0.0035 
-4 24 15 8.5854 -0.1126 
-4 24 16 10.1456 0.2950 
-4 26 1 1.9473 -0.0751 
-4 26 2 -5.6088 0.0450 
-4 26 3 -1.0836 0.1579 
-4 26 4 0.9692 0.0006 
-4 26 5 -3.6435 -0.0785 
-4 26 6 5.7042 0.0595 
-4 26 7 10.7289 -0.0716 
-4 26 8 -3.3324 0.0440 
-4 26 9 4.7501 -0.1656 
-4 26 10 8.2452 0.1514 
-4 26 11 5.5627 -0.1392 
-4 26 12 10.4523 -0.1330 
-4 26 13 -7.5061 0.0755 
-4 26 14 5.2799 0.1313 
-4 26 15 1.4669 0.1947 
-4 28 1 -11.2092 0.0618 
-4 28 2 -6.0101 -0.0454 
-4 28 3 -4.9135 -0.0756 
-4 28 4 2.1161 -0.0746 
-4 28 5 4.1931 0.2163 
-4 28 6 4.8343 -0.0795 
-4 28 7 3.1766 -0.0814 
-4 28 8 5.2158 -0.0647 
-4 28 9 6.1333 0.2704 
-4 28 10 -7.9471 0.1643 
-4 28 11 -6.0365 0.1347 
-4 28 12 -1.5742 0.2173 
-4 28 13 -0.8795 0.1195 
-4 30 1 -15.9569 -0.0205 
-4 30 2 2.5162 0.1304 
-4 30 3 -10.6188 0.1244 
-4 30 4 8.4504 0.0005 
-4 30 5 -2.1984 -0.1129 
-4 30 6 12.6819 -0.3970 
-4 30 7 -11.1103 0.2238 
-4 30 8 -1.8200 0.5109 
-4 30 9 5.1963 0.4344 
-4 30 10 -4.4279 -0.9607 
-4 30 11 3.8549 -0.2485 
-4 32 1 -8.6998 0.0081 
-4 32 2 4.7658 -0.0447 
-4 32 3 -9.5011 -0.0405 
-4 32 4 9.6330 -0.0253 
-4 32 5 -9.1610 0.1217 
-4 32 6 7.0158 0.3636 
-4 32 7 -10.2499 0.1468 
-4 32 8 8.2938 0.4987 
-4 34 1 -8.4985 -0.1449 
-4 34 2 -0.4720 0.5452 
-3 1 2 -132.0898 -0.0932 
-3 1 3 -28.0065 -0.6416 
-3 1 4 132.3165 -0.3579 
-3 1 5 -149.0806 -0.5700 
-3 1 6 75.8719 -0.2274 
-3 1 7 22.2467 0.5253 
-3 1 8 -90.3066 0.0628 
-3 1 9 12.9840 -0.7517 
-3 1 10 -17.0038 -0.1662 
-3 1 11 12.1544 -0.1630 
-3 1 12 -5.6824 1.1334 
-3 1 13 13.0993 0.8120 
-3 1 14 5.9839 0.2180 
-3 1 15 -5.3257 -0.9036 
-3 1 16 -13.1198 -0.6266 
-3 1 17 5.8835 0.3156 
-3 1 18 2.8642 0.0416 
-3 1 19 -17.7297 0.2075 
-3 1 20 1.2209 -0.2557 
-3 1 21 6.1916 -0.0670 
-3 1 22 6.2318 0.0510 
-3 3 1 -85.0852 -0.1556 
-3 3 2 91.1920 -0.0963 
-3 3 4 28.1662 0.6362 
-3 3 5 2.0012 0.1247 
-3 3 6 -37.0220 0.0957 
-3 3 7 -8.1412 0.0592 
-3 3 8 34.0616 1.3711 
-3 3 9 -15.4063 -0.4071 
-3 3 10 6.1682 -0.7024 
-3 3 11 34.2131 -0.5562 
-3 3 12 13.5229 0.1672 
-3 3 13 10.4834 0.5170 
-3 3 14 -0.8018 -0.1953 
-3 3 15 7.5940 -0.4880 
-3 3 16 -16.4722 -0.1076 
-3 3 17 -6.6306 0.5775 
-3 3 18 21.5248 0.1800 
-3 3 19 -9.3606 -0.0604 
-3 3 20 5.5986 0.0206 
-3 3 21 4.2564 0.0560 
-3 3 22 11.0471 0.0663 
-3 5 1 -155.1589 -0.9540 
-3 5 2 102.9734 0.3048 
-3 5 3 5.4268 2.0672 
-3 5 4 80.3395 -0.5835 
-3 5 5 -37.3967 -1.1096 
-3 5 6 36.7390 0.2952 
-3 5 7 4.7357 -0.4318 
-3 5 8 45.5156 -0.5900 
-3 5 9 -32.1314 -0.4368 
-3 5 10 -30.8181 1.4198 
-3 5 11 1.9061 1.0017 
-3 5 12 13.2774 -0.8627 
-3 5 13 -4.1201 -0.7929 
-3 5 14 10.5694 -0.1411 
-3 5 15 10.3344 1.1204 
-3 5 16 1.9976 0.4725 
-3 5 17 -4.7059 -0.5173 
-3 5 18 7.9110 -0.4724 
-3 5 19 -13.4742 -0.1000 
-3 5 20 -11.6425 0.1405 
-3 5 21 -8.7767 -0.0887 
-3 5 22 5.3315 0.1360 
-3 7 1 25.5745 0.9681 
-3 7 2 -6.9534 -0.4210 
-3 7 3 22.3798 -0.8548 
-3 7 4 16.3908 -0.3515 
-3 7 5 -36.0878 0.5717 
-3 7 6 -32.5469 0.4683 
-3 7 7 -21.6989 0.2598 
-3 7 8 35.9492 0.0326 
-3 7 9 -14.3157 -0.2212 
-3 7 10 -13.8173 -0.3323 
-3 7 11 1.6902 0.0400 
-3 7 12 -6.8647 0.1132 
-3 7 13 3.2151 0.2310 
-3 7 14 -6.2021 -0.3780 
-3 7 15 -5.7670 -0.1231 
-3 7 16 12.0497 0.0676 
-3 7 17 7.4815 0.1581 
-3 7 18 10.4747 0.0137 
-3 7 19 5.0437 -0.0034 
-3 7 20 5.0640 0.2600 
-3 7 21 1.1619 0.0632 
-3 7 22 -10.8653 0.0531 
-3 9 1 -78.9959 -0.4841 
-3 9 2 -105.9466 0.0237 
-3 9 3 35.8377 0.0820 
-3 9 4 26.9152 0.0232 
-3 9 5 -32.5403 0.0270 
-3 9 6 -25.9074 -0.2717 
-3 9 7 -30.6311 -0.0957 
-3 9 8 -61.2197 -0.3539 
-3 9 9 -18.4864 0.3562 
-3 9 10 6.1368 0.0663 
-3 9 11 2.5791 -0.0892 
-3 9 12 2.1120 -0.1213 
-3 9 13 -5.3330 0.0483 
-3 9 14 8.0418 0.2333 
-3 9 15 10.5487 0.0295 
-3 9 16 10.0752 0.0570 
-3 9 17 9.2500 -0.1544 
-3 9 18 2.8503 -0.2662 
-3 9 19 -16.3386 -0.0048 
-3 9 20 12.5838 0.0622 
-3 9 21 -0.8589 -0.4766 
-3 9 22 -8.1830 -0.1680 
-3 11 1 -29.2651 0.2940 
-3 11 2 83.8096 -0.2158 
-3 11 3 17.0097 -0.5006 
-3 11 4 -28.7132 0.2740 
-3 11 5 -54.6100 0.2511 
-3 11 6 1.5010 -0.0699 
-3 11 7 12.8652 -0.0004 
-3 11 8 -23.5175 0.2977 
-3 11 9 -18.1850 0.3357 
-3 11 10 11.8934 -0.4133 
-3 11 11 -24.7119 -0.3074 
-3 11 12 -3.5660 0.1902 
-3 11 13 -8.5306 0.3506 
-3 11 14 -14.2531 0.0632 
-3 11 15 13.9098 -0.4426 
-3 11 16 20.8210 0.1844 
-3 11 17 9.1707 0.0094 
-3 11 18 22.9587 0.2238 
-3 11 19 2.2443 -0.0297 
-3 11 20 17.7104 0.1179 
-3 11 21 -3.1437 0.0333 
-3 13 1 -39.7048 -0.1355 
-3 13 2 -2.6341 0.0917 
-3 13 3 -69.2485 0.4955 
-3 13 4 -11.2804 0.2644 
-3 13 5 28.1062 -0.3609 
-3 13 6 -8.3991 -0.1904 
-3 13 7 -10.6854 -0.2137 
-3 13 8 0.3675 0.2845 
-3 13 9 -20.5209 0.0927 
-3 13 10 -16.3963 0.1204 
-3 13 11 11.6450 0.1032 
-3 13 12 5.5599 -0.1482 
-3 13 13 12.2948 -0.0578 
-3 13 14 -4.0296 0.0488 
-3 13 15 -3.6899 0.0098 
-3 13 16 1.2029 0.0691 
-3 13 17 -1.5484 -0.1322 
-3 13 18 3.7124 0.0561 
-3 13 19 -15.3196 0.0235 
-3 13 20 10.0527 -0.3553 
-3 13 21 2.9967 -0.3121 
-3 15 1 39.9846 0.1137 
-3 15 2 51.0112 -0.0235 
-3 15 3 -10.1653 0.2261 
-3 15 4 33.2776 -0.2510 
-3 15 5 1.6637 -0.1827 
-3 15 6 -15.4108 -0.0345 
-3 15 7 -17.7811 0.0586 
-3 15 8 26.7078 0.2851 
-3 15 9 -5.6109 -0.4163 
-3 15 10 -12.5976 0.1100 
-3 15 11 10.5826 0.1547 
-3 15 12 3.0698 0.0010 
-3 15 13 -5.7186 -0.1826 
-3 15 14 -2.7285 -0.0177 
-3 15 15 2.5236 0.1968 
-3 15 16 -10.4418 0.0956 
-3 15 17 7.5670 0.1410 
-3 15 18 12.8998 -0.0724 
-3 15 19 -5.7329 0.3069 
-3 15 20 1.2186 -0.6385 
-3 17 1 -16.9739 0.1101 
-3 17 2 -5.5763 0.0603 
-3 17 3 -6.0809 -0.0483 
-3 17 4 19.5098 -0.4037 
-3 17 5 0.4957 0.0922 
-3 17 6 22.2401 0.0880 
-3 17 7 -8.6759 0.3325 
-3 17 8 -8.7342 -0.0218 
-3 17 9 -22.3874 -0.2701 
-3 17 10 2.5826 -0.0595 
-3 17 11 -2.9979 -0.0092 
-3 17 12 8.8716 0.3022 
-3 17 13 3.4348 -0.1050 
-3 17 14 -2.0166 0.0157 
-3 17 15 -8.3176 0.0767 
-3 17 16 -5.3153 -0.3686 
-3 17 17 -3.3591 0.0289 
-3 17 18 -3.5024 0.0248 
-3 17 19 -3.7077 0.0571 
-3 19 1 18.5982 -0.2020 
-3 19 2 6.2534 -0.0605 
-3 19 3 14.7227 -0.1359 
-3 19 4 -3.4211 0.1622 
-3 19 5 -3.2862 0.2584 
-3 19 6 -9.1375 -0.1321 
-3 19 7 -11.4641 -0.0702 
-3 19 8 6.0664 -0.1810 
-3 19 9 13.8903 0.2028 
-3 19 10 -13.5740 -0.0544 
-3 19 11 -4.1871 0.0442 
-3 19 12 -15.5570 -0.1464 
-3 19 13 6.9746 -0.2508 
-3 19 14 13.9276 0.0066 
-3 19 15 5.0218 0.0683 
-3 19 16 2.1225 0.0258 
-3 19 17 -5.3645 -0.0735 
-3 19 18 -2.5078 0.2439 
-3 19 19 -13.2417 -0.2803 
-3 21 1 -19.4391 0.1777 
-3 21 2 -5.3330 0.0622 
-3 21 3 -3.6677 -0.3038 
-3 21 4 3.4507 -0.0126 
-3 21 5 5.8656 -0.0674 
-3 21 6 2.7719 0.2044 
-3 21 7 -15.8772 -0.1023 
-3 21 8 -10.8782 -0.1125 
-3 21 9 -3.6440 0.0473 
-3 21 10 14.0654 -0.0558 
-3 21 11 -10.5598 0.1222 
-3 21 12 1.4892 -0.0716 
-3 21 13 -7.2626 0.3608 
-3 21 14 0.8393 -0.0677 
-3 21 15 -4.9786 -0.1539 
-3 21 16 -3.8117 0.0577 
-3 21 17 4.8443 -0.0613 
-3 21 18 7.8954 0.5532 
-3 23 1 4.9478 -0.0583 
-3 23 2 7.9473 0.0450 
-3 23 3 -3.4801 0.2570 
-3 23 4 -15.0541 0.1766 
-3 23 5 4.3382 -0.0442 
-3 23 6 3.6762 0.0276 
-3 23 7 -3.0103 -0.1483 
-3 23 8 -3.1015 0.1935 
-3 23 9 -11.9797 0.0387 
-3 23 10 8.5787 0.1148 
-3 23 11 2.2282 -0.0480 
-3 23 12 19.2794 -0.3089 
-3 23 13 1.2761 0.0424 
-3 23 14 20.4643 -0.0928 
-3 23 15 -0.4095 -0.0688 
-3 23 16 4.9137 0.0025 
-3 23 17 4.5832 -0.1214 
-3 25 1 0.9534 0.0926 
-3 25 2 2.4292 0.0438 
-3 25 3 5.6155 -0.0050 
-3 25 4 -0.2777 -0.1230 
-3 25 5 -6.3980 -0.0873 
-3 25 6 6.6584 0.0708 
-3 25 7 -7.7476 0.1578 
-3 25 8 8.4038 -0.0061 
-3 25 9 -18.7630 -0.2345 
-3 25 10 -0.4705 0.0573 
-3 25 11 -5.2820 -0.1550 
-3 25 12 5.4490 0.1416 
-3 25 13 -2.4255 0.0347 
-3 25 14 -3.5488 0.0477 
-3 25 15 -1.1251 -0.2165 
-3 27 1 -3.8894 -0.2385 
-3 27 2 19.3589 0.0337 
-3 27 3 8.3219 0.1226 
-3 27 4 18.5380 0.1955 
-3 27 5 -8.9584 -0.0117 
-3 27 6 12.7309 -0.1119 
-3 27 7 -13.3512 0.0338 
-3 27 8 6.9854 -0.0917 
-3 27 9 -11.2491 0.0775 
-3 27 10 2.3860 -0.0165 
-3 27 11 -10.6574 -0.1507 
-3 27 12 2.5981 0.0541 
-3 27 13 -2.8667 0.0070 
-3 27 14 -7.4713 0.3050 
-3 29 1 2.5753 0.0989 
-3 29 2 1.7433 0.0677 
-3 29 3 -1.7449 -0.2441 
-3 29 4 18.3990 -0.0475 
-3 29 5 -13.8411 0.1607 
-3 29 6 5.7316 -0.0526 
-3 29 7 -9.2449 -0.0336 
-3 29 8 3.6400 0.0058 
-3 29 9 22.4141 0.5553 
-3 29 10 3.6825 -0.2553 
-3 29 11 13.2294 0.2362 
-3 29 12 8.8059 -0.3267 
-3 31 1 2.3829 0.0756 
-3 31 2 3.5460 -0.0933 
-3 31 3 -16.7796 0.0251 
-3 31 4 5.6245 0.0615 
-3 31 5 6.9276 0.1198 
-3 31 6 0.8901 -0.0580 
-3 31 7 10.7518 -0.1247 
-3 31 8 0.7968 0.0239 
-3 31 9 5.0318 0.3527 
-3 33 1 9.1040 0.0936 
-3 33 2 -0.7175 -0.0946 
-3 33 3 0.2669 0.4375 
-3 33 4 11.2728 -0.4262 
-3 33 5 -0.3123 -0.3215 
-3 33 6 -1.0419 0.5117 
-2 0 2 -23.5174 5.3395 
-2 0 3 123.2402 -5.5381 
-2 0 4 124.4893 0.1470 
-2 0 6 -107.9410 2.3082 
-2 0 7 8.2089 2.0500 
-2 0 8 -47.4908 1.1296 
-2 0 9 27.9552 2.8914 
-2 0 10 -18.0124 -3.8070 
-2 0 11 -1.4509 -3.9578 
-2 0 12 0.5341 -1.5344 
-2 0 13 5.4731 4.1409 
-2 0 14 19.5385 1.9940 
-2 0 15 -9.5882 -1.6220 
-2 0 16 -5.2973 -1.2062 
-2 0 17 -22.6434 0.4710 
-2 0 18 -13.2152 0.9876 
-2 0 19 -12.2454 0.0556 
-2 0 20 2.5367 0.0323 
-2 0 21 -10.2959 -0.0965 
-2 0 22 0.4959 -0.3879 
-2 2 1 -49.0916 -3.4389 
-2 2 3 116.0696 0.6653 
-2 2 4 -84.5762 1.5963 
-2 2 5 -38.7568 -2.1575 
-2 2 6 23.7824 -0.9364 
-2 2 7 42.7427 0.0668 
-2 2 8 34.6929 0.2278 
-2 2 9 -2.5872 0.8577 
-2 2 10 -3.3033 -0.9577 
-2 2 11 -6.5854 0.4202 
-2 2 12 -9.3431 0.2509 
-2 2 13 -7.4539 0.5563 
-2 2 14 -6.9010 -0.3375 
-2 2 15 6.2599 -0.5973 
-2 2 16 1.6183 -0.1626 
-2 2 17 11.8963 0.1512 
-2 2 18 4.8461 0.5028 
-2 2 19 -3.1295 -0.0180 
-2 2 20 10.4203 -0.5858 
-2 2 21 2.6247 -0.3060 
-2 2 22 6.6272 0.4977 
-2 4 1 71.5114 0.3392 
-2 4 2 12.3489 -0.3770 
-2 4 3 195.4003 1.7612 
-2 4 4 -0.6140 -0.4059 
-2 4 5 164.7341 0.0920 
-2 4 6 21.3990 0.1669 
-2 4 7 42.4218 0.8075 
-2 4 8 37.2426 0.0164 
-2 4 9 23.5653 -0.4175 
-2 4 10 26.7668 -0.3787 
-2 4 11 36.2833 0.0351 
-2 4 12 28.0197 0.3048 
-2 4 13 -5.1480 0.0592 
-2 4 14 17.0718 -0.0323 
-2 4 15 6.4695 -0.1731 
-2 4 16 -3.2874 0.4138 
-2 4 17 -18.3703 -0.1435 
-2 4 18 -6.5805 -0.0439 
-2 4 19 -7.1675 0.0019 
-2 4 20 5.5547 0.2462 
-2 4 21 -3.5100 -0.4036 
-2 4 22 -5.6009 -0.4726 
-2 6 1 120.0382 0.4665 
-2 6 2 44.6379 -1.6037 
-2 6 3 89.4301 0.3142 
-2 6 4 -15.3357 -0.1023 
-2 6 5 158.8090 1.2511 
-2 6 6 35.0263 -0.2385 
-2 6 7 -7.1643 -0.3948 
-2 6 8 20.4241 -0.7603 
-2 6 9 20.8110 -0.2481 
-2 6 10 -38.3038 0.9618 
-2 6 11 5.7376 0.5570 
-2 6 12 4.6203 0.0635 
-2 6 13 -34.2213 -1.2990 
-2 6 14 13.2898 -0.1029 
-2 6 15 -3.7525 0.4546 
-2 6 16 16.2361 0.7214 
-2 6 17 -4.3823 -0.3098 
-2 6 18 -1.9135 -0.3608 
-2 6 19 -5.3685 0.1530 
-2 6 20 -5.6670 0.0466 
-2 6 21 0.7077 0.2837 
-2 6 22 6.7756 0.6123 
-2 8 1 97.9298 0.4618 
-2 8 2 19.1138 0.3716 
-2 8 3 199.5155 -0.4799 
-2 8 4 38.8049 -0.1770 
-2 8 5 22.0034 0.1485 
-2 8 6 -45.3172 0.2336 
-2 8 7 66.1197 0.1804 
-2 8 8 8.5041 -0.4525 
-2 8 9 15.5735 0.0269 
-2 8 10 -22.5281 0.2627 
-2 8 11 3.7748 0.0242 
-2 8 12 14.3129 0.0963 
-2 8 13 -6.0695 -0.4044 
-2 8 14 11.8618 0.0438 
-2 8 15 -32.2754 0.0189 
-2 8 16 -2.3987 0.1949 
-2 8 17 8.9841 0.0456 
-2 8 18 -0.6817 -0.4800 
-2 8 19 -2.8856 0.0699 
-2 8 20 6.3178 0.2160 
-2 8 21 -1.0342 -0.2971 
-2 10 1 27.4991 0.2924 
-2 10 2 -36.6058 0.8706 
-2 10 3 -66.0892 -0.7488 
-2 10 4 -7.7180 0.2408 
-2 10 5 -12.8074 -0.6052 
-2 10 6 1.6907 0.0920 
-2 10 7 31.7735 0.0679 
-2 10 8 -26.3775 0.3134 
-2 10 9 -12.4676 0.2358 
-2 10 10 5.0896 -0.3950 
-2 10 11 -29.6377 -0.3801 
-2 10 12 -20.2356 -0.0579 
-2 10 13 -20.3661 0.4889 
-2 10 14 20.5965 0.3874 
-2 10 15 -6.6282 0.0102 
-2 10 16 9.7635 -0.3749 
-2 10 17 -2.5175 -0.0734 
-2 10 18 3.7446 0.1454 
-2 10 19 6.1575 0.3430 
-2 10 20 3.9322 -0.0382 
-2 10 21 -8.7130 -0.1311 
-2 12 1 6.4843 -0.3880 
-2 12 2 78.1943 -0.2895 
-2 12 3 -20.3840 -0.1111 
-2 12 4 63.3323 0.6511 
-2 12 5 -2.7373 -0.1062 
-2 12 6 10.2031 -0.1224 
-2 12 7 -15.5019 -0.3506 
-2 12 8 -6.9782 0.2234 
-2 12 9 3.2365 0.0029 
-2 12 10 18.4358 0.0023 
-2 12 11 4.8784 0.0299 
-2 12 12 2.9392 -0.0790 
-2 12 13 -3.9700 0.3207 
-2 12 14 -4.9106 -0.3889 
-2 12 15 7.6528 -0.1335 
-2 12 16 21.9982 -0.0793 
-2 12 17 -14.6974 -0.0469 
-2 12 18 3.0200 0.1683 
-2 12 19 19.6930 0.0546 
-2 12 20 8.5352 -0.1892 
-2 12 21 -10.0115 -0.5140 
-2 14 1 38.3778 -0.0077 
-2 14 2 -15.4970 0.1111 
-2 14 3 -26.6715 0.4852 
-2 14 4 11.9062 -0.3463 
-2 14 5 15.3764 -0.1388 
-2 14 6 -3.9020 -0.1947 
-2 14 7 -15.7634 0.3319 
-2 14 8 9.9143 0.3947 
-2 14 9 -29.0301 -0.2651 
-2 14 10 -0.4060 -0.1917 
-2 14 11 -19.1543 0.0864 
-2 14 12 15.2741 0.0743 
-2 14 13 -12.8847 0.1466 
-2 14 14 -19.5040 -0.0149 
-2 14 15 6.2980 0.0064 
-2 14 16 5.0930 -0.1201 
-2 14 17 -18.0766 0.1883 
-2 14 18 -11.0665 0.1366 
-2 14 19 14.2314 0.1330 
-2 14 20 -6.7424 -0.2259 
-2 16 1 -13.0171 -0.1769 
-2 16 2 -14.8452 -0.3281 
-2 16 3 13.0422 0.2438 
-2 16 4 16.1237 -0.0216 
-2 16 5 -4.3120 0.2243 
-2 16 6 7.7188 -0.1583 
-2 16 7 -21.3482 -0.0157 
-2 16 8 26.7290 -0.1171 
-2 16 9 -10.8436 -0.1031 
-2 16 10 14.4474 0.0993 
-2 16 11 -44.4480 0.1997 
-2 16 12 4.5792 0.1871 
-2 16 13 -1.4200 -0.4068 
-2 16 14 -26.4179 -0.1822 
-2 16 15 9.4121 0.1439 
-2 16 16 1.7537 0.1838 
-2 16 17 0.9317 0.1154 
-2 16 18 -5.2751 -0.2867 
-2 16 19 -6.3322 0.1452 
-2 16 20 -2.3491 -0.2530 
-2 18 1 -28.8356 0.3124 
-2 18 2 -6.0866 0.2573 
-2 18 3 33.2446 -0.4197 
-2 18 4 -0.3357 -0.2814 
-2 18 5 -7.1312 0.0001 
-2 18 6 13.5777 0.2950 
-2 18 7 -9.1265 0.1156 
-2 18 8 2.6958 -0.0556 
-2 18 9 -7.6633 0.1672 
-2 18 10 20.6607 -0.1923 
-2 18 11 -14.0548 -0.1518 
-2 18 12 -11.9685 0.1156 
-2 18 13 -8.3958 -0.0792 
-2 18 14 -3.7004 0.3174 
-2 18 15 -2.2819 0.0042 
-2 18 16 -0.2233 -0.2147 
-2 18 17 -8.3350 -0.0766 
-2 18 18 22.6053 0.2672 
-2 18 19 13.8128 0.2786 
-2 20 1 -10.4215 -0.0691 
-2 20 2 9.8785 -0.0231 
-2 20 3 4.6534 -0.0790 
-2 20 4 -1.1880 0.2812 
-2 20 5 -1.7230 -0.0348 
-2 20 6 3.4754 0.1161 
-2 20 7 12.2245 -0.2492 
-2 20 8 -0.2656 -0.1457 
-2 20 9 -5.6601 0.0903 
-2 20 10 10.4990 -0.0152 
-2 20 11 -11.2294 0.0885 
-2 20 12 19.0478 -0.2521 
-2 20 13 -1.8844 0.0295 
-2 20 14 3.5347 0.1924 
-2 20 15 -20.2412 -0.1911 
-2 20 16 6.3450 0.0117 
-2 20 17 -2.3486 -0.1347 
-2 20 18 15.0912 0.2606 
-2 22 1 3.1491 -0.0258 
-2 22 2 1.4787 0.0078 
-2 22 3 6.0121 0.0302 
-2 22 4 10.7360 0.0392 
-2 22 5 10.0505 0.1186 
-2 22 6 -7.7776 0.1049 
-2 22 7 -20.0756 -0.2703 
-2 22 8 15.1545 -0.0797 
-2 22 9 -5.1989 0.0567 
-2 22 10 1.4372 0.0884 
-2 22 11 -14.8625 0.0852 
-2 22 12 3.0221 -0.2478 
-2 22 13 -10.1163 0.2211 
-2 22 14 6.4482 -0.1568 
-2 22 15 -13.7971 -0.1389 
-2 22 16 1.0400 -0.0023 
-2 22 17 -16.8502 -0.1230 
-2 24 1 8.1229 -0.0925 
-2 24 2 -3.7297 -0.1138 
-2 24 3 6.0998 0.2559 
-2 24 4 -9.1015 -0.0538 
-2 24 5 -4.2315 -0.0977 
-2 24 6 -11.6541 -0.3505 
-2 24 7 -16.1882 0.2354 
-2 24 8 11.0731 0.2573 
-2 24 9 3.8807 -0.1052 
-2 24 10 -8.4921 0.0251 
-2 24 11 5.7716 -0.0640 
-2 24 12 -6.3903 -0.1107 
-2 24 13 -5.3203 0.1660 
-2 24 14 -10.0164 0.0492 
-2 24 15 -14.1039 -0.1820 
-2 24 16 4.6899 0.1327 
-2 26 1 -1.6050 -0.0966 
-2 26 2 -18.6224 -0.0069 
-2 26 3 -0.6978 -0.0239 
-2 26 4 12.7623 0.0142 
-2 26 5 -8.9891 0.2551 
-2 26 6 -7.0109 -0.1049 
-2 26 7 1.8896 -0.0196 
-2 26 8 -2.0041 -0.0486 
-2 26 9 12.6801 0.0571 
-2 26 10 -9.8874 0.0792 
-2 26 11 -1.7580 -0.2211 
-2 26 12 8.3989 0.1359 
-2 26 13 -7.1434 -0.2147 
-2 26 14 -8.0349 0.0134 
-2 28 1 6.1509 0.1054 
-2 28 2 -14.0783 0.2178 
-2 28 3 5.3042 -0.1709 
-2 28 4 -15.7351 -0.1112 
-2 28 5 -5.6229 0.0610 
-2 28 6 6.3265 0.2402 
-2 28 7 -1.9000 0.0732 
-2 28 8 3.1707 0.0676 
-2 28 9 -2.7672 0.0508 
-2 28 10 -17.1228 -0.1243 
-2 28 11 -6.4070 -0.1028 
-2 28 12 -0.9280 0.6215 
-2 28 13 -2.5731 -0.1399 
-2 30 1 -1.4299 -0.0905 
-2 30 2 -6.3693 -0.1548 
-2 30 3 -5.2128 -0.1425 
-2 30 4 5.9597 0.2169 
-2 30 5 -3.0123 0.0725 
-2 30 6 6.0961 0.0066 
-2 30 7 -12.9211 -0.3273 
-2 30 8 -4.9409 -0.2740 
-2 30 9 -2.1177 0.1226 
-2 30 10 -19.6062 0.1310 
-2 30 11 -4.6929 -0.0470 
-2 32 1 0.1955 0.1620 
-2 32 2 -1.9459 0.1330 
-2 32 3 -5.2358 0.4768 
-2 32 4 9.1498 -0.7308 
-2 32 5 2.7694 -0.4218 
-2 32 6 3.4944 0.3258 
-2 32 7 -11.9202 0.8392 
-2 32 8 -4.6320 0.0791 
-2 34 1 13.7650 -0.6999 
-2 34 2 10.2838 -1.1526 
-2 34 3 -0.7938 1.0229 
-1 1 1 96.0871 1.6677 
-1 1 2 46.9674 0.9069 
-1 1 3 51.8687 0.5803 
-1 1 4 -67.1485 -0.2357 
-1 1 5 32.5635 -0.8292 
-1 1 6 -28.8259 -0.8411 
-1 1 7 36.4206 0.0296 
-1 1 8 20.1255 0.3463 
-1 1 9 -17.1361 1.0388 
-1 1 10 7.8110 -0.4968 
-1 1 11 8.7999 -0.1882 
-1 1 12 -3.5922 0.2553 
-1 1 13 -3.7403 0.5308 
-1 1 14 15.4106 0.2156 
-1 1 15 -9.8685 -0.4967 
-1 1 16 -13.9640 -0.0868 
-1 1 17 2.5741 -0.2826 
-1 1 18 -6.2758 0.1860 
-1 1 19 4.1257 -0.2713 
-1 1 20 -15.4132 0.0161 
-1 1 21 -16.6054 0.6674 
-1 1 22 -4.1752 0.2203 
-1 3 1 94.2893 -1.0794 
-1 3 2 -216.1244 0.8934 
-1 3 3 5.6702 1.1867 
-1 3 4 -74.9849 -2.1250 
-1 3 5 64.5063 -0.1886 
-1 3 6 -53.8652 0.0746 
-1 3 7 -21.1353 0.8902 
-1 3 8 16.7649 0.1289 
-1 3 9 -26.9892 0.1699 
-1 3 10 19.9371 -0.2354 
-1 3 11 -5.1195 -0.9342 
-1 3 12 2.5200 0.0285 
-1 3 13 -1.7087 -0.0944 
-1 3 14 -7.2408 0.5783 
-1 3 15 -5.0188 -0.0436 
-1 3 16 5.3785 -0.1144 
-1 3 17 0.8804 -0.0413 
-1 3 18 -0.3906 0.0293 
-1 3 19 -5.7176 0.1633 
-1 3 20 -13.8487 -0.2535 
-1 3 21 -16.0357 -0.3881 
-1 3 22 -9.0965 -0.1572 
-1 5 1 125.8188 -0.1096 
-1 5 2 -26.6949 -1.5008 
-1 5 3 -72.7239 -0.6738 
-1 5 4 161.4368 0.4951 
-1 5 5 -66.6491 1.2804 
-1 5 6 3.3061 -0.6937 
-1 5 7 -28.0775 -0.1559 
-1 5 8 -6.7601 -0.1915 
-1 5 9 39.9737 -0.8477 
-1 5 10 5.0285 0.1670 
-1 5 11 -17.2213 0.7936 
-1 5 12 20.2306 1.2635 
-1 5 13 -2.7088 -0.9170 
-1 5 14 8.1898 -0.6545 
-1 5 15 -17.0895 -0.1272 
-1 5 16 6.0387 0.4019 
-1 5 17 7.6320 0.1269 
-1 5 18 11.9908 -0.3706 
-1 5 19 3.6147 0.2416 
-1 5 20 16.6344 0.1212 
-1 5 21 -0.6954 0.3881 
-1 5 22 1.2322 -0.1190 
-1 7 1 -37.7649 0.0904 
-1 7 2 -95.6386 0.7966 
-1 7 3 -128.3004 -0.2448 
-1 7 4 5.7757 -0.2410 
-1 7 5 -59.1323 0.2470 
-1 7 6 24.3559 0.3958 
-1 7 7 -43.0806 0.0271 
-1 7 8 10.0150 -0.3457 
-1 7 9 -4.1800 0.0506 
-1 7 10 -36.5065 0.2059 
-1 7 11 -6.7032 -0.2855 
-1 7 12 -2.9018 -0.2588 
-1 7 13 -5.0088 -0.3189 
-1 7 14 11.9729 0.2556 
-1 7 15 -15.7652 0.5029 
-1 7 16 -4.7378 0.1244 
-1 7 17 -18.6108 -0.1099 
-1 7 18 1.0016 -0.4853 
-1 7 19 0.2879 0.1085 
-1 7 20 3.9313 -0.0449 
-1 7 21 8.5932 -0.4026 
-1 9 1 -25.8856 0.5729 
-1 9 3 28.7123 -0.7103 
-1 9 4 24.2259 0.3842 
-1 9 5 -50.7477 -0.3854 
-1 9 6 22.0843 0.0893 
-1 9 7 -28.5861 -0.0763 
-1 9 8 -13.6703 0.1488 
-1 9 9 18.0946 0.0299 
-1 9 10 25.8592 -0.1586 
-1 9 11 -0.1780 0.5035 
-1 9 12 11.4628 -0.0214 
-1 9 13 8.2346 -0.0195 
-1 9 14 -7.0270 -0.2941 
-1 9 15 -23.5009 0.1059 
-1 9 16 2.1768 -0.2249 
-1 9 17 -13.9685 0.1870 
-1 9 18 4.6446 0.2177 
-1 9 19 12.3453 -0.0322 
-1 9 20 11.9598 0.4140 
-1 9 21 12.1658 -0.0487 
-1 11 1 -84.0982 0.2564 
-1 11 2 43.2784 0.5759 
-1 11 3 -85.3867 0.1732 
-1 11 4 -20.3539 -0.2025 
-1 11 5 -47.7058 -0.2013 
-1 11 6 53.1112 0.2206 
-1 11 7 16.3282 -0.0783 
-1 11 8 2.2699 0.3441 
-1 11 9 -10.3909 0.2231 
-1 11 10 29.0719 -0.0939 
-1 11 11 -28.9856 -0.4872 
-1 11 12 15.1828 -0.4744 
-1 11 13 22.6881 0.5930 
-1 11 14 -4.9175 0.2180 
-1 11 15 -17.5559 0.0424 
-1 11 16 -4.3763 -0.2050 
-1 11 17 -23.3558 -0.2952 
-1 11 18 -10.0686 0.1297 
-1 11 19 -7.7136 0.1920 
-1 11 20 -21.5729 -0.0990 
-1 11 21 1.1792 -0.4702 
-1 13 1 31.5997 -0.5625 
-1 13 2 48.4091 -0.5149 
-1 13 3 -11.6665 0.2183 
-1 13 4 -21.5635 0.1379 
-1 13 5 -20.7748 0.0640 
-1 13 6 -1.1564 -0.4207 
-1 13 7 6.6161 0.2063 
-1 13 8 23.0938 0.1823 
-1 13 9 3.4912 -0.3445 
-1 13 10 19.5862 -0.0118 
-1 13 11 -17.8943 0.0969 
-1 13 12 -2.1273 0.1147 
-1 13 13 -22.3884 0.0305 
-1 13 14 4.5886 -0.0663 
-1 13 15 -16.7969 -0.0839 
-1 13 16 1.1757 -0.0076 
-1 13 17 -5.5086 -0.1102 
-1 13 18 -1.3006 0.2476 
-1 13 19 0.1614 -0.0531 
-1 13 20 -3.7390 -0.1611 
-1 15 1 0.7629 -0.2851 
-1 15 2 -46.1996 0.0654 
-1 15 3 -39.8067 0.0723 
-1 15 4 -24.3808 -0.0622 
-1 15 5 18.8356 0.2082 
-1 15 6 -4.2662 -0.0792 
-1 15 7 -9.7774 0.1934 
-1 15 8 20.6854 -0.1046 
-1 15 9 -27.0123 -0.0207 
-1 15 10 -10.0583 -0.2224 
-1 15 11 -7.9213 -0.0715 
-1 15 12 -0.6677 0.3514 
-1 15 13 -18.6660 -0.0760 
-1 15 14 24.0395 -0.1748 
-1 15 15 7.1141 -0.1290 
-1 15 16 4.1059 0.2300 
-1 15 17 -3.2979 0.0874 
-1 15 18 -6.3202 -0.0145 
-1 15 19 -9.7675 0.0444 
-1 15 20 -1.0990 -0.1292 
-1 17 1 21.2262 -0.0389 
-1 17 2 4.7329 0.1127 
-1 17 3 8.6683 -0.0038 
-1 17 4 -28.1275 0.1331 
-1 17 5 -17.1352 -0.2749 
-1 17 6 -14.7406 -0.1319 
-1 17 7 -10.5439 0.1584 
-1 17 8 18.1510 -0.0712 
-1 17 9 -24.0588 0.1715 
-1 17 10 11.2301 -0.0824 
-1 17 11 -7.7542 0.0463 
-1 17 12 -1.3119 0.0011 
-1 17 13 16.5273 -0.2341 
-1 17 14 20.4026 0.0880 
-1 17 15 3.6861 0.2844 
-1 17 16 -0.5378 -0.0078 
-1 17 17 8.9509 0.0516 
-1 17 18 5.7439 -0.0599 
-1 17 19 0.3076 -0.3195 
-1 19 1 -32.9979 0.2310 
-1 19 2 -38.7670 -0.1373 
-1 19 3 5.3304 -0.3161 
-1 19 4 -6.1929 0.0133 
-1 19 5 6.2546 0.1994 
-1 19 6 2.9473 0.3298 
-1 19 7 -6.6642 -0.1839 
-1 19 8 1.1405 -0.2521 
-1 19 9 11.7359 0.0371 
-1 19 10 -13.1342 0.1094 
-1 19 11 -15.4567 0.0022 
-1 19 12 -15.7978 -0.1201 
-1 19 13 9.3507 -0.0597 
-1 19 14 14.6188 0.1230 
-1 19 15 1.9634 -0.0591 
-1 19 16 -15.2454 -0.0488 
-1 19 17 -0.5571 0.1255 
-1 19 18 -1.6987 0.1043 
-1 21 1 -2.2669 0.1592 
-1 21 2 14.9349 0.1348 
-1 21 3 7.0931 0.1641 
-1 21 4 -12.2143 -0.2065 
-1 21 5 -7.2970 -0.1407 
-1 21 6 -0.3968 0.0956 
-1 21 7 2.1509 -0.0836 
-1 21 8 17.2467 0.0325 
-1 21 9 9.7281 0.0083 
-1 21 10 -2.1801 0.2961 
-1 21 11 -12.0413 -0.1049 
-1 21 12 4.3102 -0.2508 
-1 21 13 2.5981 0.0922 
-1 21 14 2.2854 0.1472 
-1 21 15 6.6445 0.1209 
-1 21 16 -16.0776 -0.0040 
-1 21 17 -7.1867 -0.0394 
-1 23 1 -15.5331 -0.0865 
-1 23 2 -10.2432 -0.2750 
-1 23 3 0.5703 -0.0200 
-1 23 4 -14.1482 0.1155 
-1 23 5 2.9169 0.3389 
-1 23 6 1.7912 -0.0660 
-1 23 7 5.4880 -0.1561 
-1 23 8 12.4583 -0.0303 
-1 23 9 1.2872 -0.1155 
-1 23 10 -9.8017 0.0026 
-1 23 11 12.1942 0.0118 
-1 23 12 17.3952 -0.0621 
-1 23 13 -0.3775 -0.0156 
-1 23 14 -5.5856 -0.0652 
-1 23 15 -3.3676 -0.1161 
-1 23 16 -8.2486 0.1070 
-1 25 1 14.1550 0.0015 
-1 25 2 8.0766 0.2271 
-1 25 3 18.7491 0.1051 
-1 25 4 5.1135 -0.1721 
-1 25 5 -4.3384 -0.1874 
-1 25 6 7.7658 -0.1076 
-1 25 7 -1.5879 0.1781 
-1 25 8 21.0401 0.2077 
-1 25 9 -4.8273 0.0963 
-1 25 10 -23.8138 -0.0793 
-1 25 11 6.6614 0.0582 
-1 25 12 2.5023 0.1227 
-1 25 13 -3.6182 0.0371 
-1 25 14 -6.7923 -0.2197 
-1 25 15 -13.5900 -0.3238 
-1 27 1 -4.4859 -0.0549 
-1 27 2 -4.3784 0.0056 
-1 27 3 0.6565 -0.0001 
-1 27 4 -3.6850 0.0537 
-1 27 5 -7.8989 -0.0725 
-1 27 6 7.6395 0.0110 
-1 27 7 -14.7990 -0.1198 
-1 27 8 2.9814 0.0902 
-1 27 9 -2.2724 0.0225 
-1 27 10 2.0038 -0.3247 
-1 27 11 16.3798 -0.0651 
-1 27 12 -0.0638 0.1922 
-1 27 13 -1.6215 -0.2644 
-1 29 1 7.2374 0.1641 
-1 29 2 2.8681 0.1035 
-1 29 3 -8.0486 -0.0258 
-1 29 4 8.8553 -0.0319 
-1 29 5 -2.8956 0.1160 
-1 29 6 10.3568 0.1945 
-1 29 7 5.4562 -0.1951 
-1 29 8 2.0386 0.0986 
-1 29 9 2.8218 -0.0492 
-1 29 10 11.1523 0.2786 
-1 29 11 1.4854 0.0896 
-1 29 12 3.1895 0.3144 
-1 31 1 -2.7155 -0.3185 
-1 31 2 12.6499 0.0389 
-1 31 3 -10.1937 0.3067 
-1 31 4 -3.2905 -0.0010 
-1 31 5 -13.8199 -0.2268 
-1 31 6 -5.0525 -0.1608 
-1 31 7 -1.5893 -0.0844 
-1 31 8 0.1499 0.0603 
-1 31 9 0.6409 -0.1481 
-1 33 1 5.5910 -0.1032 
-1 33 2 -2.3671 -0.3425 
-1 33 3 -11.7795 0.0326 
-1 33 4 0.2475 0.0411 
-1 33 5 -6.8166 0.0653 
-1 33 6 12.0054 -0.4514 
0 0 1 -81.1827 0.0934 
0 0 3 51.9315 4.8370 
0 0 4 68.6735 -0.8046 
0 0 5 155.8647 -1.8721 
0 0 6 88.8326 2.4336 
0 0 7 63.6448 -2.4233 
0 0 8 46.5505 1.0383 
0 0 9 46.9241 -0.2211 
0 0 10 10.4132 2.8683 
0 0 11 20.0021 -1.3194 
0 0 12 22.9076 -4.0704 
0 0 13 -10.2935 -0.2121 
0 0 14 17.8345 1.6983 
0 0 15 -20.9538 2.9103 
0 0 16 18.4117 -1.1324 
0 0 17 -4.9251 0.5650 
0 0 18 7.5135 0.2824 
0 0 19 17.6460 -0.9122 
0 0 20 8.3200 -1.4445 
0 0 21 -1.3876 0.0900 
0 0 22 20.2914 1.0036 
0 2 2 -32.8132 -0.4895 
0 2 3 131.5363 1.0004 
0 2 4 126.8549 0.2844 
0 2 5 101.9739 -1.9540 
0 2 6 6.7280 0.0039 
0 2 7 -71.7490 0.0994 
0 2 8 36.8237 2.0514 
0 2 9 -44.4249 -1.2414 
0 2 10 -12.6690 -1.2248 
0 2 11 -4.9759 -0.2673 
0 2 12 -12.2269 1.3339 
0 2 13 10.2317 1.3873 
0 2 14 18.7717 -1.2661 
0 2 15 8.2475 -0.6545 
0 2 16 -3.1424 -0.5858 
0 2 17 -9.7836 0.8093 
0 2 18 -0.4559 0.2730 
0 2 19 12.9445 -0.0464 
0 2 20 11.4605 0.0459 
0 2 21 -6.8836 -0.2503 
0 2 22 -3.9884 0.2874 
0 4 1 35.1666 0.0044 
0 4 2 131.2874 1.3245 
0 4 3 -149.1965 -0.9204 
0 4 4 -11.7001 -0.0664 
0 4 5 -21.9409 0.5550 
0 4 6 -4.7832 0.0134 
0 4 7 -39.0874 -0.0374 
0 4 8 25.4062 0.0016 
0 4 9 -30.7263 0.3039 
0 4 10 6.7239 -0.1834 
0 4 11 -22.2338 -0.1445 
0 4 12 -17.5513 -0.2492 
0 4 13 -13.5132 0.1826 
0 4 14 -15.0907 0.2500 
0 4 15 13.1161 0.0055 
0 4 16 10.7099 -0.1042 
0 4 17 -10.6256 -0.0230 
0 4 18 13.7601 0.1553 
0 4 19 10.4859 -0.1739 
0 4 20 9.0694 0.0415 
0 4 21 0.5649 0.3411 
0 6 0 -89.5160 1.9120 
0 6 3 -151.5261 -0.9833 
0 6 4 126.4887 0.3466 
0 6 5 -75.3327 0.5720 
0 6 6 5.8608 -0.2908 
0 6 7 -66.8289 0.0681 
0 6 8 30.1960 -0.6158 
0 6 9 6.0711 0.2796 
0 6 10 -31.7699 -0.0908 
0 6 11 -20.9214 0.4363 
0 6 12 18.8045 -0.0058 
0 6 13 20.1924 -0.3313 
0 6 14 16.8149 -0.3130 
0 6 15 5.4483 -0.0113 
0 6 16 4.5721 0.5448 
0 6 17 -8.4930 -0.4145 
0 6 18 11.8968 -0.3666 
0 6 19 -1.8186 0.1009 
0 6 20 5.4330 0.1678 
0 6 21 -2.2664 -0.3762 
0 8 0 280.6699 -0.8555 
0 8 1 250.7320 0.7633 
0 8 3 -38.1068 -0.1497 
0 8 4 36.2746 -0.1510 
0 8 5 -16.5739 0.4520 
0 8 6 50.6028 0.1050 
0 8 7 -39.9608 -0.4960 
0 8 8 15.3431 -0.4022 
0 8 9 19.0827 0.2668 
0 8 10 -5.8721 0.1345 
0 8 11 0.4304 0.2724 
0 8 12 3.3751 -0.3059 
0 8 13 0.6621 -0.1084 
0 8 14 5.4205 0.0774 
0 8 15 7.6760 0.2810 
0 8 16 19.5940 0.1046 
0 8 17 12.5443 -0.2700 
0 8 18 16.8802 0.0907 
0 8 19 -5.0231 -0.2241 
0 8 20 -9.6853 0.2222 
0 8 21 -10.1183 -0.1283 
0 10 0 -42.8058 -1.0305 
0 10 1 -53.8029 0.4756 
0 10 2 -57.8734 0.3217 
0 10 3 96.0596 0.7236 
0 10 4 -5.3202 -0.3978 
0 10 5 -39.7543 -0.5033 
0 10 6 45.5617 0.3166 
0 10 7 -18.0033 -0.0061 
0 10 8 -11.2512 0.1957 
0 10 9 16.3147 -0.0258 
0 10 10 5.9116 0.3208 
0 10 11 -16.2516 -0.1609 
0 10 12 23.2421 -0.5376 
0 10 13 16.4500 -0.0872 
0 10 14 4.8395 0.1347 
0 10 15 -7.8398 0.1511 
0 10 16 13.9035 -0.0615 
0 10 17 -18.5985 -0.1713 
0 10 18 5.5567 0.0860 
0 10 19 1.5090 0.2931 
0 10 20 -6.6485 -0.0755 
0 10 21 3.7391 -0.0521 
0 12 0 47.2412 0.2583 
0 12 1 104.5252 -0.3393 
0 12 2 38.2150 -0.1187 
0 12 3 -14.9003 -0.0980 
0 12 4 -24.6571 -0.0502 
0 12 5 -3.2861 -0.1011 
0 12 6 8.6771 -0.1022 
0 12 7 1.2097 0.0134 
0 12 8 -40.3530 0.5668 
0 12 9 2.5307 -0.3106 
0 12 10 5.7177 -0.2871 
0 12 11 -14.1340 -0.0563 
0 12 12 -0.6037 0.4060 
0 12 13 8.7179 0.2319 
0 12 14 -2.3794 0.0130 
0 12 15 10.5310 -0.2526 
0 12 16 14.9014 -0.0917 
0 12 17 -36.6682 0.0165 
0 12 18 13.2422 0.3018 
0 12 19 -0.9085 0.4843 
0 12 20 -5.9266 -0.6210 
0 14 0 -82.5628 0.3971 
0 14 1 0.8663 -0.4464 
0 14 2 -1.0914 0.2323 
0 14 3 1.9840 0.1290 
0 14 4 -21.1186 0.0917 
0 14 5 -13.7340 0.0882 
0 14 6 -43.3474 -0.0654 
0 14 7 -1.4754 0.1731 
0 14 8 4.5414 -0.0858 
0 14 9 6.6347 0.0395 
0 14 10 -3.8456 -0.0610 
0 14 11 -11.0886 -0.1336 
0 14 12 10.2556 0.0426 
0 14 13 23.0600 -0.2157 
0 14 14 6.9753 0.0509 
0 14 15 -1.6987 -0.0499 
0 14 16 4.8459 0.0472 
0 14 17 1.2300 0.0689 
0 14 18 8.3025 0.1106 
0 14 19 -4.2875 -0.0996 
0 14 20 -12.5150 -0.2166 
0 16 0 26.6406 0.3333 
0 16 1 8.7397 0.1287 
0 16 2 8.8642 -0.3150 
0 16 3 -17.0670 -0.1939 
0 16 4 0.3249 0.1268 
0 16 5 0.1948 0.1080 
0 16 6 -10.0360 -0.2317 
0 16 7 4.5492 0.2347 
0 16 8 -9.4881 -0.0977 
0 16 9 -10.2422 0.0118 
0 16 10 0.0348 -0.3556 
0 16 11 3.3671 0.2453 
0 16 12 10.1010 0.3866 
0 16 13 21.3923 -0.0843 
0 16 14 7.9654 -0.3387 
0 16 15 -5.9815 -0.0506 
0 16 16 -8.7283 0.1595 
0 16 17 0.0991 0.0519 
0 16 18 1.8413 0.1360 
0 16 19 -4.0390 -0.1979 
0 18 0 13.9872 -0.3776 
0 18 1 -7.7224 0.0726 
0 18 2 21.3352 0.0194 
0 18 3 -12.9638 0.3096 
0 18 4 -28.7319 0.0222 
0 18 5 -11.9802 -0.1162 
0 18 6 -14.0314 0.0683 
0 18 7 12.1871 -0.1483 
0 18 8 -7.4256 -0.1998 
0 18 9 16.1435 0.0891 
0 18 10 11.0680 0.2559 
0 18 11 -3.2420 -0.0595 
0 18 12 8.1333 -0.3562 
0 18 13 11.1359 0.0174 
0 18 14 3.7419 0.0937 
0 18 15 -9.1091 0.3063 
0 18 16 11.5527 -0.0080 
0 18 17 8.0587 0.0461 
0 18 18 1.4146 0.0875 
0 20 0 19.5506 -0.0042 
0 20 1 0.8829 0.2985 
0 20 2 17.9489 -0.1588 
0 20 3 -4.8523 -0.1540 
0 20 4 -5.8883 -0.1985 
0 20 5 7.8230 0.0664 
0 20 6 -8.9285 0.2041 
0 20 7 4.7234 -0.0570 
0 20 8 -8.7465 0.1400 
0 20 9 -11.6407 -0.2994 
0 20 10 17.3614 0.2265 
0 20 11 -0.6530 0.0488 
0 20 12 23.5569 -0.1054 
0 20 13 12.2408 -0.1208 
0 20 14 16.9582 0.0188 
0 20 15 3.9545 0.0766 
0 20 16 -4.9946 -0.0092 
0 20 17 -0.0681 0.1251 
0 22 0 -2.0782 -0.0364 
0 22 1 -0.9415 -0.1248 
0 22 2 6.4040 0.0964 
0 22 3 -1.6174 -0.0799 
0 22 4 -0.1543 0.0429 
0 22 5 14.7319 0.0073 
0 22 6 11.0134 0.0253 
0 22 7 -15.9110 -0.0461 
0 22 8 -5.8734 0.0075 
0 22 9 -14.1412 -0.0220 
0 22 10 -3.9956 0.1168 
0 22 11 1.1557 -0.1896 
0 22 12 12.0504 -0.0547 
0 22 13 -2.2613 0.0775 
0 22 14 -0.0155 0.0867 
0 22 15 12.3351 0.0063 
0 22 16 3.2573 0.2193 
0 24 0 24.7310 0.0333 
0 24 1 1.6941 -0.1276 
0 24 2 -8.8453 0.0904 
0 24 3 -8.8918 -0.0397 
0 24 4 9.8633 0.2595 
0 24 5 4.2527 -0.0274 
0 24 6 1.4758 -0.2027 
0 24 7 1.6492 -0.0626 
0 24 8 0.2881 -0.0220 
0 24 9 3.7399 0.2451 
0 24 10 -18.8773 -0.1439 
0 24 11 12.5028 0.0316 
0 24 12 -7.9848 0.1091 
0 24 13 0.6462 -0.0121 
0 24 14 -1.9337 0.1287 
0 24 15 8.7512 -0.1275 
0 26 0 2.2903 -0.0010 
0 26 1 -14.4937 0.0876 
0 26 2 4.0224 0.0239 
0 26 3 -8.9872 -0.0416 
0 26 4 10.9370 0.0426 
0 26 5 -6.9315 -0.0393 
0 26 6 -9.5743 0.0614 
0 26 7 10.7565 0.0530 
0 26 8 -2.8937 0.0252 
0 26 9 7.8494 0.3449 
0 26 10 -6.7451 -0.3607 
0 26 11 18.7352 0.0473 
0 26 12 12.9488 0.1488 
0 26 13 7.0319 0.0602 
0 26 14 -2.3359 0.0252 
0 28 0 2.1727 -0.3127 
0 28 1 10.6795 -0.0182 
0 28 2 0.8225 0.0157 
0 28 3 8.3970 0.1434 
0 28 4 -0.9811 -0.0608 
0 28 5 6.5305 -0.0809 
0 28 6 -2.3661 -0.1271 
0 28 7 -13.7842 -0.2360 
0 28 8 1.7986 -0.0009 
0 28 9 3.2670 0.2124 
0 28 10 -14.5908 -0.1708 
0 28 11 2.9301 0.3519 
0 28 12 5.1475 0.1008 
0 30 0 8.0302 -0.0711 
0 30 1 8.0693 -0.0435 
0 30 2 5.4787 -0.0646 
0 30 3 -12.5404 0.0095 
0 30 4 -0.5878 -0.0567 
0 30 5 12.0738 -0.0055 
0 30 6 0.2665 0.3004 
0 30 7 -3.2272 0.0559 
0 30 8 -9.3754 -0.3043 
0 30 9 2.5997 -0.6889 
0 30 10 1.8426 0.1571 
0 32 0 -1.1889 0.1398 
0 32 1 5.9468 -0.1398 
0 32 2 2.3367 0.2119 
0 32 3 8.8758 0.0991 
0 32 4 -2.9439 0.1418 
0 32 5 6.5150 -0.1694 
0 32 6 2.6427 -0.2659 
0 32 7 3.9755 0.0213 
0 34 0 -10.1310 0.5934 
0 34 1 3.8805 -0.0951 
0 34 2 -8.0472 0.0334 
1 1 2 66.4461 -0.3336 
1 1 3 5.4973 0.7833 
1 1 4 -1.9307 0.4867 
1 1 5 -18.4407 -0.7481 
1 1 6 32.0551 -0.6387 
1 1 7 -29.4715 -0.1587 
1 1 8 20.1557 0.5784 
1 1 9 0.6847 -0.0919 
1 1 10 -29.8440 0.5372 
1 1 11 -22.5363 0.2577 
1 1 12 -17.6125 -0.0794 
1 1 13 -9.5731 0.0652 
1 1 14 -7.6912 -0.7803 
1 1 15 -13.1786 -0.1194 
1 1 16 6.0791 0.0932 
1 1 17 0.4325 0.3344 
1 1 18 2.6075 -0.0151 
1 1 19 11.6203 -0.2556 
1 1 20 15.0827 0.2357 
1 1 21 -6.1672 0.0405 
1 3 2 36.7146 1.7038 
1 3 3 -49.6428 -0.4119 
1 3 4 17.2419 0.2265 
1 3 5 75.8226 -0.0938 
1 3 6 15.8842 0.2440 
1 3 7 -16.3822 0.0051 
1 3 8 27.8479 -0.7959 
1 3 9 -30.6241 0.4113 
1 3 10 17.5693 -0.3679 
1 3 11 -2.3491 0.3629 
1 3 12 -22.3104 -0.4412 
1 3 13 2.3467 0.3647 
1 3 14 -20.9879 0.1148 
1 3 15 -5.0015 -0.2738 
1 3 16 -1.7281 0.3569 
1 3 17 2.4592 0.0163 
1 3 18 8.7648 0.3196 
1 3 19 9.1147 -0.5880 
1 3 20 8.1071 -0.1064 
1 3 21 -4.0057 0.2267 
1 5 0 88.9744 1.9665 
1 5 1 32.6294 0.6341 
1 5 2 59.8036 0.2081 
1 5 3 -339.7100 -2.3594 
1 5 4 96.7491 0.2726 
1 5 5 26.5309 -0.0152 
1 5 6 -46.5209 -0.0327 
1 5 7 5.5854 0.3876 
1 5 8 -4.8463 -0.1189 
1 5 9 -17.9462 0.9562 
1 5 10 12.6784 -0.9910 
1 5 11 -9.0684 -0.1515 
1 5 12 -1.8772 -0.0786 
1 5 13 -6.6248 0.6588 
1 5 14 -15.6210 0.1134 
1 5 15 1.5119 -0.7190 
1 5 16 -12.8856 0.2334 
1 5 17 -4.7521 -0.5245 
1 5 18 11.3224 -0.0900 
1 5 19 -17.5754 0.2661 
1 5 20 0.0546 0.4071 
1 5 21 -13.9156 0.0301 
1 7 0 -64.0401 -0.6251 
1 7 1 -122.7667 -0.4535 
1 7 2 46.8512 -0.6750 
1 7 4 72.3510 0.6857 
1 7 5 61.8053 0.7308 
1 7 6 23.1966 0.1084 
1 7 7 -9.9048 -0.3056 
1 7 8 49.7905 -0.7832 
1 7 9 -5.9520 0.1458 
1 7 10 14.3686 0.5224 
1 7 11 12.5500 0.2450 
1 7 12 6.0510 -0.3614 
1 7 13 -0.7703 -0.5563 
1 7 14 -5.1475 0.1478 
1 7 15 -10.3794 0.2703 
1 7 16 0.5656 0.3719 
1 7 17 -9.2924 0.0142 
1 7 18 20.2354 0.0076 
1 7 19 5.3170 -0.0546 
1 7 20 16.3594 -0.3984 
1 7 21 -5.2258 0.2334 
1 9 0 65.3331 -0.1840 
1 9 1 -85.5759 0.7072 
1 9 3 133.7070 0.1869 
1 9 4 -99.2209 -0.3390 
1 9 5 11.8336 0.0484 
1 9 6 58.6370 -0.0279 
1 9 7 11.9727 0.0368 
1 9 8 17.8864 0.1839 
1 9 9 -8.6676 -0.3629 
1 9 10 -6.6813 0.2732 
1 9 11 -21.3058 -0.1653 
1 9 12 -5.4059 0.3916 
1 9 13 0.3134 -0.0336 
1 9 14 13.7824 -0.2196 
1 9 15 -8.2160 -0.1955 
1 9 16 10.1569 -0.0733 
1 9 17 -7.3229 -0.0748 
1 9 18 -0.4326 -0.0954 
1 9 19 4.7920 0.3122 
1 9 20 -1.5160 -0.0076 
1 9 21 -9.8363 -0.5865 
1 11 0 26.2229 -0.6276 
1 11 1 -15.2722 -0.4244 
1 11 2 82.1775 0.2348 
1 11 3 118.3843 0.7750 
1 11 4 -7.7864 -0.1238 
1 11 5 14.9707 -0.2066 
1 11 6 17.5958 -0.2624 
1 11 7 -11.7681 -0.0153 
1 11 8 -33.7227 0.2030 
1 11 9 -4.6396 -0.4302 
1 11 10 14.4414 0.2199 
1 11 11 -2.8275 -0.0138 
1 11 12 6.5061 -0.1261 
1 11 13 1.9174 -0.2663 
1 11 14 -7.8074 0.3200 
1 11 15 -6.3304 0.3600 
1 11 16 -1.7402 -0.2061 
1 11 17 3.3962 0.0059 
1 11 18 11.8856 -0.0415 
1 11 19 14.9153 0.3343 
1 11 20 -1.8421 -0.5128 
1 13 0 -73.6362 0.3147 
1 13 1 7.8599 0.0881 
1 13 2 -20.6428 0.2048 
1 13 3 0.0190 -0.2006 
1 13 4 -5.4913 -0.0474 
1 13 5 22.8466 -0.2119 
1 13 6 7.1417 -0.0120 
1 13 7 22.2159 0.1208 
1 13 8 -7.3253 0.3180 
1 13 9 17.6081 0.0687 
1 13 10 -2.5411 -0.4388 
1 13 11 4.1592 -0.0677 
1 13 12 5.7565 0.1555 
1 13 13 -14.5215 0.0353 
1 13 14 -9.1486 -0.0654 
1 13 15 5.1709 -0.0702 
1 13 16 -10.9047 -0.1528 
1 13 17 14.3989 0.0828 
1 13 18 8.8211 0.1587 
1 13 19 -10.6717 0.3110 
1 13 20 -17.6094 -0.1621 
1 15 0 -28.8105 0.0633 
1 15 1 24.7280 0.0249 
1 15 2 8.1471 -0.0217 
1 15 3 27.8262 -0.1281 
1 15 4 15.9856 0.1825 
1 15 5 -2.6041 -0.1987 
1 15 6 0.4633 0.1918 
1 15 7 16.4876 0.1256 
1 15 8 8.0754 -0.1633 
1 15 9 25.3514 0.0844 
1 15 10 -6.7643 -0.3293 
1 15 11 42.7301 0.1455 
1 15 12 30.2007 0.0218 
1 15 13 -16.5528 0.0946 
1 15 14 -4.1300 0.0799 
1 15 15 -11.3585 -0.1249 
1 15 16 -5.8790 -0.1845 
1 15 17 6.6276 0.1160 
1 15 18 7.3865 0.1393 
1 15 19 -0.9730 -0.5559 
1 17 0 19.2071 -0.1290 
1 17 1 -9.6355 0.0718 
1 17 2 -25.9521 -0.1460 
1 17 3 -9.4697 0.0269 
1 17 4 29.2039 0.1495 
1 17 5 10.2590 -0.0542 
1 17 6 8.2642 0.0550 
1 17 7 6.5154 -0.0691 
1 17 8 16.2548 -0.0857 
1 17 9 12.6928 0.0471 
1 17 10 8.0801 0.0472 
1 17 11 7.0906 0.1833 
1 17 12 -17.8489 -0.0887 
1 17 13 -12.0115 -0.0709 
1 17 14 5.6357 -0.1961 
1 17 15 -6.5689 0.0318 
1 17 16 -6.8742 0.2313 
1 17 17 -15.7246 0.1185 
1 17 18 4.7547 0.1615 
1 19 0 9.1006 -0.0480 
1 19 1 0.2158 0.0478 
1 19 2 -4.4927 -0.0301 
1 19 3 18.3361 0.1277 
1 19 4 32.5049 -0.1058 
1 19 5 -1.8655 -0.0064 
1 19 6 17.7101 0.0872 
1 19 7 7.4507 -0.0301 
1 19 8 -2.1257 0.0596 
1 19 9 15.5043 -0.1557 
1 19 10 2.2388 0.1911 
1 19 11 -2.4333 -0.0336 
1 19 12 10.0050 -0.1171 
1 19 13 2.1086 0.1373 
1 19 14 8.2468 0.1480 
1 19 15 -0.5912 -0.0312 
1 19 16 -7.5043 -0.0158 
1 19 17 -7.1455 0.0096 
1 19 18 5.7389 0.0221 
1 21 0 26.7205 0.0233 
1 21 1 -5.9368 -0.1243 
1 21 2 -17.7283 -0.0524 
1 21 3 -19.7565 -0.0481 
1 21 4 -0.8865 0.0157 
1 21 5 -18.1225 0.1645 
1 21 6 8.9683 -0.0524 
1 21 7 -12.4907 -0.0617 
1 21 8 5.0983 -0.0587 
1 21 9 -5.3361 -0.0024 
1 21 10 -0.9130 0.2621 
1 21 11 -4.9481 -0.0310 
1 21 12 -3.1891 -0.1631 
1 21 13 -22.8192 -0.2309 
1 21 14 -1.9668 0.0178 
1 21 15 11.4864 0.1698 
1 21 16 2.5443 0.1803 
1 21 17 0.9229 -0.1436 
1 23 0 -13.9734 0.0965 
1 23 1 2.4168 0.1118 
1 23 2 4.8905 0.1426 
1 23 3 2.7029 -0.3231 
1 23 4 11.7223 -0.0607 
1 23 5 -1.3810 0.1044 
1 23 6 -8.3232 -0.0520 
1 23 7 -5.5818 0.0795 
1 23 8 10.7138 -0.0754 
1 23 9 -4.9198 0.1030 
1 23 10 -5.6426 -0.2471 
1 23 11 10.5322 -0.2497 
1 23 12 -4.0480 0.1780 
1 23 13 9.6654 0.0987 
1 23 14 1.4210 0.2448 
1 23 15 8.5342 -0.0984 
1 23 16 -3.3253 0.1815 
1 25 0 -3.6640 -0.0112 
1 25 1 -9.4394 -0.1674 
1 25 2 -16.6070 -0.0949 
1 25 3 -12.6079 -0.0139 
1 25 4 -3.9831 0.2159 
1 25 5 9.3228 0.1310 
1 25 6 14.7458 -0.1498 
1 25 7 -9.4129 -0.1650 
1 25 8 -5.8512 -0.0706 
1 25 9 -17.4697 0.4086 
1 25 10 -7.3053 0.0822 
1 25 11 15.3858 0.0263 
1 25 12 -2.8106 0.0259 
1 25 13 3.3628 0.0532 
1 25 14 -0.6221 0.1401 
1 27 0 0.1484 -0.1123 
1 27 1 -2.2255 0.2108 
1 27 2 -5.4039 0.2211 
1 27 3 4.3010 0.0424 
1 27 4 -13.2748 -0.2826 
1 27 5 8.0221 -0.0921 
1 27 6 18.8600 0.0512 
1 27 7 -0.4015 0.0685 
1 27 8 0.7676 -0.0521 
1 27 9 4.6220 0.0344 
1 27 10 -13.8683 -0.2060 
1 27 11 6.4915 -0.0350 
1 27 12 -14.4321 0.2666 
1 27 13 -2.8086 0.3678 
1 29 0 -12.1069 -0.0997 
1 29 1 -1.5753 -0.2116 
1 29 2 0.5853 -0.1398 
1 29 3 -4.2028 0.2793 
1 29 4 -5.7325 -0.0569 
1 29 5 4.9082 -0.2340 
1 29 6 5.5825 -0.0245 
1 29 7 10.2448 0.2556 
1 29 8 6.7131 0.3192 
1 29 9 -7.9616 -0.3929 
1 29 10 -1.9888 -0.2180 
1 29 11 -0.1693 -0.2450 
1 31 0 -2.7471 0.1164 
1 31 1 -8.4855 0.0474 
1 31 2 4.0037 0.0747 
1 31 3 -0.9063 -0.1310 
1 31 4 -5.1558 -0.0950 
1 31 5 -9.6925 -0.0784 
1 31 6 2.5471 0.1847 
1 31 7 11.7824 -0.1467 
1 31 8 -3.0718 -0.1965 
1 31 9 -2.4867 -0.6593 
1 33 0 -4.6550 0.3533 
1 33 1 7.0244 -0.0415 
1 33 2 -8.2299 0.1514 
1 33 3 3.0316 -0.4627 
1 33 4 -5.8342 0.4109 
1 33 5 -16.4467 0.1972 
2 0 3 30.4666 6.3628 
2 0 4 -153.6568 -1.6772 
2 0 5 -100.5368 3.3692 
2 0 6 -53.7008 -0.2483 
2 0 7 -2.5116 2.4528 
2 0 8 -90.0672 -3.2144 
2 0 9 -17.8769 -4.1343 
2 0 10 -2.6822 1.0273 
2 0 11 -31.1513 1.4155 
2 0 12 -0.0399 3.2035 
2 0 13 -9.6218 -3.1353 
2 0 14 10.7195 -0.0993 
2 0 15 0.0530 -0.3239 
2 0 16 -2.6534 1.2229 
2 0 17 -5.7449 0.6972 
2 0 18 -29.2354 -0.3942 
2 0 19 11.0790 0.1848 
2 0 20 2.5430 -1.5732 
2 0 21 8.2952 -0.7140 
2 2 0 41.9075 -2.2460 
2 2 2 29.4277 1.3265 
2 2 3 51.3691 1.3773 
2 2 4 -143.9786 -3.0367 
2 2 5 -83.2656 -0.1175 
2 2 6 18.2051 -0.8600 
2 2 7 -7.3781 1.6380 
2 2 8 -12.7361 1.0030 
2 2 9 -0.2038 -0.1042 
2 2 10 18.8990 -0.5453 
2 2 11 31.1536 -1.3386 
2 2 12 2.2524 1.4932 
2 2 13 -2.1237 -0.0284 
2 2 14 -17.0851 0.1841 
2 2 15 10.1794 -1.0924 
2 2 16 -1.9878 0.1811 
2 2 17 8.4974 0.3601 
2 2 18 -18.2946 -0.0204 
2 2 19 -9.2602 -0.0019 
2 2 20 0.4411 -0.3600 
2 2 21 1.2672 0.5552 
2 4 2 48.3709 -1.0272 
2 4 3 -125.9386 -0.3902 
2 4 4 10.6259 0.3836 
2 4 5 110.4103 -0.1118 
2 4 6 -79.1082 0.2343 
2 4 7 -10.2312 -0.6485 
2 4 8 -2.4929 -0.1760 
2 4 9 3.4866 0.1933 
2 4 10 -2.1411 0.1116 
2 4 11 -0.5109 -0.2813 
2 4 12 -10.6855 -0.0170 
2 4 13 16.9493 0.4357 
2 4 14 -12.5331 -0.3328 
2 4 15 16.7046 -0.1528 
2 4 16 -6.3050 0.1439 
2 4 17 -22.4175 0.2653 
2 4 18 -8.8690 -0.2720 
2 4 19 -11.5105 -0.0682 
2 4 20 3.3708 -0.2484 
2 4 21 10.5987 0.1878 
2 6 1 179.5334 0.8368 
2 6 2 287.4483 0.3674 
2 6 3 -167.4070 -1.3057 
2 6 4 -8.2954 0.7862 
2 6 5 33.9004 -0.0104 
2 6 6 -88.7629 0.2540 
2 6 7 41.5764 -0.6968 
2 6 8 -6.3497 0.2220 
2 6 9 17.7517 0.5884 
2 6 10 13.7222 0.1251 
2 6 11 10.0436 -0.1745 
2 6 12 -10.0353 -0.6042 
2 6 13 1.9948 0.3207 
2 6 14 -17.0373 -0.0216 
2 6 15 -11.7792 0.4876 
2 6 16 4.0013 -0.4654 
2 6 17 -20.0329 -0.0571 
2 6 18 -5.5424 -0.1547 
2 6 19 -4.8388 0.2044 
2 6 20 7.9970 0.1558 
2 6 21 4.7156 0.1858 
2 8 0 -162.6604 0.3369 
2 8 1 -6.2901 -0.7258 
2 8 2 -56.5667 -0.2390 
2 8 3 -74.8060 -0.1452 
2 8 4 -54.7525 0.4044 
2 8 5 3.3582 0.2155 
2 8 6 -32.5798 -0.0551 
2 8 7 2.2084 -0.2980 
2 8 8 -2.5507 -0.2267 
2 8 9 17.8469 0.0928 
2 8 10 -8.8793 0.2785 
2 8 11 -5.9739 -0.3300 
2 8 12 -20.7486 -0.1858 
2 8 13 15.9697 -0.0275 
2 8 14 12.6975 0.0610 
2 8 15 -9.8927 0.2647 
2 8 16 -4.5189 -0.0308 
2 8 17 0.3946 -0.0261 
2 8 18 -13.0029 -0.0602 
2 8 19 -7.7674 0.2765 
2 8 20 -1.7412 0.1303 
2 10 0 83.6821 -0.0335 
2 10 1 -8.5976 -0.2809 
2 10 2 -70.5984 -0.4960 
2 10 3 28.4781 0.3090 
2 10 4 -46.6794 0.0484 
2 10 5 -22.2225 0.3920 
2 10 6 59.7958 -0.5022 
2 10 7 -15.9666 0.5191 
2 10 8 -30.7436 0.0441 
2 10 9 -4.7686 -0.4474 
2 10 10 11.4519 0.1046 
2 10 11 -1.8402 0.2271 
2 10 12 1.9532 0.3811 
2 10 13 -18.4903 -0.4108 
2 10 14 -6.2980 0.0011 
2 10 15 -15.2521 -0.0831 
2 10 16 7.4012 -0.0781 
2 10 17 4.3120 -0.0762 
2 10 18 -9.5595 0.2163 
2 10 19 18.5298 -0.0434 
2 10 20 -4.0831 -0.1871 
2 12 0 -55.9965 -0.4944 
2 12 1 -127.0070 0.3392 
2 12 2 -57.7417 0.5240 
2 12 3 28.9298 0.5257 
2 12 4 -7.1534 -0.4673 
2 12 5 -20.6195 -0.4431 
2 12 6 3.3059 -0.3117 
2 12 7 4.5055 0.4240 
2 12 8 27.8715 0.1797 
2 12 9 -4.1334 -0.0362 
2 12 10 3.3478 -0.3446 
2 12 11 -10.8391 -0.1050 
2 12 12 3.8786 -0.0186 
2 12 13 -1.5979 -0.0734 
2 12 14 6.1075 0.2724 
2 12 15 -8.3377 0.0361 
2 12 16 12.2833 -0.1842 
2 12 17 -5.5101 -0.0864 
2 12 18 11.2385 0.2836 
2 12 19 1.7144 0.1217 
2 12 20 -2.7736 -0.2178 
2 14 0 46.7885 0.0952 
2 14 1 31.1156 -0.0412 
2 14 2 -21.4318 -0.1421 
2 14 3 3.6029 -0.1540 
2 14 4 26.9418 0.3979 
2 14 5 4.1142 -0.2392 
2 14 6 28.9593 0.1977 
2 14 7 -12.6171 -0.1269 
2 14 8 23.5366 -0.0498 
2 14 9 -12.0083 0.0830 
2 14 10 3.1254 -0.0791 
2 14 11 6.9235 0.2165 
2 14 12 -6.2783 -0.0697 
2 14 13 -28.0946 -0.0921 
2 14 14 20.2793 -0.0867 
2 14 15 12.1788 0.1982 
2 14 16 -2.9367 -0.0231 
2 14 17 -4.2502 0.3679 
2 14 18 -6.8665 -0.0187 
2 14 19 -4.5775 -0.5634 
2 16 0 -36.4831 -0.0126 
2 16 1 -24.3849 0.1818 
2 16 2 -17.2447 0.3067 
2 16 3 -4.9803 -0.3516 
2 16 4 33.5761 -0.0166 
2 16 5 -17.0661 -0.2014 
2 16 6 16.9538 0.2317 
2 16 7 -7.7294 0.0106 
2 16 8 21.5876 -0.0059 
2 16 9 2.4335 0.0588 
2 16 10 18.6543 0.0168 
2 16 11 -0.7000 -0.1156 
2 16 12 -8.7545 -0.1928 
2 16 13 -16.5759 0.1341 
2 16 14 3.6242 0.1410 
2 16 15 -12.0062 -0.1480 
2 16 16 -15.0313 -0.2017 
2 16 17 17.2343 0.2465 
2 16 18 -3.5760 0.0268 
2 18 0 0.1624 0.2412 
2 18 1 13.0371 -0.4515 
2 18 2 14.1370 -0.1426 
2 18 3 8.3723 0.0052 
2 18 4 -5.0835 0.2348 
2 18 5 -6.8772 0.2206 
2 18 6 15.8710 -0.0439 
2 18 7 3.5020 -0.0431 
2 18 8 -11.3698 -0.2342 
2 18 9 -4.7536 -0.1735 
2 18 10 9.2130 0.1872 
2 18 11 -14.0642 0.1144 
2 18 12 -12.4283 -0.0873 
2 18 13 12.1896 -0.0297 
2 18 14 3.7342 -0.1014 
2 18 15 -1.9840 -0.0667 
2 18 16 -9.1410 0.2430 
2 18 17 5.1791 -0.0122 
2 18 18 -11.2775 -0.2831 
2 20 0 -0.8879 0.0038 
2 20 1 -18.7751 0.1254 
2 20 2 -0.7261 0.0489 
2 20 3 3.4798 0.0558 
2 20 4 -9.9171 -0.2253 
2 20 5 -12.7631 0.2111 
2 20 6 5.2285 -0.2014 
2 20 7 -14.9363 0.0774 
2 20 8 1.6361 -0.0084 
2 20 9 2.8835 0.0461 
2 20 10 10.3333 0.1573 
2 20 11 2.8393 0.0388 
2 20 12 -15.5615 -0.0272 
2 20 13 -12.4200 0.0758 
2 20 14 -2.0367 0.0512 
2 20 15 8.7688 -0.0455 
2 20 16 0.8411 0.1324 
2 20 17 9.1104 -0.2584 
2 22 0 8.4314 -0.1769 
2 22 1 1.4971 0.0232 
2 22 2 -1.7926 -0.0368 
2 22 3 -8.0193 0.2016 
2 22 4 10.3242 -0.1327 
2 22 5 0.9561 0.0014 
2 22 6 22.2379 -0.1106 
2 22 7 -5.9169 0.0919 
2 22 8 8.3305 0.0553 
2 22 9 1.2549 0.0250 
2 22 10 11.8293 0.0639 
2 22 11 1.7567 -0.0479 
2 22 12 -1.0355 0.0471 
2 22 13 -11.5808 -0.0269 
2 22 14 4.4268 0.0610 
2 22 15 7.0212 -0.0287 
2 22 16 0.1983 0.3009 
2 24 0 -0.5975 0.0170 
2 24 1 0.8176 0.2267 
2 24 2 1.1186 -0.0508 
2 24 3 -6.0473 -0.1824 
2 24 4 -0.2139 -0.0491 
2 24 5 -17.0272 0.0696 
2 24 6 -10.2647 0.1644 
2 24 7 -3.5083 -0.2487 
2 24 8 3.1948 0.0927 
2 24 9 -18.1628 0.1469 
2 24 10 8.2964 -0.0748 
2 24 11 -5.2533 -0.2757 
2 24 12 2.0630 0.2258 
2 24 13 -10.2293 0.0549 
2 24 14 -5.1384 0.0079 
2 24 15 1.4888 -0.4295 
2 26 0 11.9819 -0.1230 
2 26 1 15.2871 -0.1011 
2 26 2 16.3243 0.0951 
2 26 3 2.1933 0.0046 
2 26 4 4.0175 0.0510 
2 26 5 -4.1984 -0.1601 
2 26 6 -9.6117 0.0023 
2 26 7 -1.8989 -0.1154 
2 26 8 11.1811 0.2429 
2 26 9 2.3853 -0.0841 
2 26 10 3.6342 -0.1583 
2 26 11 -20.6359 -0.1839 
2 26 12 1.5638 0.1371 
2 26 13 3.1908 0.1618 
2 28 0 -5.8814 0.1457 
2 28 1 3.5133 -0.1751 
2 28 2 -6.7814 -0.1659 
2 28 3 -0.0777 -0.0148 
2 28 4 -16.3233 0.1377 
2 28 5 -11.5251 0.0193 
2 28 6 7.4356 -0.2695 
2 28 7 -17.7868 -0.0227 
2 28 8 -12.3189 0.1280 
2 28 9 6.8915 0.0791 
2 28 10 -7.6230 -0.1412 
2 28 11 -1.1794 0.1672 
2 28 12 1.6850 0.3150 
2 30 0 0.6059 0.1107 
2 30 1 -2.4299 0.1917 
2 30 2 14.0555 0.1723 
2 30 3 -7.5165 0.2268 
2 30 4 -0.7322 -0.3280 
2 30 5 0.3739 -0.2608 
2 30 6 -1.1648 0.0795 
2 30 7 -2.4698 0.5265 
2 30 8 -2.4726 -0.0397 
2 30 9 7.5712 -0.1997 
2 30 10 -6.0709 0.0042 
2 32 0 1.9910 -0.0908 
2 32 1 2.9655 -0.2071 
2 32 2 -2.7637 -0.2445 
2 32 3 2.9221 -0.1956 
2 32 4 5.3478 0.0394 
2 32 5 0.5727 0.6172 
2 32 6 4.8803 0.1606 
2 32 7 9.8361 0.1838 
2 34 0 2.2803 -0.3712 
2 34 1 1.6171 0.7241 
3 1 1 -87.7279 -1.5216 
3 1 2 -5.4793 0.6274 
3 1 3 -95.2589 -0.9495 
3 1 4 -5.7753 -1.2453 
3 1 5 -18.6155 0.0305 
3 1 6 9.9524 0.4361 
3 1 7 34.2714 0.5097 
3 1 8 -58.1909 -0.1558 
3 1 9 7.1375 -0.2294 
3 1 10 3.2149 -0.0074 
3 1 11 -10.8896 0.5049 
3 1 12 5.5347 0.7231 
3 1 13 7.4571 -0.5063 
3 1 14 15.2871 -0.4664 
3 1 15 -8.9542 -0.4843 
3 1 16 10.7482 -0.0745 
3 1 17 -6.6102 0.3433 
3 1 18 7.1189 0.1746 
3 1 19 -6.9884 0.1600 
3 1 20 -12.2657 -0.4549 
3 1 21 9.0430 0.1499 
3 3 0 -173.4020 -1.3065 
3 3 2 34.5922 -0.6427 
3 3 3 -39.7216 0.7085 
3 3 4 -9.6124 0.6236 
3 3 5 42.0310 -0.2450 
3 3 6 22.1155 0.7922 
3 3 7 -12.8517 -0.3837 
3 3 8 -39.4314 0.7573 
3 3 9 6.6638 -1.0685 
3 3 10 -0.5954 -0.5346 
3 3 11 4.8670 -0.0518 
3 3 12 9.3198 0.6871 
3 3 13 15.1557 0.5596 
3 3 14 -7.9597 -0.9767 
3 3 15 12.3727 0.3220 
3 3 16 11.8270 0.0358 
3 3 17 -7.2322 0.3340 
3 3 18 0.5428 -0.2152 
3 3 19 0.9367 0.0618 
3 3 20 1.7437 -0.0093 
3 3 21 0.7132 0.1864 
3 5 0 -32.0248 -1.9236 
3 5 1 97.4023 1.5540 
3 5 2 250.6534 0.1228 
3 5 3 -81.1792 0.0492 
3 5 4 110.0061 -0.0989 
3 5 5 108.8363 -0.2433 
3 5 6 -43.0950 0.2554 
3 5 7 18.1557 -1.6358 
3 5 8 -26.8603 0.8219 
3 5 9 6.2508 0.7107 
3 5 10 -15.8569 0.9024 
3 5 11 3.0903 -0.5236 
3 5 12 8.2259 -1.2094 
3 5 13 12.2448 0.3456 
3 5 14 -9.5962 -0.0313 
3 5 15 26.4359 0.8451 
3 5 16 15.9749 -0.6520 
3 5 17 4.4534 0.0997 
3 5 18 16.6079 0.1144 
3 5 19 3.5509 -0.2579 
3 5 20 4.5866 0.0651 
3 7 0 94.2782 1.5507 
3 7 1 14.4815 -0.4040 
3 7 2 37.3610 -1.3884 
3 7 3 -20.5562 0.0362 
3 7 4 -13.4771 0.6675 
3 7 5 -9.1572 0.1607 
3 7 6 -29.1585 0.1542 
3 7 7 -35.6328 -0.4330 
3 7 8 -15.7542 -0.1215 
3 7 9 -28.6472 -0.2395 
3 7 10 -17.3456 0.1109 
3 7 11 10.2018 0.2495 
3 7 12 -12.1009 -0.0001 
3 7 13 8.4257 0.1716 
3 7 14 -2.2511 -0.2391 
3 7 15 -3.5167 0.1816 
3 7 16 10.6018 -0.1275 
3 7 17 -17.4657 -0.1405 
3 7 18 -3.8710 -0.0137 
3 7 19 -8.5424 0.0119 
3 7 20 0.6308 0.4172 
3 9 1 -70.8447 -0.4833 
3 9 2 30.3988 0.3090 
3 9 3 59.6900 -0.1590 
3 9 4 18.1397 -0.0544 
3 9 5 -31.7317 0.0763 
3 9 6 -22.0283 -0.4719 
3 9 7 -3.0544 0.3025 
3 9 8 3.2114 -0.0116 
3 9 9 -38.2580 0.1996 
3 9 10 -10.2575 -0.1429 
3 9 11 21.0490 -0.0339 
3 9 12 12.8857 -0.1090 
3 9 13 -10.0921 -0.2292 
3 9 14 5.5167 0.2269 
3 9 15 -3.3642 -0.2263 
3 9 16 2.2871 0.2361 
3 9 17 -13.4904 -0.2340 
3 9 18 -14.0761 0.2662 
3 9 19 1.8431 -0.1867 
3 9 20 4.3796 -0.3256 
3 11 0 108.4094 0.5101 
3 11 1 -12.2945 -0.5614 
3 11 2 84.2190 -0.1106 
3 11 3 -42.5790 0.2515 
3 11 4 -29.9741 0.0674 
3 11 5 -18.2035 0.0002 
3 11 6 12.2340 -0.2850 
3 11 7 18.2917 0.6714 
3 11 8 30.1607 -0.3535 
3 11 9 13.7584 -0.4160 
3 11 10 27.2429 -0.2725 
3 11 11 13.2616 0.3678 
3 11 12 -5.1583 0.3078 
3 11 13 -13.3351 -0.1744 
3 11 14 12.9373 0.0128 
3 11 15 17.4159 -0.2047 
3 11 16 15.9328 0.1355 
3 11 17 -9.2952 -0.0158 
3 11 18 -7.3790 0.2497 
3 11 19 -8.7360 -0.0181 
3 13 0 6.2984 -0.6634 
3 13 1 -43.6796 0.3938 
3 13 2 23.1523 0.4220 
3 13 3 12.1569 0.1399 
3 13 4 23.1483 -0.3156 
3 13 5 3.4073 -0.1601 
3 13 6 -18.2702 -0.0185 
3 13 7 -24.9608 0.0766 
3 13 8 -0.8910 0.2181 
3 13 9 -25.3662 0.2464 
3 13 10 6.7496 0.0668 
3 13 11 25.3151 -0.1095 
3 13 12 1.2797 -0.0398 
3 13 13 8.0675 -0.0085 
3 13 14 17.0113 -0.0237 
3 13 15 15.3180 0.0459 
3 13 16 -4.7795 -0.3027 
3 13 17 -2.0054 0.0488 
3 13 18 1.1656 0.2277 
3 13 19 7.2170 0.2588 
3 15 0 41.8246 -0.1055 
3 15 1 -3.5995 0.2164 
3 15 2 -0.1481 0.0554 
3 15 3 9.6313 0.1410 
3 15 4 3.4734 -0.1330 
3 15 5 -6.1353 -0.1864 
3 15 6 1.8359 0.2203 
3 15 7 -17.5987 -0.1147 
3 15 8 -7.7706 -0.1007 
3 15 9 -9.6210 -0.2290 
3 15 10 4.4313 0.2654 
3 15 11 -14.4057 -0.1038 
3 15 12 -6.3226 -0.1638 
3 15 13 -27.3311 0.0578 
3 15 14 7.3946 0.0616 
3 15 15 2.9070 0.1568 
3 15 16 -2.5845 -0.1464 
3 15 17 17.1495 0.4285 
3 15 18 -10.0154 -0.0999 
3 17 0 -0.2517 0.2569 
3 17 1 -2.2604 0.0167 
3 17 2 -9.0275 -0.2300 
3 17 3 15.9493 -0.3309 
3 17 4 1.0844 0.0002 
3 17 5 -17.2399 0.3044 
3 17 6 -2.6730 0.1815 
3 17 7 -11.8230 -0.0332 
3 17 8 2.8308 0.0631 
3 17 9 -10.6909 -0.1132 
3 17 10 20.3704 0.1847 
3 17 11 -29.4603 -0.1097 
3 17 12 -0.2584 0.0196 
3 17 13 14.6919 0.1426 
3 17 14 7.2633 0.0095 
3 17 15 15.0071 -0.3004 
3 17 16 15.9703 0.0235 
3 17 17 6.6636 0.0686 
3 17 18 -0.1421 -0.2235 
3 19 0 7.4376 0.0478 
3 19 1 16.8614 -0.2679 
3 19 2 -22.4685 0.1326 
3 19 3 14.7274 0.0863 
3 19 4 0.1116 0.0609 
3 19 5 -9.8764 0.0413 
3 19 6 11.4242 -0.2118 
3 19 7 -16.2220 -0.0542 
3 19 8 -6.6593 -0.0886 
3 19 9 1.7170 0.0064 
3 19 10 22.7418 0.0008 
3 19 11 -42.7788 -0.0705 
3 19 12 -16.0055 -0.1234 
3 19 13 -9.6711 0.0498 
3 19 14 -28.7331 0.0264 
3 19 15 -0.0949 -0.0537 
3 19 16 3.9379 0.2900 
3 19 17 -9.9880 -0.2572 
3 21 0 -25.0734 0.1557 
3 21 1 4.2855 -0.0152 
3 21 2 9.6251 -0.2301 
3 21 3 19.7579 -0.0309 
3 21 4 13.7293 0.1593 
3 21 5 0.9295 0.1593 
3 21 6 15.2813 -0.1612 
3 21 7 -12.7968 0.0429 
3 21 8 14.1707 0.0207 
3 21 9 -2.0789 0.1881 
3 21 10 -10.2102 -0.1322 
3 21 11 -12.6354 0.1345 
3 21 12 15.6443 0.0829 
3 21 13 -3.6126 0.0349 
3 21 14 1.9720 -0.1057 
3 21 15 -0.5637 -0.0633 
3 21 16 -1.5548 0.1785 
3 23 0 1.1539 -0.3614 
3 23 1 21.4449 0.1541 
3 23 2 11.5140 0.2221 
3 23 3 -15.2144 0.0962 
3 23 4 -2.0910 -0.1253 
3 23 5 2.8348 -0.1389 
3 23 6 -10.5721 0.0130 
3 23 7 2.2279 -0.1872 
3 23 8 14.4908 0.1703 
3 23 9 8.4077 0.2712 
3 23 10 -27.6018 0.0045 
3 23 11 8.1102 0.0438 
3 23 12 -1.3366 -0.0150 
3 23 13 -7.0206 -0.0097 
3 23 14 4.1581 0.0450 
3 23 15 4.2293 -0.1127 
3 25 0 -9.7174 0.0367 
3 25 1 -2.4398 0.0469 
3 25 2 1.6681 -0.1094 
3 25 3 -3.9745 -0.2012 
3 25 4 4.4425 0.0128 
3 25 5 7.9765 0.0384 
3 25 6 8.4776 0.2855 
3 25 7 -0.7276 -0.3042 
3 25 8 1.0187 0.1204 
3 25 9 7.8744 -0.1377 
3 25 10 -1.0983 -0.2620 
3 25 11 -2.0097 -0.0538 
3 25 12 -1.3698 0.0532 
3 25 13 0.5396 -0.2058 
3 25 14 17.0186 -0.0527 
3 27 0 1.4975 -0.0783 
3 27 1 -5.1023 -0.0919 
3 27 2 2.6044 0.1016 
3 27 3 0.9994 0.0242 
3 27 4 -17.5911 0.1162 
3 27 5 -9.9936 -0.0627 
3 27 6 5.5341 -0.0891 
3 27 7 7.6004 0.0362 
3 27 8 -10.4953 0.1301 
3 27 9 10.9651 -0.1688 
3 27 10 -4.5886 0.2021 
3 27 11 -10.5578 -0.0979 
3 27 12 0.9736 0.2168 
3 29 0 8.2897 0.1625 
3 29 1 -1.3922 -0.1364 
3 29 2 9.1780 -0.2035 
3 29 3 13.1583 -0.1194 
3 29 4 -1.9397 0.0562 
3 29 5 -3.4621 0.1456 
3 29 6 1.0123 -0.3126 
3 29 7 -8.0564 0.4095 
3 29 8 0.1454 -0.2186 
3 29 9 5.6091 0.0169 
3 29 10 6.1497 0.2025 
3 31 0 16.3943 -0.0403 
3 31 1 -4.5127 0.2377 
3 31 2 -3.0997 0.0704 
3 31 3 4.2430 0.0167 
3 31 4 1.3873 -0.1508 
3 31 5 -12.8778 -0.0568 
3 31 6 -6.1013 -0.2039 
3 31 7 -0.2109 0.9160 
3 31 8 1.9172 -0.5593 
3 33 0 -11.1411 -0.5475 
3 33 1 1.7020 0.5569 
3 33 2 4.0955 0.1422 
3 33 3 13.4864 -0.1550 
3 33 4 5.0576 -0.0318 
4 0 0 48.0293 6.0602 
4 0 2 29.6651 2.0236 
4 0 3 226.0537 -2.5516 
4 0 4 113.2601 2.5528 
4 0 5 -66.6461 -1.9642 
4 0 6 11.3353 -0.2892 
4 0 7 85.4104 3.3918 
4 0 8 32.7737 0.1781 
4 0 9 -37.2666 -1.3690 
4 0 10 50.4136 -6.2705 
4 0 11 -26.4906 2.5208 
4 0 12 16.2770 1.7278 
4 0 13 -4.8629 1.5916 
4 0 14 -16.3558 -0.5286 
4 0 16 -11.3307 1.1678 
4 0 17 20.6135 -1.6922 
4 0 18 1.9477 0.2979 
4 0 19 2.3032 -0.2993 
4 0 20 9.9669 0.8372 
4 2 0 -121.9122 -1.5382 
4 2 1 -51.3461 -1.0294 
4 2 2 -134.0318 2.6682 
4 2 3 -21.1169 -2.1671 
4 2 4 18.9869 -0.3124 
4 2 5 -120.2632 -0.8975 
4 2 6 33.7130 0.6953 
4 2 7 -5.0137 0.9607 
4 2 8 12.3704 -0.8838 
4 2 9 0.4601 0.6262 
4 2 10 14.7678 -0.7222 
4 2 11 -20.9057 1.2619 
4 2 12 -2.2289 -0.3892 
4 2 13 -5.3352 -0.0155 
4 2 14 3.2403 -0.4673 
4 2 15 9.0158 -0.7992 
4 2 16 -21.5213 0.7988 
4 2 17 -1.5111 0.2519 
4 2 18 7.4085 0.4547 
4 2 19 -22.6839 -0.7021 
4 2 20 9.1548 -0.0991 
4 4 0 -57.8132 -1.0225 
4 4 1 138.6039 1.0911 
4 4 2 40.5245 0.1231 
4 4 3 -77.4779 0.2068 
4 4 4 -40.5830 0.1619 
4 4 5 -14.7655 -0.0724 
4 4 6 18.7526 -0.1825 
4 4 7 -5.5236 0.1758 
4 4 8 -4.2948 0.3207 
4 4 9 16.8430 -0.5436 
4 4 10 11.6757 -0.3593 
4 4 11 -2.9742 0.2451 
4 4 12 12.5328 0.4896 
4 4 13 -5.6035 -0.3518 
4 4 14 -16.6807 -0.0155 
4 4 15 5.4898 0.2458 
4 4 16 -10.0795 -0.2039 
4 4 17 -9.9669 -0.1175 
4 4 18 -3.4207 0.1676 
4 4 19 -15.3340 0.1659 
4 4 20 5.5708 -0.3052 
4 6 0 -152.8226 -1.0536 
4 6 1 -75.4742 0.2262 
4 6 2 -72.3699 -0.8205 
4 6 3 -150.9054 0.6267 
4 6 4 26.4352 0.0543 
4 6 5 3.4751 0.8154 
4 6 6 -7.7698 -0.1726 
4 6 7 20.9519 -0.8901 
4 6 8 4.7469 -0.1059 
4 6 9 14.9174 0.4161 
4 6 10 8.8019 0.9369 
4 6 11 -17.7531 -0.5889 
4 6 12 -7.0395 -0.5571 
4 6 13 -4.1310 -0.2657 
4 6 14 20.1590 0.5930 
4 6 15 -0.5635 0.2381 
4 6 16 3.3392 -0.1195 
4 6 17 5.7655 0.0358 
4 6 18 -12.1631 -0.0463 
4 6 19 -0.6214 -0.1615 
4 6 20 -0.9201 0.4859 
4 8 0 -59.8556 0.7522 
4 8 1 43.2969 -0.1119 
4 8 2 69.5952 -0.3462 
4 8 3 -30.9329 0.0007 
4 8 4 27.1422 0.2294 
4 8 5 -45.0855 -0.1855 
4 8 6 26.4880 -0.3176 
4 8 7 7.0272 -0.0106 
4 8 8 7.1980 0.3216 
4 8 9 6.1544 -0.0100 
4 8 10 3.1921 0.0245 
4 8 11 13.6210 0.1895 
4 8 12 -8.9379 -0.0811 
4 8 13 -11.7495 -0.1195 
4 8 14 11.5862 0.1988 
4 8 15 13.9930 -0.0309 
4 8 16 -3.1907 -0.0925 
4 8 17 10.1759 -0.3317 
4 8 18 -3.6731 0.0939 
4 8 19 -0.2251 0.0809 
4 8 20 4.8592 -0.1704 
4 10 0 42.9244 0.6309 
4 10 1 -84.1910 -0.1607 
4 10 2 -27.2784 0.2431 
4 10 3 -60.0070 -0.3710 
4 10 4 53.6540 0.1473 
4 10 5 -55.2395 -0.2662 
4 10 6 39.9090 0.1393 
4 10 7 12.2913 0.3125 
4 10 8 7.6892 0.2307 
4 10 9 -4.9035 -0.1339 
4 10 10 7.8867 -0.7331 
4 10 11 -12.9447 0.0116 
4 10 12 -5.8461 0.1188 
4 10 13 -4.2686 0.5569 
4 10 14 8.1092 -0.0856 
4 10 15 4.8715 -0.3319 
4 10 16 -16.1117 0.1050 
4 10 17 9.0863 0.0341 
4 10 18 -5.4817 0.2439 
4 10 19 9.6881 0.0107 
4 12 0 59.2985 -0.4109 
4 12 1 8.7991 -0.3098 
4 12 2 20.9429 0.3057 
4 12 3 2.5484 0.2792 
4 12 4 18.8990 -0.1696 
4 12 5 26.9340 -0.1481 
4 12 6 -3.5750 0.0627 
4 12 7 3.0438 0.0420 
4 12 8 7.5139 -0.1595 
4 12 9 -31.3473 0.0506 
4 12 10 -0.0759 0.0076 
4 12 11 -12.3365 0.2616 
4 12 12 -5.6986 -0.0556 
4 12 13 -10.7894 -0.1058 
4 12 14 3.2430 -0.0998 
4 12 15 -5.7407 -0.0312 
4 12 16 -4.2057 -0.0878 
4 12 17 2.8118 0.2155 
4 12 18 -2.0256 -0.0432 
4 12 19 -3.9652 -0.6063 
4 14 0 30.0624 -0.2573 
4 14 1 11.9200 0.3842 
4 14 2 -10.1105 -0.1032 
4 14 3 10.4491 0.2971 
4 14 4 -5.2191 -0.2173 
4 14 5 20.0872 -0.1322 
4 14 6 -16.8469 -0.0491 
4 14 7 12.9599 0.1320 
4 14 8 25.4055 0.0411 
4 14 9 -3.0590 -0.3272 
4 14 10 5.2057 0.0085 
4 14 11 -10.8865 -0.0770 
4 14 12 -6.2412 0.1503 
4 14 13 -18.6274 0.0686 
4 14 14 15.8708 -0.1379 
4 14 15 -8.0374 0.0105 
4 14 16 -11.9798 -0.1230 
4 14 17 3.8755 0.0582 
4 14 18 -7.6295 -0.2218 
4 16 0 17.9940 -0.5032 
4 16 1 41.8361 0.1622 
4 16 2 23.9842 -0.0115 
4 16 3 -4.2542 0.2099 
4 16 4 1.6438 -0.2060 
4 16 5 24.0000 0.0603 
4 16 6 4.3898 0.1710 
4 16 7 3.0920 -0.2894 
4 16 8 -6.1604 -0.0210 
4 16 9 -36.5300 0.1346 
4 16 10 16.2832 0.6886 
4 16 11 -0.6436 -0.2669 
4 16 12 -15.2313 -0.4082 
4 16 13 -6.0544 -0.0186 
4 16 14 18.1669 0.3217 
4 16 15 10.9386 0.0295 
4 16 16 -0.8274 0.0251 
4 16 17 3.7554 0.1512 
4 16 18 -8.1284 -0.5770 
4 18 0 -14.3890 0.5853 
4 18 1 8.1826 0.1660 
4 18 2 -18.9347 -0.2746 
4 18 3 21.3143 -0.3304 
4 18 4 -6.9344 0.1629 
4 18 5 4.7202 0.0160 
4 18 6 -15.1639 0.0819 
4 18 7 -3.4249 0.0077 
4 18 8 -5.6410 0.1146 
4 18 9 -8.5503 -0.0696 
4 18 10 8.5824 -0.0939 
4 18 11 -13.5147 0.0285 
4 18 12 -11.4059 0.1347 
4 18 13 11.7730 0.0956 
4 18 14 -22.6858 -0.0834 
4 18 15 -11.0606 -0.1091 
4 18 16 7.6006 0.0826 
4 18 17 -2.6057 -0.4294 
4 20 0 -11.1750 0.1475 
4 20 1 24.1389 -0.2543 
4 20 2 -8.7586 0.1404 
4 20 3 0.8588 -0.2152 
4 20 4 -30.7336 0.2691 
4 20 5 9.4596 0.0525 
4 20 6 9.0488 -0.0847 
4 20 7 4.3479 -0.0365 
4 20 8 2.7784 -0.0811 
4 20 9 13.4230 0.4465 
4 20 10 -14.7648 -0.1070 
4 20 11 -2.1823 -0.0562 
4 20 12 -0.1909 -0.1358 
4 20 13 -3.1659 -0.0639 
4 20 14 8.9359 -0.0578 
4 20 15 2.5179 -0.0682 
4 20 16 4.8938 0.1933 
4 22 0 -3.5348 0.0619 
4 22 1 -1.7381 -0.1081 
4 22 2 -12.5295 -0.0099 
4 22 3 -8.7018 -0.0652 
4 22 4 3.2679 0.1117 
4 22 5 3.0344 0.0259 
4 22 6 -5.4932 -0.0943 
4 22 7 6.4329 -0.0344 
4 22 8 0.8719 -0.1667 
4 22 9 7.3888 0.1396 
4 22 10 -17.6550 -0.2010 
4 22 11 9.7861 0.1710 
4 22 12 3.5631 0.1141 
4 22 13 -20.7680 -0.1891 
4 22 14 -6.3928 0.0078 
4 22 15 0.6014 -0.0623 
4 24 0 -8.0878 -0.2158 
4 24 1 4.8217 0.0563 
4 24 2 3.2487 0.1452 
4 24 3 1.7749 0.1730 
4 24 4 21.5506 -0.3306 
4 24 5 -4.0412 -0.0254 
4 24 6 -2.6798 0.1292 
4 24 7 7.6782 0.0636 
4 24 8 15.2324 0.0411 
4 24 9 8.1762 -0.0079 
4 24 10 -11.2062 -0.1786 
4 24 11 13.5965 0.1566 
4 24 12 -0.7330 0.1804 
4 24 13 4.7908 -0.1750 
4 24 14 -4.9071 -0.1367 
4 26 0 0.1838 -0.1154 
4 26 1 10.0490 0.0523 
4 26 2 14.7480 -0.1296 
4 26 3 2.7945 0.0368 
4 26 4 1.5448 -0.1857 
4 26 5 -7.0298 0.1253 
4 26 6 -1.1871 -0.0138 
4 26 7 -0.7149 -0.0503 
4 26 8 4.3530 0.1699 
4 26 9 10.3622 -0.3320 
4 26 10 -13.9172 0.1050 
4 26 11 1.6235 0.1816 
4 26 12 1.5521 0.0361 
4 26 13 11.6846 -0.0365 
4 28 0 7.9604 0.2209 
4 28 1 10.1276 -0.1053 
4 28 2 0.9882 -0.1095 
4 28 3 23.1031 -0.0420 
4 28 4 2.6853 0.2529 
4 28 5 -5.2790 0.0944 
4 28 6 10.2894 -0.0860 
4 28 7 -3.0079 0.2098 
4 28 8 -1.2513 0.0511 
4 28 9 27.4332 -0.5370 
4 28 10 8.8914 0.2562 
4 28 11 0.0424 -0.2130 
4 30 0 4.5617 -0.0810 
4 30 1 -17.7089 -0.1153 
4 30 2 4.1939 0.1503 
4 30 3 5.5957 -0.0258 
4 30 4 -1.4188 0.4097 
4 30 5 -11.4796 -0.2174 
4 30 6 -3.4631 -0.2612 
4 30 7 -9.0872 0.0832 
4 30 8 5.6910 0.0836 
4 30 9 1.6303 0.0158 
4 32 0 4.7164 -0.1808 
4 32 1 -5.1728 0.4007 
4 32 2 -1.3938 0.0681 
4 32 3 -4.0552 -0.7632 
4 32 4 13.8267 -0.3471 
4 32 5 -7.0569 -0.1835 
4 32 6 -0.6731 0.4597 
5 1 0 175.8447 -0.3732 
5 1 1 -11.3865 1.1698 
5 1 3 52.2768 0.2391 
5 1 4 -56.2781 -0.5169 
5 1 5 -46.2468 -0.8330 
5 1 6 3.7644 0.2956 
5 1 7 14.9364 0.6568 
5 1 8 0.7272 0.5731 
5 1 9 -8.0165 -0.0738 
5 1 10 16.3292 -0.4632 
5 1 11 4.3358 -0.1027 
5 1 12 25.2645 -0.1949 
5 1 13 5.8550 0.1649 
5 1 14 4.2727 -0.0867 
5 1 15 16.0545 -0.1809 
5 1 16 23.4288 0.3585 
5 1 17 -5.4476 0.0574 
5 1 18 -6.2941 0.0183 
5 1 19 -6.8609 0.0010 
5 1 20 -21.4905 0.3067 
5 3 0 -148.3683 -0.7374 
5 3 1 -31.0390 1.0606 
5 3 2 -152.4591 0.2647 
5 3 3 10.4511 -0.2589 
5 3 4 41.6406 -0.8005 
5 3 5 -38.1496 -0.0923 
5 3 6 61.8255 -0.6663 
5 3 7 -27.0085 1.1070 
5 3 8 -0.3733 0.1858 
5 3 9 -0.8286 -0.6114 
5 3 10 -9.9771 -0.1646 
5 3 11 -12.7671 -0.2463 
5 3 12 10.7998 0.9516 
5 3 13 -6.5309 -0.5161 
5 3 14 -9.2403 0.4503 
5 3 15 -4.6436 -0.1803 
5 3 16 22.4396 -0.0639 
5 3 17 13.5744 -0.0946 
5 3 18 10.4709 -0.3264 
5 3 19 -8.3556 0.2575 
5 3 20 0.6081 -0.5631 
5 5 0 -48.9448 -0.3695 
5 5 1 -73.4422 -1.1399 
5 5 2 -101.8980 -0.2307 
5 5 3 -18.2455 0.6392 
5 5 4 8.3773 -0.3809 
5 5 5 -69.4438 1.0999 
5 5 6 -2.9212 -0.2084 
5 5 7 -12.3046 0.0960 
5 5 8 -2.3460 -0.9875 
5 5 9 23.1471 0.0216 
5 5 10 -0.5145 1.1868 
5 5 11 -8.2024 -0.3326 
5 5 12 -2.9847 0.1251 
5 5 13 -18.6262 -1.0319 
5 5 14 17.5815 0.5328 
5 5 15 6.2376 -0.1218 
5 5 16 2.1241 -0.0487 
5 5 17 2.6644 0.3325 
5 5 18 -7.9544 0.0877 
5 5 19 -14.5770 0.2715 
5 5 20 -2.4074 0.0998 
5 7 0 -57.8758 0.1068 
5 7 1 -25.8492 0.0996 
5 7 2 -89.1408 0.1518 
5 7 3 65.8255 0.2632 
5 7 4 62.7818 0.2162 
5 7 5 -75.4996 -0.0372 
5 7 6 35.1228 -0.7629 
5 7 7 -7.9087 0.0654 
5 7 8 7.8150 0.2324 
5 7 9 11.9940 0.0955 
5 7 10 -20.4572 0.0284 
5 7 11 5.1410 -0.2800 
5 7 12 -10.9371 -0.0355 
5 7 13 -7.7790 0.0551 
5 7 14 21.3359 0.4517 
5 7 15 -0.0694 0.1761 
5 7 16 9.8962 -0.2270 
5 7 17 -0.1230 -0.2359 
5 7 18 5.9437 -0.1349 
5 7 19 -2.2126 -0.2299 
5 9 0 52.8539 0.1903 
5 9 1 19.1573 -0.2712 
5 9 2 25.3733 -0.0844 
5 9 3 7.7897 -0.2584 
5 9 4 21.4803 0.2211 
5 9 5 -22.1436 -0.1483 
5 9 6 14.7801 0.3551 
5 9 7 -2.2275 -0.2522 
5 9 8 -6.1322 -0.0098 
5 9 9 -0.0260 0.2500 
5 9 10 -0.2574 0.0932 
5 9 11 12.5313 0.1309 
5 9 12 2.4847 -0.5200 
5 9 13 0.5581 0.1760 
5 9 14 -6.2336 -0.2500 
5 9 15 5.5505 0.1328 
5 9 16 3.9067 0.1114 
5 9 17 4.2440 0.1123 
5 9 18 9.6405 0.1984 
5 9 19 -2.7218 -0.0376 
5 11 0 -10.1150 0.0102 
5 11 1 -13.3663 0.3741 
5 11 2 41.2232 0.3343 
5 11 3 -5.4289 -0.3216 
5 11 4 14.6700 0.2113 
5 11 5 -9.0301 -0.4018 
5 11 6 -28.2459 0.2036 
5 11 7 0.7240 -0.0175 
5 11 8 -7.5571 0.3688 
5 11 9 4.4997 0.1226 
5 11 10 -16.2818 -0.6369 
5 11 11 -0.0227 0.1005 
5 11 12 -3.5785 0.2068 
5 11 13 6.1986 0.3576 
5 11 14 -8.5028 -0.1941 
5 11 15 5.1987 -0.1204 
5 11 16 12.5230 -0.1961 
5 11 17 -5.2658 0.1426 
5 11 18 8.7165 0.0175 
5 11 19 0.8052 -0.2129 
5 13 0 28.5579 -0.3322 
5 13 1 50.0143 -0.4204 
5 13 2 -0.3541 0.0675 
5 13 3 -31.7593 0.1161 
5 13 4 -24.3670 -0.0447 
5 13 5 7.3369 -0.0876 
5 13 6 -15.7579 0.2518 
5 13 7 11.3615 0.0399 
5 13 8 8.1364 -0.2646 
5 13 9 -0.7151 0.0140 
5 13 10 -19.8262 0.0836 
5 13 11 25.8615 0.0222 
5 13 12 -27.7331 0.0711 
5 13 13 -9.0713 -0.1752 
5 13 14 -12.5610 0.1106 
5 13 15 -12.6884 -0.1619 
5 13 16 2.1388 0.1410 
5 13 17 -5.1392 0.2775 
5 13 18 0.6007 -0.2805 
5 15 0 -15.9794 0.0555 
5 15 1 -20.1893 0.1511 
5 15 2 -24.1415 0.0627 
5 15 3 -5.8556 0.0996 
5 15 4 8.2797 -0.1481 
5 15 5 2.9549 0.1251 
5 15 6 -21.4323 -0.1551 
5 15 7 0.2890 0.0655 
5 15 8 -12.3552 -0.2011 
5 15 9 -22.0742 -0.2135 
5 15 10 6.6554 0.2691 
5 15 11 9.7823 0.1565 
5 15 12 -1.5775 0.0423 
5 15 13 -3.0305 -0.1628 
5 15 14 1.8626 -0.1196 
5 15 15 1.6714 -0.1178 
5 15 16 -6.0632 0.1599 
5 15 17 11.4225 -0.0349 
5 15 18 0.9565 -0.4519 
5 17 0 14.6828 -0.0720 
5 17 1 10.1379 0.0680 
5 17 2 4.3297 0.0498 
5 17 3 -10.6545 0.1078 
5 17 4 -9.7145 -0.1901 
5 17 5 -19.0863 0.0706 
5 17 6 -7.0312 -0.0352 
5 17 7 9.2425 0.0939 
5 17 8 -7.0565 0.0550 
5 17 9 -2.0512 0.0331 
5 17 10 26.6270 0.1406 
5 17 11 -9.5315 -0.1156 
5 17 12 -0.6274 -0.2217 
5 17 13 14.9550 0.1643 
5 17 14 -20.6471 -0.0213 
5 17 15 -4.2591 -0.0205 
5 17 16 -3.1569 0.0806 
5 17 17 -7.2226 -0.1271 
5 19 0 -18.2967 0.3712 
5 19 1 3.1204 0.0254 
5 19 2 -3.0071 -0.2639 
5 19 3 12.5800 -0.2727 
5 19 4 16.3726 0.1601 
5 19 5 -1.0716 0.1094 
5 19 6 13.6216 -0.0170 
5 19 7 6.1727 -0.1742 
5 19 8 -4.7430 0.0207 
5 19 9 0.9457 0.1239 
5 19 10 23.8627 0.0283 
5 19 11 4.8580 0.1336 
5 19 12 31.1810 0.0842 
5 19 13 30.9003 0.0206 
5 19 14 -0.6234 -0.2630 
5 19 15 12.3027 0.0728 
5 19 16 13.2707 0.2049 
5 21 0 8.1723 -0.0122 
5 21 1 9.4542 -0.0254 
5 21 2 -0.5318 0.0731 
5 21 3 3.5318 -0.0804 
5 21 4 16.0623 0.1212 
5 21 5 -11.8737 -0.0435 
5 21 6 -22.8710 0.0334 
5 21 7 -26.9704 -0.0447 
5 21 8 2.7542 0.1317 
5 21 9 8.9841 0.1171 
5 21 10 0.7727 -0.3029 
5 21 11 2.0817 -0.2364 
5 21 12 28.5629 0.1931 
5 21 13 -2.8671 -0.0544 
5 21 14 -6.1153 0.1284 
5 21 15 -5.6158 -0.0530 
5 23 0 -18.0122 -0.0955 
5 23 1 -0.9333 -0.2302 
5 23 2 -7.8885 -0.1401 
5 23 3 -12.9586 0.2549 
5 23 4 3.2050 0.1225 
5 23 5 -5.3482 0.0130 
5 23 6 -9.5544 -0.1368 
5 23 7 9.6838 -0.0825 
5 23 8 -5.0994 0.0476 
5 23 9 15.3944 -0.0247 
5 23 10 -26.7973 0.1060 
5 23 11 -0.9296 0.1167 
5 23 12 3.7400 0.0867 
5 23 13 -3.5379 -0.1160 
5 23 14 -0.0579 0.0648 
5 25 0 -11.1882 -0.1284 
5 25 1 -4.2288 0.2576 
5 25 2 -1.1255 0.1217 
5 25 3 3.4185 0.0475 
5 25 4 7.1175 -0.4032 
5 25 5 -20.0251 0.0060 
5 25 6 -1.6837 -0.0130 
5 25 7 2.2343 0.3067 
5 25 8 -9.2103 0.0043 
5 25 9 11.3390 -0.1225 
5 25 10 0.5111 -0.1468 
5 25 11 7.4900 -0.0746 
5 25 12 -5.2061 0.1038 
5 25 13 -14.6740 0.1746 
5 27 0 2.9791 0.0163 
5 27 1 -27.3686 -0.0144 
5 27 2 -5.1342 -0.0825 
5 27 3 3.5485 0.0591 
5 27 4 0.7910 0.1332 
5 27 5 1.7543 0.0085 
5 27 6 -4.7074 -0.0602 
5 27 7 11.6331 0.1051 
5 27 8 -13.6163 0.0143 
5 27 9 0.5496 -0.1343 
5 27 10 -1.5632 0.1398 
5 27 11 -0.8925 -0.3115 
5 29 0 11.4564 0.0955 
5 29 1 -10.7897 0.0892 
5 29 2 6.5762 -0.0322 
5 29 3 -4.0053 -0.2419 
5 29 4 1.4565 0.2036 
5 29 5 6.9114 -0.0900 
5 29 6 5.2229 0.2548 
5 29 7 6.6436 -0.2894 
5 29 8 -2.3237 -0.2360 
5 29 9 10.0105 0.0077 
5 31 0 8.3867 0.0178 
5 31 1 2.7311 -0.0257 
5 31 2 4.1979 0.0339 
5 31 3 -8.4058 -0.1003 
5 31 4 15.0840 0.5317 
5 31 5 9.7908 -0.1134 
5 31 6 -3.2310 0.2636 
5 31 7 -0.9500 -0.2996 
5 33 0 0.4452 -0.2219 
5 33 1 -4.8784 0.1349 
5 33 2 0.6922 0.4525 
5 33 3 -9.9948 0.5166 
6 0 0 214.1016 -3.2763 
6 0 1 -416.6664 6.1794 
6 0 2 -97.1441 1.9892 
6 0 3 111.1452 1.1552 
6 0 4 -3.9803 0.0168 
6 0 5 2.3516 -2.0275 
6 0 6 10.7216 -0.7479 
6 0 7 34.6112 -3.4808 
6 0 8 36.9292 2.9663 
6 0 9 1.0458 0.6367 
6 0 10 4.6386 0.6216 
6 0 11 -24.5088 -1.7012 
6 0 12 -17.1153 -0.7452 
6 0 13 -4.1495 2.6461 
6 0 14 23.2389 -1.0878 
6 0 15 -1.6270 1.2381 
6 0 16 -2.8229 -1.0152 
6 0 17 10.7901 0.6348 
6 0 18 -0.1087 -1.5629 
6 0 19 4.1042 -1.0399 
6 0 20 -10.6111 1.0885 
6 2 0 37.1087 -0.4214 
6 2 1 -180.3002 1.0704 
6 2 2 120.4371 -0.2345 
6 2 3 51.7700 -0.7298 
6 2 4 34.1052 -0.6199 
6 2 5 -2.4500 -0.0969 
6 2 6 68.5704 1.8959 
6 2 7 7.5263 0.1435 
6 2 8 6.5734 0.1487 
6 2 9 20.3189 -1.8246 
6 2 10 -18.7550 0.2175 
6 2 11 6.5635 0.9703 
6 2 12 10.1471 0.3899 
6 2 13 -9.7180 0.0596 
6 2 14 15.7441 -1.5397 
6 2 15 8.0207 0.5841 
6 2 16 10.7333 0.1013 
6 2 17 -12.4515 0.6881 
6 2 18 7.3047 0.0172 
6 2 19 -9.8783 -0.0616 
6 2 20 8.1379 -0.1962 
6 4 0 30.0313 0.1353 
6 4 1 75.8346 -0.0664 
6 4 2 38.6908 0.3073 
6 4 3 11.2745 0.3320 
6 4 4 16.1124 -0.4078 
6 4 5 -27.1368 -0.4324 
6 4 6 17.7353 0.4061 
6 4 7 -9.7944 0.4228 
6 4 8 -4.6774 -0.6232 
6 4 9 0.0403 -0.0653 
6 4 10 -6.1195 0.2284 
6 4 11 6.1045 -0.0912 
6 4 12 -4.2757 0.0847 
6 4 13 -2.0594 0.1467 
6 4 14 12.0962 0.2486 
6 4 15 0.0162 -0.1315 
6 4 16 3.5388 0.0329 
6 4 17 -9.9050 -0.0796 
6 4 18 -7.4361 -0.1085 
6 4 19 -1.8902 0.0549 
6 6 0 -147.8699 -0.0231 
6 6 1 100.2075 -0.9587 
6 6 2 -22.1965 -0.6302 
6 6 3 -25.9658 0.3888 
6 6 4 33.7713 0.4064 
6 6 5 22.9881 0.4327 
6 6 6 24.9299 -0.4716 
6 6 7 8.0800 0.1330 
6 6 8 -3.5977 -0.1558 
6 6 9 -8.0316 0.2874 
6 6 10 0.1658 0.1642 
6 6 11 -2.6555 0.0133 
6 6 12 6.1538 -0.1391 
6 6 13 -3.4442 -0.5402 
6 6 14 5.5406 0.3985 
6 6 15 -21.4427 -0.0297 
6 6 16 -3.8122 0.0278 
6 6 17 18.3421 -0.3469 
6 6 18 -26.1568 0.3462 
6 6 19 -0.1233 -0.0054 
6 8 0 -18.8499 0.1252 
6 8 1 -38.2317 0.2008 
6 8 2 -36.6812 -0.2279 
6 8 3 55.2174 0.1570 
6 8 4 -5.5023 0.1566 
6 8 5 2.2815 0.2241 
6 8 6 18.6633 -0.2881 
6 8 7 31.1711 -0.1627 
6 8 8 20.2023 -0.0793 
6 8 9 15.8219 0.0601 
6 8 10 -3.4719 0.2969 
6 8 11 5.8986 -0.1652 
6 8 12 3.5091 -0.2252 
6 8 13 -4.6183 0.2908 
6 8 14 2.8941 0.0880 
6 8 15 -22.9122 0.0145 
6 8 16 -8.5909 -0.0660 
6 8 17 -7.9530 0.0553 
6 8 18 -4.6510 -0.1498 
6 8 19 4.5098 0.0864 
6 10 0 0.8827 -0.0305 
6 10 1 -52.1577 0.4415 
6 10 2 20.5914 0.3151 
6 10 3 26.5016 -0.1098 
6 10 4 -0.6398 -0.1223 
6 10 5 -6.6755 -0.3495 
6 10 6 -10.6834 0.0398 
6 10 7 11.0649 -0.1554 
6 10 8 -10.0409 0.3901 
6 10 9 -7.9614 0.0982 
6 10 10 -14.1089 -0.1361 
6 10 11 7.0562 -0.1746 
6 10 12 7.8400 -0.0962 
6 10 13 1.0188 0.2586 
6 10 14 1.4159 -0.0961 
6 10 15 -13.8610 0.1137 
6 10 16 5.4578 -0.3960 
6 10 17 -2.3657 0.0912 
6 10 18 0.5825 0.1086 
6 10 19 3.5562 -0.1291 
6 12 0 18.4157 0.4701 
6 12 1 -32.2223 -0.1274 
6 12 2 -35.2963 -0.1186 
6 12 3 23.4577 -0.1913 
6 12 4 -10.0671 -0.0041 
6 12 5 -1.4400 -0.2372 
6 12 6 -33.0544 0.4381 
6 12 7 -13.4003 0.1523 
6 12 8 -11.9881 -0.1681 
6 12 9 0.2414 -0.1720 
6 12 10 0.9722 -0.1038 
6 12 11 0.0467 0.1714 
6 12 12 10.6713 0.4075 
6 12 13 10.4153 0.0239 
6 12 14 -2.7140 -0.2401 
6 12 15 -2.8064 -0.3998 
6 12 16 -1.0853 0.0553 
6 12 17 -5.4630 0.4017 
6 12 18 1.0088 -0.3791 
6 14 0 -23.1970 -0.2808 
6 14 1 3.9686 -0.2383 
6 14 2 -9.3185 0.4095 
6 14 3 20.4980 0.0994 
6 14 4 17.0549 -0.2277 
6 14 5 -2.7982 0.0758 
6 14 6 -9.2651 -0.0304 
6 14 7 15.2088 0.3584 
6 14 8 -9.1497 -0.1587 
6 14 9 -7.4932 0.0705 
6 14 10 8.4125 0.0686 
6 14 11 10.5831 0.0592 
6 14 12 12.7740 -0.0432 
6 14 13 7.5626 -0.1229 
6 14 14 10.5041 0.2314 
6 14 15 12.2106 -0.2054 
6 14 16 3.8566 0.2600 
6 14 17 2.5497 -0.1848 
6 14 18 7.3321 -0.1844 
6 16 0 30.8537 0.3192 
6 16 1 -22.0513 -0.3263 
6 16 2 -14.0991 -0.1683 
6 16 3 -39.8602 0.1804 
6 16 4 18.8320 -0.0724 
6 16 5 -10.6303 0.1319 
6 16 6 0.1532 -0.2205 
6 16 7 3.0390 0.2290 
6 16 8 8.3129 -0.1396 
6 16 9 2.8008 -0.1041 
6 16 10 -18.8310 0.0641 
6 16 11 9.4578 0.1488 
6 16 12 -7.4879 0.0069 
6 16 13 21.3576 -0.1054 
6 16 14 -14.6212 -0.2372 
6 16 15 -11.2614 -0.1526 
6 16 16 1.7184 0.4243 
6 16 17 -7.9412 -0.3212 
6 18 0 12.1058 -0.2780 
6 18 1 -0.3641 0.4156 
6 18 2 -0.5366 0.0977 
6 18 3 -10.3155 0.0219 
6 18 4 12.5154 -0.1857 
6 18 5 -1.0743 0.1162 
6 18 6 3.3471 -0.0989 
6 18 7 0.1178 -0.2862 
6 18 8 -13.8054 0.2088 
6 18 9 10.2133 0.1702 
6 18 10 -13.0862 -0.0059 
6 18 11 12.1098 -0.2025 
6 18 12 -11.7046 -0.1638 
6 18 13 19.0630 0.2445 
6 18 14 -9.5245 0.0076 
6 18 15 -2.1190 0.1432 
6 18 16 3.5074 -0.0788 
6 20 0 1.7549 0.0345 
6 20 1 1.7716 0.0376 
6 20 2 -5.9785 -0.3340 
6 20 3 -18.4007 -0.1194 
6 20 4 -16.1503 0.1567 
6 20 5 -0.6788 0.0325 
6 20 6 -0.1297 0.2400 
6 20 7 -5.8804 -0.2803 
6 20 8 -5.4436 0.1642 
6 20 9 20.9534 -0.0053 
6 20 10 -24.9806 -0.0405 
6 20 11 -7.5103 -0.0351 
6 20 12 -1.9620 -0.0106 
6 20 13 -11.1363 0.0505 
6 20 14 -0.2302 -0.0997 
6 20 15 -4.6359 0.0091 
6 22 0 -5.2061 -0.0536 
6 22 1 6.1886 0.0137 
6 22 2 13.3233 -0.0006 
6 22 3 -8.7963 -0.0447 
6 22 4 8.8173 0.2043 
6 22 5 1.5928 -0.0480 
6 22 6 6.9797 -0.0116 
6 22 7 9.2997 -0.3131 
6 22 8 -6.9533 0.2020 
6 22 9 -12.8478 0.0665 
6 22 10 -7.1531 -0.1830 
6 22 11 12.8754 -0.1075 
6 22 12 8.0559 0.1340 
6 22 13 -2.3179 -0.0012 
6 22 14 6.0441 0.0455 
6 24 0 6.6284 -0.1014 
6 24 1 4.3246 -0.3899 
6 24 2 10.9777 0.1348 
6 24 3 -12.0026 0.1237 
6 24 4 15.4450 0.0138 
6 24 5 -12.1402 0.0213 
6 24 6 -7.7349 -0.0548 
6 24 7 -14.4531 0.2236 
6 24 8 5.2423 -0.1073 
6 24 9 -0.2499 -0.0407 
6 24 10 5.6394 0.1395 
6 24 11 3.2184 -0.1484 
6 24 12 -8.5520 0.0090 
6 24 13 -2.5717 0.0557 
6 26 0 4.8215 0.1708 
6 26 1 -10.6193 0.1319 
6 26 2 12.2720 0.0724 
6 26 3 10.5799 -0.1118 
6 26 4 -3.2568 0.0313 
6 26 5 3.5065 0.0137 
6 26 6 3.0934 -0.2232 
6 26 7 -1.4848 0.4012 
6 26 8 -2.7102 -0.1652 
6 26 9 -3.2023 -0.1666 
6 26 10 15.7385 0.1182 
6 26 11 -0.8604 0.2449 
6 26 12 3.2702 0.3327 
6 28 0 -1.2417 -0.1990 
6 28 1 -1.5844 0.1551 
6 28 2 -5.3325 0.1221 
6 28 3 16.3385 -0.0232 
6 28 4 7.1689 0.0336 
6 28 5 2.4299 -0.2611 
6 28 6 9.1180 0.0579 
6 28 7 -0.4113 0.1837 
6 28 8 -8.7907 -0.2945 
6 28 9 -11.2479 0.0130 
6 28 10 6.4272 0.3489 
6 30 0 6.5516 0.0607 
6 30 1 -8.2408 0.3770 
6 30 2 -5.0836 -0.3447 
6 30 3 -8.4680 -0.1711 
6 30 4 19.1211 0.0223 
6 30 5 2.3688 0.4289 
6 30 6 7.6524 0.5086 
6 30 7 0.0701 -0.4691 
6 30 8 13.2924 -0.2340 
6 32 0 1.7582 -0.4306 
6 32 1 -6.4744 0.1393 
6 32 2 6.8353 0.2374 
6 32 3 -11.7962 0.5599 
6 32 4 37.3187 -0.6168 
6 32 5 1.7529 -0.4419 
7 1 0 110.7484 -0.8330 
7 1 1 -56.1289 0.0483 
7 1 2 43.8350 0.2959 
7 1 3 65.8150 -0.0170 
7 1 4 -53.4132 -0.4061 
7 1 5 -24.1358 0.3619 
7 1 6 -7.3488 -0.0364 
7 1 7 -13.1603 0.2593 
7 1 8 -6.8359 0.3384 
7 1 9 -8.7842 -0.1168 
7 1 10 -5.1820 -0.1564 
7 1 11 -2.4246 -0.2161 
7 1 12 4.7571 -0.0989 
7 1 13 12.7062 -0.5326 
7 1 14 -14.5770 -0.3341 
7 1 15 -21.1911 0.6070 
7 1 16 -13.6366 0.3265 
7 1 17 15.3957 0.0689 
7 1 18 -5.2813 -0.2235 
7 1 19 15.2243 -0.1847 
7 3 0 17.5313 0.8304 
7 3 1 138.3253 -0.0497 
7 3 2 -0.4410 1.4509 
7 3 3 -48.6999 -0.6151 
7 3 4 44.9996 -0.3564 
7 3 5 -18.3359 0.0074 
7 3 6 24.2944 -0.0411 
7 3 7 -22.2479 -0.1952 
7 3 8 16.5556 -0.7192 
7 3 9 19.8582 0.8541 
7 3 10 -0.9858 -0.1195 
7 3 11 7.9743 0.4902 
7 3 12 -16.0121 -0.3857 
7 3 13 -8.2946 0.3449 
7 3 14 -17.5009 0.0193 
7 3 15 -14.6784 -0.3172 
7 3 16 2.5559 0.4179 
7 3 17 17.0001 -0.2176 
7 3 18 11.5616 0.1182 
7 3 19 -5.9814 0.0479 
7 5 0 -1.5808 1.5674 
7 5 1 38.1243 -0.9155 
7 5 2 -29.6405 -0.4518 
7 5 3 -8.2254 -0.3105 
7 5 4 19.4315 0.1793 
7 5 5 15.0823 -0.4668 
7 5 6 -13.1848 0.2755 
7 5 7 -2.3051 0.9928 
7 5 8 17.6294 0.0369 
7 5 9 17.4629 -0.1976 
7 5 10 -4.2833 -1.2477 
7 5 11 1.6325 0.6935 
7 5 12 0.1401 0.1638 
7 5 13 -8.4919 0.1370 
7 5 14 -20.8933 0.0178 
7 5 15 11.4393 -0.3050 
7 5 16 -1.8379 0.0952 
7 5 17 15.5739 -0.4300 
7 5 18 5.4044 0.2440 
7 5 19 7.4027 -0.0606 
7 7 0 15.7758 -0.6862 
7 7 1 33.6023 -0.7100 
7 7 2 39.4168 0.2555 
7 7 3 23.8554 0.2930 
7 7 4 -2.9347 0.5423 
7 7 5 -31.8468 0.1403 
7 7 6 -13.0095 -0.4656 
7 7 7 12.4081 -0.5952 
7 7 8 -19.0599 -0.0001 
7 7 9 3.2936 0.6085 
7 7 10 -13.1734 0.2171 
7 7 11 1.1011 -0.1755 
7 7 12 -10.6307 -0.4059 
7 7 13 -12.5854 0.0619 
7 7 14 -12.3829 0.3100 
7 7 15 6.6960 0.0372 
7 7 16 2.8319 0.0890 
7 7 17 -3.8369 -0.0315 
7 7 18 1.6568 -0.1995 
7 7 19 7.6956 0.1351 
7 9 0 -19.0704 0.2429 
7 9 2 5.4237 -0.3914 
7 9 3 -0.1264 0.4260 
7 9 4 -47.1273 -0.0752 
7 9 5 -6.4712 0.1437 
7 9 6 11.6667 0.0999 
7 9 7 -4.0153 0.0894 
7 9 8 -22.3178 0.3049 
7 9 9 -16.3818 -0.2944 
7 9 10 -5.1288 0.2399 
7 9 11 -1.4355 -0.1292 
7 9 12 0.3393 0.1226 
7 9 13 3.9233 -0.0867 
7 9 14 -7.0800 0.0561 
7 9 15 8.2509 0.0696 
7 9 16 11.7613 -0.2538 
7 9 17 -3.0648 0.1633 
7 9 18 6.7237 -0.3431 
7 11 0 18.7930 -0.3391 
7 11 1 -12.9373 0.7180 
7 11 2 1.8889 -0.1285 
7 11 3 8.8810 0.1182 
7 11 4 -11.0729 -0.2667 
7 11 5 -5.0206 -0.0507 
7 11 6 37.9141 0.0243 
7 11 7 9.4682 -0.4870 
7 11 8 10.4068 -0.0214 
7 11 9 10.7389 0.1299 
7 11 10 3.4521 0.3230 
7 11 11 -12.0481 -0.3266 
7 11 12 16.9618 -0.0007 
7 11 13 10.1778 0.2006 
7 11 14 -16.3624 0.0980 
7 11 15 0.4674 0.0129 
7 11 16 8.2732 -0.2975 
7 11 17 -9.8586 0.0443 
7 11 18 1.7019 -0.4369 
7 13 0 -54.0665 0.1562 
7 13 1 4.1351 0.1404 
7 13 2 -27.1692 -0.2008 
7 13 3 -2.5908 -0.0391 
7 13 4 2.4987 -0.1229 
7 13 5 -13.4186 -0.2187 
7 13 6 12.1253 0.3729 
7 13 7 -12.1452 0.4195 
7 13 8 17.6904 -0.0357 
7 13 9 1.1855 -0.2697 
7 13 10 1.3920 -0.0468 
7 13 11 3.2079 0.1305 
7 13 12 16.5552 -0.0377 
7 13 13 -4.2951 -0.0404 
7 13 14 -7.2969 -0.0539 
7 13 15 2.6012 -0.2163 
7 13 16 16.0157 0.2114 
7 13 17 4.1925 0.1922 
7 15 0 -6.7045 0.0733 
7 15 1 29.2452 -0.2005 
7 15 2 1.0473 0.0389 
7 15 3 3.7451 -0.1576 
7 15 4 13.4347 0.1706 
7 15 5 -29.5302 -0.0264 
7 15 6 -0.0262 -0.1179 
7 15 7 -15.6214 0.0298 
7 15 8 18.9755 -0.0705 
7 15 9 -10.8860 0.0675 
7 15 10 15.9328 -0.1014 
7 15 11 -1.5971 0.1743 
7 15 12 8.1302 0.1402 
7 15 13 -9.8575 0.0844 
7 15 14 -12.6984 -0.1574 
7 15 15 3.0794 -0.0938 
7 15 16 -2.4758 0.3152 
7 15 17 -9.7302 -0.6967 
7 17 0 -7.4642 -0.2209 
7 17 1 -29.8142 -0.2345 
7 17 2 -0.5257 0.1802 
7 17 3 23.2913 0.0875 
7 17 4 15.4687 0.1110 
7 17 5 -18.0188 0.0606 
7 17 6 22.9781 -0.0526 
7 17 7 17.0734 0.0100 
7 17 8 2.4333 -0.1969 
7 17 9 -6.4777 0.1409 
7 17 10 -4.0537 0.1023 
7 17 11 -1.7202 0.1026 
7 17 12 15.9833 -0.1401 
7 17 13 5.8770 -0.3663 
7 17 14 -13.4842 -0.0902 
7 17 15 5.9758 0.1064 
7 17 16 8.7200 0.3317 
7 19 0 3.6757 -0.1238 
7 19 1 -10.2567 0.3593 
7 19 2 4.6092 -0.0006 
7 19 3 8.7617 -0.1128 
7 19 4 -0.3461 -0.1048 
7 19 5 -0.9077 0.0480 
7 19 6 7.6190 -0.0084 
7 19 7 -17.0878 -0.1519 
7 19 8 -4.3082 0.1269 
7 19 9 -0.0068 0.1342 
7 19 10 -9.4233 -0.0749 
7 19 11 -11.7159 -0.0133 
7 19 12 10.9587 0.0864 
7 19 13 3.0351 0.0193 
7 19 14 -7.9690 0.0570 
7 19 15 -2.7940 0.0247 
7 21 0 -2.5162 -0.1817 
7 21 1 -7.3776 -0.0240 
7 21 2 -2.4380 -0.0409 
7 21 3 -15.9615 0.0505 
7 21 4 -0.2709 0.0895 
7 21 5 9.5606 0.0347 
7 21 6 -0.0242 0.0674 
7 21 7 -18.5949 -0.3009 
7 21 8 30.6308 0.0466 
7 21 9 8.6164 0.1703 
7 21 10 3.9750 -0.0356 
7 21 11 -5.0018 -0.1307 
7 21 12 -3.6315 -0.0628 
7 21 13 -4.3242 0.0170 
7 21 14 -2.4802 0.2066 
7 23 0 -8.3639 0.4198 
7 23 1 4.6412 -0.1024 
7 23 2 -10.9316 -0.1359 
7 23 3 -8.5240 -0.2225 
7 23 4 15.8162 0.0520 
7 23 5 8.9039 -0.0212 
7 23 6 -10.4517 0.0261 
7 23 7 -10.1538 0.1602 
7 23 8 0.0874 0.1096 
7 23 9 2.6314 -0.2764 
7 23 10 20.5214 -0.1863 
7 23 11 11.2318 0.0502 
7 23 12 -6.0374 0.0972 
7 23 13 3.5774 -0.0341 
7 25 0 2.5993 -0.0934 
7 25 1 1.2233 -0.2878 
7 25 2 -24.1729 0.2435 
7 25 3 -14.7176 0.2090 
7 25 4 20.5754 0.1102 
7 25 5 -7.0448 -0.0577 
7 25 6 10.6197 -0.3090 
7 25 7 17.4590 0.2811 
7 25 8 -2.8379 -0.0724 
7 25 9 -16.6715 -0.1382 
7 25 10 6.8140 0.0299 
7 25 11 1.2781 -0.2417 
7 25 12 -1.6450 0.2428 
7 27 0 16.3729 0.1603 
7 27 1 -14.0698 0.1132 
7 27 2 -4.3391 -0.0724 
7 27 3 -6.4902 -0.0673 
7 27 4 -0.2271 0.0078 
7 27 5 -4.4553 0.0339 
7 27 6 -3.7670 -0.0063 
7 27 7 6.4197 0.2246 
7 27 8 -8.5452 -0.0886 
7 27 9 -5.6012 -0.0198 
7 27 10 10.1437 0.1332 
7 29 0 8.2605 -0.2302 
7 29 1 -19.1972 0.4593 
7 29 2 14.3197 0.1701 
7 29 3 -15.3658 -0.0182 
7 29 4 0.5342 -0.3457 
7 29 5 -6.5497 0.0018 
7 29 6 5.8549 0.2940 
7 29 7 -3.4852 -0.0614 
7 29 8 -18.3902 0.0204 
7 31 0 -10.8235 -0.1064 
7 31 1 -1.2762 -0.1000 
7 31 2 5.9870 -0.1989 
7 31 3 -17.5013 0.1052 
7 31 4 2.2874 -0.1388 
7 31 5 -13.2166 0.4447 
7 31 6 5.5910 -0.0613 
7 33 0 -3.5778 0.7317 
7 33 1 9.2861 -0.1341 
8 0 0 69.7191 -2.0698 
8 0 1 -28.7550 2.2381 
8 0 2 -47.6671 0.8332 
8 0 3 87.7617 -1.1478 
8 0 4 -87.7500 -1.3776 
8 0 5 -7.2134 3.9387 
8 0 6 6.6222 -0.8235 
8 0 7 -16.3506 -3.1161 
8 0 8 -1.8388 -3.0927 
8 0 9 -5.2098 1.3213 
8 0 10 1.5613 4.3217 
8 0 11 -14.4664 -0.2716 
8 0 12 -11.0834 1.3602 
8 0 13 4.7295 -1.9948 
8 0 14 -5.4869 0.6238 
8 0 15 -13.7111 -1.1111 
8 0 16 0.1074 0.0126 
8 0 17 29.6203 1.0324 
8 0 18 3.4320 -0.3130 
8 0 19 18.5203 -0.5194 
8 2 0 137.7068 0.5718 
8 2 1 -65.6539 1.2955 
8 2 2 2.9545 -0.2423 
8 2 3 33.8114 0.2887 
8 2 4 45.7062 -1.1296 
8 2 5 17.4919 0.5359 
8 2 6 -4.2275 0.3887 
8 2 7 -5.6547 1.4484 
8 2 8 -7.5464 -0.0921 
8 2 9 16.3489 -1.3087 
8 2 10 -10.4546 -0.0996 
8 2 11 8.5915 -0.0170 
8 2 12 9.5531 0.8948 
8 2 13 -3.4994 -1.1508 
8 2 14 -1.2051 0.1183 
8 2 15 -22.6681 0.0466 
8 2 16 -2.2147 0.5289 
8 2 17 -5.0137 0.1165 
8 2 18 2.5496 -0.6647 
8 2 19 11.9141 0.1205 
8 4 0 -69.8605 0.4873 
8 4 1 90.8338 0.4013 
8 4 2 48.0648 -0.3799 
8 4 3 -59.7734 -0.6388 
8 4 4 29.0922 0.3329 
8 4 5 37.6476 0.5261 
8 4 6 19.4533 -0.6071 
8 4 7 -10.0375 -0.6074 
8 4 8 -5.6811 0.4366 
8 4 9 -3.7917 0.3635 
8 4 10 -9.8716 -0.3365 
8 4 11 10.5859 0.2010 
8 4 12 7.7008 -0.0188 
8 4 13 9.9238 0.1779 
8 4 14 -5.1974 -0.2482 
8 4 15 -17.6293 0.0728 
8 4 16 14.5436 0.0096 
8 4 17 10.7101 0.0687 
8 4 18 -2.5465 -0.3453 
8 4 19 19.4101 -0.1351 
8 6 0 -9.7562 0.9981 
8 6 1 99.4905 -1.2707 
8 6 2 61.3612 0.1687 
8 6 3 -48.5452 0.4595 
8 6 4 50.6905 0.5036 
8 6 5 20.1917 -0.8821 
8 6 6 -30.5824 -0.3262 
8 6 7 -22.8065 0.2778 
8 6 8 10.6692 0.4664 
8 6 9 -3.0745 0.1126 
8 6 10 16.0179 -0.5099 
8 6 11 6.4979 0.1760 
8 6 12 -6.9945 -0.2780 
8 6 13 7.1615 0.4795 
8 6 14 -2.9599 0.0552 
8 6 15 -8.0839 0.0606 
8 6 16 -9.6360 -0.1022 
8 6 17 6.3340 -0.0779 
8 6 18 -7.7690 0.1181 
8 8 0 11.6557 -0.2704 
8 8 1 -8.0393 -0.5447 
8 8 2 -11.9346 -0.0913 
8 8 3 -23.8551 0.1160 
8 8 4 -36.7088 0.4082 
8 8 5 26.5877 0.0799 
8 8 6 16.1570 -0.4924 
8 8 7 -20.1522 0.0077 
8 8 8 12.8936 0.1767 
8 8 9 -8.8362 0.3208 
8 8 10 20.9658 -0.2082 
8 8 11 -3.7339 -0.2282 
8 8 12 10.3216 0.0068 
8 8 13 -13.4854 -0.0217 
8 8 14 -2.1106 0.0824 
8 8 15 -11.9342 -0.1489 
8 8 16 14.4181 -0.1455 
8 8 17 -4.1936 -0.0642 
8 8 18 12.1472 -0.1322 
8 10 0 72.7580 -0.2860 
8 10 1 -11.7684 0.2213 
8 10 2 9.4740 -0.2160 
8 10 3 10.5613 0.1890 
8 10 4 -10.3901 -0.2797 
8 10 5 1.7746 0.4138 
8 10 6 7.7884 0.3170 
8 10 7 -13.0003 -0.1352 
8 10 8 16.7768 -0.6975 
8 10 9 -6.6450 0.1209 
8 10 10 -3.1132 0.6870 
8 10 11 -16.3989 -0.1133 
8 10 12 15.4426 0.1277 
8 10 13 -28.7902 -0.2605 
8 10 14 -2.6339 0.2583 
8 10 15 -22.9107 -0.0894 
8 10 16 6.7092 0.0579 
8 10 17 -9.2161 0.1979 
8 10 18 3.4187 -0.1004 
8 12 0 -23.8164 -0.0935 
8 12 1 -20.3359 0.7278 
8 12 2 -0.5366 0.1531 
8 12 3 15.9749 -0.2031 
8 12 4 5.6226 -0.3441 
8 12 5 4.8696 -0.2330 
8 12 6 21.4049 0.4168 
8 12 7 -20.6610 0.3145 
8 12 8 2.3579 0.1933 
8 12 9 -10.9472 -0.3104 
8 12 10 1.4571 0.0072 
8 12 11 -14.5179 -0.1103 
8 12 12 16.4366 0.0734 
8 12 13 -8.5791 -0.0149 
8 12 14 -19.4479 -0.1439 
8 12 15 15.8227 -0.0122 
8 12 16 -4.6496 -0.0588 
8 12 17 -10.8880 0.2645 
8 14 0 -8.1752 -0.0368 
8 14 1 6.6291 -0.1371 
8 14 2 -19.8000 0.0108 
8 14 3 -14.6516 -0.2777 
8 14 4 2.4168 0.2432 
8 14 5 -6.4097 -0.0055 
8 14 6 12.5496 0.1449 
8 14 7 -6.6304 -0.3095 
8 14 8 3.7448 -0.1921 
8 14 9 -7.3438 0.0327 
8 14 10 13.9000 0.1304 
8 14 11 -23.1754 0.0657 
8 14 12 -1.6993 -0.1139 
8 14 13 -5.3382 0.2280 
8 14 14 -22.7282 -0.4099 
8 14 15 6.4696 0.1250 
8 14 16 -6.2984 0.2790 
8 14 17 7.4514 0.0633 
8 16 0 -3.5922 0.3524 
8 16 1 -13.4157 -0.1438 
8 16 2 7.9924 0.2281 
8 16 3 -11.9448 -0.2850 
8 16 4 8.6566 0.1758 
8 16 5 -22.3255 -0.1281 
8 16 6 28.1759 0.0093 
8 16 7 -10.2380 0.2673 
8 16 8 -11.3458 0.0361 
8 16 9 -0.7110 0.0212 
8 16 10 -6.3333 -0.3022 
8 16 11 11.6649 0.1845 
8 16 12 -0.9806 0.1779 
8 16 13 13.2290 -0.0212 
8 16 14 3.8433 -0.1910 
8 16 15 6.5120 0.2216 
8 16 16 2.9182 -0.0075 
8 18 0 10.6651 -0.4299 
8 18 1 5.5652 -0.3440 
8 18 2 17.8606 0.0617 
8 18 3 -16.2050 0.1614 
8 18 4 -1.0626 0.1049 
8 18 5 -11.0257 0.1672 
8 18 6 12.5354 -0.2562 
8 18 7 -24.7839 -0.1609 
8 18 8 6.7762 -0.1995 
8 18 9 21.7206 0.1945 
8 18 10 16.5534 -0.0243 
8 18 11 -10.9080 -0.0643 
8 18 12 -16.9483 0.1076 
8 18 13 -3.2986 -0.2156 
8 18 14 0.8517 0.1941 
8 18 15 5.0612 -0.1100 
8 20 0 5.8789 0.0406 
8 20 1 -12.0044 0.3735 
8 20 2 22.3244 -0.1084 
8 20 3 0.9195 0.0473 
8 20 4 14.3327 -0.1964 
8 20 5 5.1642 0.1627 
8 20 6 22.2487 -0.1283 
8 20 7 -4.8346 -0.0034 
8 20 8 7.0925 0.1227 
8 20 9 -16.9525 -0.0436 
8 20 10 6.1068 0.0313 
8 20 11 -8.1564 -0.0657 
8 20 12 0.2331 0.1588 
8 20 13 -5.1343 -0.2521 
8 20 14 3.5010 0.3557 
8 22 0 11.6475 -0.0621 
8 22 1 -3.2960 0.0808 
8 22 2 16.1162 -0.0385 
8 22 3 -12.8209 0.1015 
8 22 4 24.3074 -0.1890 
8 22 5 3.2629 -0.0357 
8 22 6 9.0302 -0.0023 
8 22 7 0.4721 -0.0290 
8 22 8 0.9104 0.1192 
8 22 9 -13.9103 0.0476 
8 22 10 7.6003 0.0349 
8 22 11 3.2523 -0.0566 
8 22 12 -2.4276 -0.1275 
8 22 13 4.7479 -0.1337 
8 24 0 -10.9680 0.2250 
8 24 1 -0.8325 -0.0128 
8 24 2 13.0356 -0.1511 
8 24 3 -5.4067 -0.1103 
8 24 4 15.0581 0.2939 
8 24 5 -3.5437 -0.0555 
8 24 6 4.9627 -0.1014 
8 24 7 -2.3835 0.0219 
8 24 8 -12.8201 0.1091 
8 24 9 1.0047 -0.1988 
8 24 10 -8.5204 -0.1077 
8 24 11 0.4412 0.0672 
8 24 12 -7.0474 -0.1475 
8 26 0 0.5298 0.0517 
8 26 1 0.2714 0.0692 
8 26 2 2.9019 0.1534 
8 26 3 10.0327 0.1282 
8 26 4 -17.1287 0.1263 
8 26 5 4.2774 -0.2499 
8 26 6 -12.0964 0.0533 
8 26 7 4.7510 0.1577 
8 26 8 -22.2317 -0.0848 
8 26 9 2.9719 -0.0775 
8 26 10 7.8741 0.1101 
8 26 11 2.0866 0.3943 
8 28 0 -2.9303 -0.2708 
8 28 1 -0.9455 -0.2331 
8 28 2 6.6676 -0.1278 
8 28 3 -5.0222 0.1394 
8 28 4 -8.8132 -0.0119 
8 28 5 2.2653 0.0401 
8 28 6 -6.5752 0.0484 
8 28 7 9.9030 -0.1276 
8 28 8 -7.8619 -0.1483 
8 28 9 6.8684 -0.0353 
8 30 0 3.8523 0.1662 
8 30 1 -5.7023 0.3865 
8 30 2 11.5544 0.2930 
8 30 3 -10.2455 -0.1984 
8 30 4 -3.4890 -0.7734 
8 30 5 0.8924 0.2239 
8 30 6 4.3295 0.4079 
8 30 7 -5.5371 -0.3799 
8 32 0 6.0512 0.2127 
8 32 1 -7.0594 -0.5687 
8 32 2 7.9761 0.0031 
8 32 3 -15.9605 -0.2906 
9 1 0 36.2212 -0.7751 
9 1 1 -1.2493 -0.4117 
9 1 2 -62.4339 -0.7233 
9 1 3 22.3938 -0.8507 
9 1 4 -14.8439 0.7082 
9 1 5 17.2546 0.2833 
9 1 6 -19.6035 0.7370 
9 1 7 8.6110 0.0239 
9 1 8 2.1466 -1.0681 
9 1 9 -7.0603 -0.2146 
9 1 10 14.7149 0.2010 
9 1 11 -7.5203 0.4857 
9 1 12 1.7045 -0.1366 
9 1 13 10.0052 -0.3561 
9 1 14 13.1249 0.1158 
9 1 15 -10.0592 0.2351 
9 1 16 -3.6853 0.2793 
9 1 17 1.5589 0.2903 
9 1 18 -15.2746 0.0249 
9 3 0 14.3812 1.2716 
9 3 1 65.2368 1.5404 
9 3 2 11.5267 -0.4432 
9 3 3 -78.0493 -0.6485 
9 3 4 19.3981 0.3756 
9 3 5 -19.2817 0.2204 
9 3 6 -27.2922 0.3482 
9 3 7 -12.8027 -0.4252 
9 3 8 -11.7766 0.2368 
9 3 9 11.4618 -0.5300 
9 3 10 2.4858 0.1506 
9 3 11 10.8498 0.6074 
9 3 12 -1.6955 0.1279 
9 3 13 8.9823 -0.0673 
9 3 14 18.6426 -0.6518 
9 3 15 -12.5933 0.0970 
9 3 16 2.5429 -0.3506 
9 3 17 -12.7564 0.1816 
9 3 18 -5.9260 -0.1326 
9 5 0 27.4443 -0.4748 
9 5 1 11.7363 0.5066 
9 5 2 -13.9159 -0.3458 
9 5 3 -1.5721 0.4774 
9 5 4 7.5180 0.7159 
9 5 5 28.5347 -0.8488 
9 5 6 16.8516 -0.4659 
9 5 7 -15.4934 -0.1077 
9 5 8 13.3445 1.3660 
9 5 9 26.9137 -0.1425 
9 5 10 9.7514 -0.3654 
9 5 11 18.6837 -0.6239 
9 5 12 5.9667 -0.0981 
9 5 13 8.5301 0.7643 
9 5 14 -4.2828 -0.2325 
9 5 15 -0.6949 0.4580 
9 5 16 7.7561 0.0296 
9 5 17 -3.4948 0.1046 
9 5 18 -5.5992 0.0546 
9 7 0 25.7770 -0.3507 
9 7 1 -29.7577 -0.6300 
9 7 2 30.6555 -0.2253 
9 7 3 30.9586 0.0113 
9 7 4 18.7005 0.3831 
9 7 5 -13.8700 -0.1314 
9 7 6 -2.5341 -0.1428 
9 7 7 12.9611 -0.2422 
9 7 8 4.3189 0.1385 
9 7 9 14.2940 -0.0254 
9 7 10 -12.7714 0.1478 
9 7 11 5.5177 0.0941 
9 7 12 9.8120 0.0171 
9 7 13 -0.9246 0.1300 
9 7 14 15.5490 -0.3309 
9 7 15 9.1390 -0.2284 
9 7 16 15.6315 -0.1699 
9 7 17 -7.9068 -0.3066 
9 7 18 9.0974 0.0083 
9 9 0 2.0056 -0.1288 
9 9 1 -2.2486 -0.1809 
9 9 2 22.2579 0.0876 
9 9 3 23.9105 0.2098 
9 9 4 -9.1487 0.0854 
9 9 5 -24.2336 -0.0916 
9 9 6 9.8771 -0.2305 
9 9 7 -4.9349 0.3254 
9 9 8 7.6874 -0.0748 
9 9 9 28.7640 0.1828 
9 9 10 -6.8389 -0.1697 
9 9 11 -20.4574 -0.1593 
9 9 12 23.0917 0.1048 
9 9 13 -14.6246 -0.0502 
9 9 14 19.1526 0.3312 
9 9 15 1.4680 -0.1743 
9 9 16 8.9991 0.1268 
9 9 17 -18.9823 -0.1705 
9 9 18 -11.9473 -0.1252 
9 11 0 -1.5859 -0.1003 
9 11 1 34.6588 -0.2529 
9 11 2 -28.3651 0.2215 
9 11 3 -35.2180 -0.0755 
9 11 4 12.3281 -0.4968 
9 11 5 -21.2544 0.3793 
9 11 6 6.7390 0.0934 
9 11 7 -7.8990 0.0706 
9 11 8 -14.6286 -0.5939 
9 11 9 11.8750 0.0857 
9 11 10 -6.7357 0.3222 
9 11 11 -15.9131 0.1199 
9 11 12 18.7858 -0.0366 
9 11 13 -15.5687 -0.1929 
9 11 14 -13.2310 0.0638 
9 11 15 -4.1408 -0.1836 
9 11 16 11.5725 -0.0192 
9 11 17 0.8159 -0.1981 
9 13 0 -15.2524 0.4534 
9 13 1 34.1812 0.3448 
9 13 2 11.2168 0.1814 
9 13 3 -32.4463 0.0063 
9 13 4 16.3756 -0.1947 
9 13 5 23.1458 0.2379 
9 13 6 -7.2293 -0.0821 
9 13 7 -9.8135 0.1413 
9 13 8 11.1375 0.1280 
9 13 9 13.1472 -0.0968 
9 13 10 10.7706 -0.0073 
9 13 11 -6.1867 -0.1156 
9 13 12 4.4857 0.0534 
9 13 13 -3.8541 0.2905 
9 13 14 2.3992 -0.2126 
9 13 15 -10.3102 -0.0003 
9 13 16 -5.2126 -0.0303 
9 13 17 0.6907 -0.1855 
9 15 0 -14.5294 0.0968 
9 15 1 4.3146 -0.0771 
9 15 2 12.1648 0.0585 
9 15 3 -10.0359 -0.1339 
9 15 4 17.3761 -0.0094 
9 15 5 6.3332 -0.0724 
9 15 6 11.3032 0.0417 
9 15 7 1.0101 -0.2115 
9 15 8 21.5079 0.2488 
9 15 9 2.3087 0.0257 
9 15 10 -4.0363 0.0467 
9 15 11 -1.8075 -0.1028 
9 15 12 -2.8422 -0.1051 
9 15 13 7.6164 0.1815 
9 15 14 6.3346 -0.3209 
9 15 15 1.5534 0.3517 
9 15 16 -0.8441 0.0253 
9 17 0 2.5907 0.0977 
9 17 1 7.9147 -0.2320 
9 17 2 1.8354 -0.2370 
9 17 3 3.6671 -0.1496 
9 17 4 10.0636 0.3078 
9 17 5 -1.8356 0.0814 
9 17 6 24.3147 0.0884 
9 17 7 -2.4465 -0.2170 
9 17 8 -0.3440 -0.0769 
9 17 9 19.2171 -0.0811 
9 17 10 5.5489 -0.0543 
9 17 11 -6.0120 0.1209 
9 17 12 -7.8246 0.1944 
9 17 13 1.4700 -0.1522 
9 17 14 3.1371 0.0394 
9 17 15 -2.9512 0.2481 
9 19 0 7.9500 -0.2847 
9 19 1 11.9077 0.0177 
9 19 2 -1.3408 0.1850 
9 19 3 3.9425 0.1611 
9 19 4 -10.1201 -0.1439 
9 19 5 -12.7146 0.0039 
9 19 6 10.9571 -0.1312 
9 19 7 -2.6277 -0.0234 
9 19 8 10.7723 0.0568 
9 19 9 2.5076 0.0737 
9 19 10 6.6330 -0.0269 
9 19 11 -6.1907 -0.0696 
9 19 12 0.0853 -0.0412 
9 19 13 18.9567 -0.3109 
9 19 14 2.7810 0.4597 
9 21 0 4.0009 -0.0421 
9 21 1 -8.9750 -0.0548 
9 21 2 18.6931 -0.1383 
9 21 3 -1.9496 0.2183 
9 21 4 -2.1834 -0.0679 
9 21 5 1.4948 0.1622 
9 21 6 5.3725 -0.1200 
9 21 7 -15.3966 0.0560 
9 21 8 5.9121 -0.2328 
9 21 9 -6.6507 -0.0986 
9 21 10 8.2972 0.0874 
9 21 11 6.1602 0.0648 
9 21 12 -13.9233 0.0245 
9 21 13 1.4360 -0.0673 
9 23 0 6.1659 0.0742 
9 23 1 -0.4766 0.3859 
9 23 2 12.4186 0.0648 
9 23 3 -14.6087 -0.1392 
9 23 4 0.5980 -0.0310 
9 23 5 -6.1111 -0.1673 
9 23 6 0.2482 -0.0648 
9 23 7 -10.6930 0.1759 
9 23 8 13.4806 0.0650 
9 23 9 2.5640 -0.0067 
9 23 10 -5.1534 0.0878 
9 23 11 8.0499 0.1276 
9 23 12 1.3505 0.2144 
9 25 0 4.3296 0.1444 
9 25 1 -0.6754 0.0174 
9 25 2 1.7246 -0.2505 
9 25 3 -22.4616 -0.1787 
9 25 4 25.2473 0.3876 
9 25 5 -1.6745 -0.1786 
9 25 6 16.1389 0.2752 
9 25 7 5.7293 0.0436 
9 25 8 8.2543 -0.0682 
9 25 9 -1.5552 -0.2462 
9 25 10 -9.7041 0.0476 
9 25 11 9.6828 0.0451 
9 27 0 7.9834 -0.0828 
9 27 1 -18.7505 0.0074 
9 27 2 13.4732 0.0416 
9 27 3 -10.1992 0.0092 
9 27 4 0.3734 -0.0658 
9 27 5 -0.1851 -0.1912 
9 27 6 4.9944 0.1189 
9 27 7 8.1619 -0.2259 
9 27 8 10.4172 0.0581 
9 27 9 5.0351 -0.0804 
9 29 0 30.3511 -0.0683 
9 29 1 -26.8644 -0.1815 
9 29 2 12.2382 0.1678 
9 29 3 -13.4483 0.2082 
9 29 4 -9.0029 -0.3360 
9 29 5 -1.0447 0.1872 
9 29 6 -14.3212 -0.1221 
9 29 7 -2.5764 -0.0078 
9 31 0 5.5293 -0.1475 
9 31 1 -4.0796 -0.2636 
9 31 2 3.2543 0.2221 
9 31 3 -8.4816 -0.0310 
9 31 4 -3.9456 -0.4789 
10 0 0 -34.2205 3.2396 
10 0 1 25.1396 -0.9320 
10 0 2 12.8194 0.6234 
10 0 3 57.1851 -1.4144 
10 0 4 36.0519 -1.9032 
10 0 5 0.1559 -1.3919 
10 0 6 -5.2852 2.8271 
10 0 7 -20.1390 2.8660 
10 0 8 10.4131 -3.2816 
10 0 9 -16.9453 -1.5250 
10 0 10 -6.1215 0.0715 
10 0 11 -5.3123 3.5017 
10 0 12 -8.0895 -0.1554 
10 0 13 19.4733 -0.5106 
10 0 14 -5.5362 -0.3636 
10 0 15 6.3254 -0.9986 
10 0 16 1.2240 0.0008 
10 0 17 -15.4118 -1.1076 
10 0 18 -0.3477 1.3018 
10 2 0 24.8417 0.7669 
10 2 1 -24.6001 1.0587 
10 2 2 34.3921 -0.2474 
10 2 3 -19.7318 -1.0295 
10 2 4 -21.7556 0.3509 
10 2 5 -0.2319 0.5173 
10 2 6 7.1604 0.2976 
10 2 7 12.4498 -0.2799 
10 2 8 -4.3789 -0.8609 
10 2 9 5.7876 0.7538 
10 2 10 -8.2748 -0.2467 
10 2 11 -15.5653 0.4497 
10 2 12 4.5053 -0.3592 
10 2 13 11.9436 -0.4956 
10 2 14 5.1948 0.0692 
10 2 15 -3.8024 0.3081 
10 2 16 14.9872 0.7421 
10 2 17 -0.3717 -0.5171 
10 2 18 23.3457 -0.6684 
10 4 0 -20.3088 0.4893 
10 4 1 -17.0469 -0.8049 
10 4 2 -56.8402 -0.4493 
10 4 3 -33.3287 0.3082 
10 4 4 17.3492 -0.0158 
10 4 5 2.0289 -0.3477 
10 4 6 -22.8864 -0.0349 
10 4 7 -19.0381 0.0602 
10 4 8 -2.2590 -0.0477 
10 4 9 -15.2405 -0.1842 
10 4 10 -20.2942 0.1998 
10 4 11 -7.1508 0.0810 
10 4 12 6.1487 0.1979 
10 4 13 -6.9372 -0.1102 
10 4 14 20.1839 -0.2365 
10 4 15 -9.2562 -0.0885 
10 4 16 19.6177 -0.0656 
10 4 17 0.1964 0.1523 
10 4 18 -2.7847 -0.0939 
10 6 0 -7.8865 -0.4776 
10 6 1 -4.2544 -0.0439 
10 6 2 3.5861 0.2945 
10 6 3 -10.5589 0.4955 
10 6 4 -28.6862 0.6341 
10 6 5 -5.4860 -0.2195 
10 6 6 -12.5347 -0.4840 
10 6 7 -18.3107 -0.3837 
10 6 8 4.4223 0.8874 
10 6 9 -10.0645 0.2817 
10 6 10 -14.5098 -0.2429 
10 6 11 21.9423 -0.7741 
10 6 12 -2.6292 0.1112 
10 6 13 8.8499 0.4901 
10 6 14 29.4808 -0.0667 
10 6 15 -5.9140 -0.0186 
10 6 16 6.4230 -0.0253 
10 6 17 -4.2373 -0.3621 
10 8 0 49.8600 -0.3152 
10 8 1 32.3621 -0.4090 
10 8 2 -39.7109 -0.1799 
10 8 3 39.8528 0.1077 
10 8 4 -11.9425 0.2208 
10 8 5 -8.4346 -0.5051 
10 8 6 -8.8869 0.0207 
10 8 7 -29.4619 -0.0779 
10 8 8 14.9486 0.2337 
10 8 9 -21.2683 0.0726 
10 8 10 19.2369 -0.0539 
10 8 11 13.7567 0.0351 
10 8 12 -0.6206 -0.1369 
10 8 13 9.3082 0.2339 
10 8 14 14.4553 0.0995 
10 8 15 -14.4189 0.0141 
10 8 16 4.0365 0.0383 
10 8 17 -3.9864 -0.1853 
10 10 0 -0.3666 0.0832 
10 10 1 19.4781 -0.0187 
10 10 2 0.8850 -0.0921 
10 10 3 25.5785 -0.0108 
10 10 4 12.8107 -0.1398 
10 10 5 0.0019 0.1859 
10 10 6 9.2561 0.3218 
10 10 7 11.4523 0.2359 
10 10 8 19.2942 -0.2369 
10 10 9 -10.4248 -0.1811 
10 10 10 8.1012 -0.3316 
10 10 11 2.0039 0.3253 
10 10 12 25.0271 0.0905 
10 10 13 8.9073 -0.1279 
10 10 14 16.6285 -0.0240 
10 10 15 -2.4407 -0.1799 
10 10 16 3.9886 0.0081 
10 10 17 6.9760 -0.0040 
10 12 0 18.5948 -0.2183 
10 12 1 13.5108 0.0890 
10 12 2 -0.5211 0.3086 
10 12 3 -1.9528 0.0573 
10 12 4 16.6524 -0.3783 
10 12 5 -17.8472 0.3404 
10 12 6 2.0871 -0.0599 
10 12 7 2.2564 -0.2426 
10 12 8 20.1128 -0.3063 
10 12 9 14.2768 0.2570 
10 12 10 6.2517 0.2390 
10 12 11 -11.0596 0.0281 
10 12 12 -2.8151 -0.1673 
10 12 13 20.3237 0.0192 
10 12 14 6.4021 0.1129 
10 12 15 7.0234 0.0486 
10 12 16 -0.7615 0.3800 
10 14 0 -16.2189 0.3180 
10 14 1 10.7459 0.3186 
10 14 2 -17.0655 -0.2656 
10 14 3 0.1459 -0.0281 
10 14 4 4.3403 -0.2155 
10 14 5 0.2840 0.1048 
10 14 6 -2.0678 0.0319 
10 14 7 0.1875 -0.0528 
10 14 8 -4.0319 0.0690 
10 14 9 -19.0061 -0.2109 
10 14 10 -5.3725 0.0793 
10 14 11 -14.8102 0.0335 
10 14 12 -6.3503 0.1363 
10 14 13 7.0140 -0.0275 
10 14 14 4.3827 -0.1777 
10 14 15 -0.1416 0.0706 
10 14 16 -2.7387 0.0482 
10 16 0 19.5321 -0.2754 
10 16 1 8.2926 0.3045 
10 16 2 -20.3094 -0.1451 
10 16 3 1.3092 -0.0352 
10 16 4 -10.2511 0.2540 
10 16 5 -5.6903 0.0934 
10 16 6 -9.7134 -0.0763 
10 16 7 -0.3420 -0.5379 
10 16 8 -8.0569 0.3819 
10 16 9 14.5346 0.1906 
10 16 10 0.3008 -0.0212 
10 16 11 5.7396 -0.2463 
10 16 12 -2.7762 -0.1350 
10 16 13 -4.6009 0.0571 
10 16 14 -1.5886 0.0469 
10 16 15 -15.1061 0.4015 
10 18 0 -15.6829 0.1837 
10 18 1 -7.9283 -0.2791 
10 18 2 -10.6217 -0.1173 
10 18 3 -1.2907 -0.1110 
10 18 4 -20.0514 0.0196 
10 18 5 12.5605 -0.0373 
10 18 6 -6.4534 0.2636 
10 18 7 -12.3197 0.0274 
10 18 8 2.7785 -0.0788 
10 18 9 -0.2715 -0.2166 
10 18 10 -2.0353 -0.1554 
10 18 11 -20.1117 0.3519 
10 18 12 -10.7243 0.0838 
10 18 13 -3.3881 -0.0360 
10 18 14 -3.2149 0.0576 
10 20 0 18.9261 0.0528 
10 20 1 -4.1215 -0.2505 
10 20 2 -14.6089 0.2241 
10 20 3 -15.9783 0.0711 
10 20 4 -16.6480 0.1405 
10 20 5 5.3506 -0.0568 
10 20 6 -8.5712 -0.2464 
10 20 7 -7.6569 0.1990 
10 20 8 2.7019 -0.0366 
10 20 9 0.9953 -0.0483 
10 20 10 22.6500 -0.0235 
10 20 11 8.0363 0.0903 
10 20 12 -5.5668 0.0217 
10 20 13 8.2573 -0.1511 
10 22 0 14.7857 0.0106 
10 22 1 1.1659 -0.0177 
10 22 2 1.5724 0.2045 
10 22 3 -21.7720 0.0449 
10 22 4 6.1909 -0.1027 
10 22 5 -5.4377 -0.0385 
10 22 6 -1.3166 -0.1832 
10 22 7 8.7729 0.2547 
10 22 8 3.4494 -0.2067 
10 22 9 -11.9881 0.1121 
10 22 10 4.3381 0.0869 
10 22 11 -3.7455 -0.2683 
10 22 12 -4.3658 0.0901 
10 24 0 -1.4488 0.0122 
10 24 1 7.3352 0.3724 
10 24 2 11.6524 -0.1446 
10 24 3 -12.6449 -0.2335 
10 24 4 6.0440 0.0794 
10 24 5 -26.1751 -0.1024 
10 24 6 8.5054 0.0121 
10 24 7 0.7988 0.3750 
10 24 8 -2.6915 0.0801 
10 24 9 -2.1013 -0.3131 
10 24 10 -10.3932 -0.0425 
10 24 11 -2.4918 -0.2049 
10 26 0 6.8801 -0.1548 
10 26 1 -2.8226 0.1407 
10 26 2 10.3267 -0.0861 
10 26 3 11.9534 -0.1054 
10 26 4 -11.7005 -0.1374 
10 26 5 -15.0906 -0.2749 
10 26 6 -1.1472 0.0878 
10 26 7 0.1768 -0.2344 
10 26 8 2.0740 0.1869 
10 26 9 1.9382 0.1307 
10 26 10 -6.0512 0.0958 
10 28 0 -0.7104 0.3157 
10 28 1 -19.6523 -0.1302 
10 28 2 17.1603 -0.2248 
10 28 3 -4.8709 0.1004 
10 28 4 -1.0417 0.0504 
10 28 5 -4.6813 0.1987 
10 28 6 -6.6202 0.3307 
10 28 7 8.9221 -0.4081 
10 28 8 6.3826 0.1978 
10 30 0 7.4279 -0.3297 
10 30 1 -8.7541 -0.4415 
10 30 2 -1.4020 0.7399 
10 30 3 6.6894 0.5486 
10 30 4 14.3418 -0.3110 
10 30 5 0.5625 -0.0619 
10 32 0 -0.8390 0.5277 
10 32 1 -6.7428 0.1353 
11 1 0 -10.3188 0.6982 
11 1 1 -74.1292 0.9789 
11 1 2 -3.3004 -0.0632 
11 1 3 -17.0384 -0.3960 
11 1 4 -3.6745 -0.6005 
11 1 5 -15.3259 0.5081 
11 1 6 13.2816 1.0449 
11 1 7 19.0698 -0.2364 
11 1 8 13.9162 -0.0293 
11 1 9 13.5747 -0.4890 
11 1 10 14.2600 -0.1310 
11 1 11 -2.6557 -0.0928 
11 1 12 -9.6660 0.0476 
11 1 13 -19.5199 0.2647 
11 1 14 5.7070 0.0583 
11 1 15 -10.7288 0.3207 
11 1 16 0.4307 -0.1657 
11 1 17 18.8886 -0.1701 
11 3 0 26.7869 0.4204 
11 3 1 -44.1937 -0.4009 
11 3 2 22.9355 0.0564 
11 3 3 -42.6139 0.6218 
11 3 4 -5.3382 -1.1134 
11 3 5 4.3364 -0.4572 
11 3 6 -0.2919 0.5554 
11 3 7 3.3285 0.5551 
11 3 8 -25.4056 -0.3577 
11 3 9 -2.9120 -0.5084 
11 3 10 -13.6883 0.3346 
11 3 11 10.2710 0.0700 
11 3 12 -14.3265 0.3674 
11 3 13 -2.7430 -0.5153 
11 3 14 2.9697 0.0880 
11 3 15 -13.2677 -0.0665 
11 3 16 0.6271 0.0441 
11 3 17 2.7216 0.3228 
11 5 0 7.7149 -0.3941 
11 5 1 6.1416 -0.1871 
11 5 2 -17.9523 -0.2249 
11 5 3 22.4148 0.0643 
11 5 4 -10.4854 0.4395 
11 5 5 -14.1224 0.9829 
11 5 6 5.4125 -0.6323 
11 5 7 -13.3421 -0.6598 
11 5 8 1.6585 -0.1962 
11 5 9 -2.7182 0.7311 
11 5 10 -17.8175 0.3631 
11 5 11 30.8095 -0.6720 
11 5 12 -27.4160 0.1316 
11 5 13 -7.6687 -0.2932 
11 5 14 -9.9305 0.0333 
11 5 15 -10.9875 -0.3179 
11 5 16 -10.7380 0.0492 
11 5 17 -1.8218 0.0332 
11 7 0 -29.6497 0.1581 
11 7 1 -50.1053 -0.1181 
11 7 2 -13.8568 -0.0115 
11 7 3 -5.5876 0.6954 
11 7 4 -10.7944 -0.4703 
11 7 5 5.5284 -0.6078 
11 7 6 4.1252 -0.1853 
11 7 7 6.3210 0.4830 
11 7 8 0.9904 0.1880 
11 7 9 2.4722 0.0112 
11 7 10 -3.2570 -0.2781 
11 7 11 7.1232 -0.1015 
11 7 12 -21.8541 0.2972 
11 7 13 -1.5073 0.1609 
11 7 14 -6.2482 0.0868 
11 7 15 -16.6008 0.0512 
11 7 16 9.0015 0.0360 
11 7 17 -3.2011 -0.0105 
11 9 0 -10.5345 -0.2310 
11 9 1 5.4751 -0.1919 
11 9 2 14.1710 0.0529 
11 9 3 28.0109 -0.1104 
11 9 4 -4.6077 0.4133 
11 9 5 -5.2693 -0.0151 
11 9 6 18.0231 -0.1012 
11 9 7 6.6701 -0.2443 
11 9 8 -2.4413 0.1171 
11 9 9 -15.9555 0.0974 
11 9 10 14.4546 -0.2557 
11 9 11 -26.5492 0.0949 
11 9 12 14.0986 -0.2240 
11 9 13 3.0517 -0.1550 
11 9 14 -0.6357 0.0586 
11 9 15 -16.3889 0.1961 
11 9 16 2.8984 -0.0638 
11 9 17 -7.2785 0.3563 
11 11 0 -15.0978 0.1727 
11 11 1 26.7297 -0.3240 
11 11 2 15.9393 0.3362 
11 11 3 -10.5513 -0.2457 
11 11 4 11.6451 -0.0891 
11 11 5 -12.0607 -0.4018 
11 11 6 0.2882 0.4565 
11 11 7 -11.1331 0.3166 
11 11 8 -10.4281 -0.1192 
11 11 9 12.7308 -0.1659 
11 11 10 31.3386 -0.0064 
11 11 11 -8.9049 0.1966 
11 11 12 9.2374 0.0874 
11 11 13 19.1979 0.1128 
11 11 14 -0.9403 -0.1855 
11 11 15 -3.8409 -0.0612 
11 11 16 11.7901 0.1202 
11 13 0 5.6639 -0.2651 
11 13 1 15.5807 0.1124 
11 13 2 8.6525 0.1594 
11 13 3 0.7014 -0.1160 
11 13 4 14.3380 0.2076 
11 13 5 4.0925 0.1185 
11 13 6 -21.1688 -0.0300 
11 13 7 -3.2748 -0.1462 
11 13 8 4.7069 -0.2225 
11 13 9 -10.7093 0.0292 
11 13 10 -0.0192 -0.0096 
11 13 11 -1.1113 -0.0736 
11 13 12 2.8462 0.1688 
11 13 13 13.5610 -0.1056 
11 13 14 13.1901 -0.0424 
11 13 15 0.9578 -0.0060 
11 13 16 -2.6434 0.0666 
11 15 0 5.5116 -0.0317 
11 15 1 -14.9241 0.3825 
11 15 2 -12.6296 -0.2661 
11 15 3 11.6694 -0.0798 
11 15 4 1.0385 -0.0918 
11 15 5 -6.2749 0.1794 
11 15 6 -13.6900 -0.0582 
11 15 7 -2.7775 -0.2055 
11 15 8 -3.1296 -0.1096 
11 15 9 17.4276 0.2218 
11 15 10 5.2301 0.1492 
11 15 11 8.8589 0.0263 
11 15 12 -6.0064 -0.0165 
11 15 13 4.5122 -0.0763 
11 15 14 2.0464 0.0817 
11 15 15 7.7823 -0.1340 
11 17 0 -2.9257 0.0894 
11 17 1 -12.6985 0.3710 
11 17 2 4.7623 -0.1649 
11 17 3 15.4962 -0.0181 
11 17 4 8.5431 -0.0772 
11 17 5 -16.4397 0.1531 
11 17 6 -4.0584 -0.0465 
11 17 7 -1.5628 -0.1101 
11 17 8 -11.7163 0.1928 
11 17 9 10.8293 -0.0174 
11 17 10 -0.6937 -0.2840 
11 17 11 -5.8202 -0.0189 
11 17 12 -0.9092 0.0528 
11 17 13 -2.9486 0.0809 
11 17 14 14.6723 0.2286 
11 19 0 -20.2180 0.0404 
11 19 1 -7.1811 -0.4584 
11 19 2 -11.1354 0.0800 
11 19 3 -3.6501 0.1167 
11 19 4 18.7460 0.1293 
11 19 5 -5.4228 -0.0923 
11 19 6 -0.1851 -0.0272 
11 19 7 -2.9973 -0.1259 
11 19 8 -8.5551 0.0739 
11 19 9 -4.6613 -0.0050 
11 19 10 3.1979 0.0627 
11 19 11 13.6781 0.1164 
11 19 12 3.0531 -0.1889 
11 19 13 3.0072 0.0404 
11 21 0 7.2325 0.1073 
11 21 1 -8.7998 -0.1617 
11 21 2 8.2805 0.1091 
11 21 3 10.6950 -0.0742 
11 21 4 21.6079 0.0897 
11 21 5 3.4665 -0.2851 
11 21 6 -10.5710 -0.0677 
11 21 7 2.7171 0.2997 
11 21 8 -0.8281 0.1085 
11 21 9 -0.8504 -0.1250 
11 21 10 -2.8726 -0.1321 
11 21 11 -6.1804 -0.0456 
11 21 12 -2.0168 0.0310 
11 23 0 -1.5919 -0.3151 
11 23 1 -4.9028 -0.0116 
11 23 2 -4.1347 0.1377 
11 23 3 -15.0826 0.2658 
11 23 4 -3.7802 0.0904 
11 23 5 8.7529 0.0313 
11 23 6 1.0556 -0.2269 
11 23 7 4.3962 0.0404 
11 23 8 2.1066 -0.0914 
11 23 9 -1.1762 0.1011 
11 23 10 6.7910 0.3895 
11 23 11 -7.0470 -0.1651 
11 25 0 3.3779 0.2507 
11 25 1 -9.5221 0.3850 
11 25 2 15.8062 -0.1391 
11 25 3 -2.3296 -0.1075 
11 25 4 2.5028 -0.3938 
11 25 5 2.5416 0.0040 
11 25 6 -5.2245 0.0498 
11 25 7 8.5619 0.0012 
11 25 8 -3.9900 -0.0851 
11 25 9 0.2512 -0.0640 
11 25 10 7.1187 0.4195 
11 27 0 12.5318 -0.1438 
11 27 1 -10.1809 -0.0370 
11 27 2 12.7544 -0.1779 
11 27 3 3.5137 -0.1574 
11 27 4 8.9816 0.0486 
11 27 5 9.3523 0.4254 
11 27 6 -4.4966 0.1112 
11 27 7 -4.0439 -0.1987 
11 27 8 -11.8944 0.3230 
11 29 0 9.5830 0.1405 
11 29 1 -2.0352 -0.2320 
11 29 2 4.2651 0.0047 
11 29 3 4.9703 -0.1264 
11 29 4 8.4602 -0.0158 
11 29 5 8.3427 -0.0127 
11 29 6 1.9188 -0.2604 
11 31 0 -7.0521 0.1563 
11 31 1 15.6005 -0.3653 
11 31 2 -0.5809 -0.1451 
11 31 3 -0.7365 -0.7251 
12 0 0 -15.7294 1.0150 
12 0 1 -14.4020 -0.0112 
12 0 2 63.2199 1.0265 
12 0 3 -24.9667 -0.0055 
12 0 4 -4.7983 -1.9813 
12 0 5 -7.7227 -3.3742 
12 0 6 -1.7751 -0.5455 
12 0 7 -19.4291 2.3662 
12 0 8 -24.0167 2.9218 
12 0 9 -5.2618 -0.6050 
12 0 10 -19.6987 -0.6979 
12 0 11 0.0577 0.4286 
12 0 12 -23.4263 -0.7438 
12 0 13 27.8231 -0.4471 
12 0 14 15.3744 -0.8384 
12 0 15 -1.5452 1.4442 
12 0 16 -8.4277 -0.5614 
12 0 17 -23.8995 -0.8079 
12 2 0 8.5904 0.0708 
12 2 1 -51.6734 0.2702 
12 2 2 -2.1269 -0.5227 
12 2 3 0.8019 -0.9748 
12 2 4 -7.3587 0.4316 
12 2 5 -4.2941 1.4624 
12 2 6 -11.0287 0.5895 
12 2 7 0.7283 -1.3336 
12 2 8 -10.3381 -0.8293 
12 2 9 4.1021 -0.2013 
12 2 10 -13.5566 0.7262 
12 2 11 -5.2941 0.4456 
12 2 12 -13.1079 -0.2903 
12 2 13 9.1451 -0.0091 
12 2 14 -15.7453 -0.2620 
12 2 15 -11.0993 0.3692 
12 2 16 0.7293 -0.1897 
12 2 17 -19.1978 0.1606 
12 4 0 -1.3522 -0.5753 
12 4 1 56.8962 0.5280 
12 4 2 1.2170 0.5661 
12 4 3 -2.9601 -0.0287 
12 4 4 2.0295 -0.6390 
12 4 5 -0.2231 0.0842 
12 4 6 27.3333 0.4039 
12 4 7 17.8273 0.2446 
12 4 8 29.0043 -0.1220 
12 4 9 6.6068 -0.2614 
12 4 10 9.1371 0.2417 
12 4 11 -17.9434 0.0247 
12 4 12 -4.0917 -0.1458 
12 4 13 -5.5294 -0.1417 
12 4 14 8.3819 0.1867 
12 4 15 5.7360 -0.0803 
12 4 16 2.8574 -0.4067 
12 4 17 -8.7450 -0.1522 
12 6 0 -6.6428 -0.8704 
12 6 1 -4.9228 -0.0761 
12 6 2 -31.8138 -0.1868 
12 6 3 -13.1550 0.6365 
12 6 4 1.3053 -0.0126 
12 6 5 9.3174 -0.0246 
12 6 6 -10.1554 -0.4190 
12 6 7 -16.7289 -0.0157 
12 6 8 -9.5917 0.0209 
12 6 9 -15.0625 0.1633 
12 6 10 -8.6446 0.1076 
12 6 11 -7.8499 -0.4626 
12 6 12 -19.0728 0.2732 
12 6 13 -22.2923 0.1850 
12 6 14 12.2212 0.0176 
12 6 15 -9.5399 -0.2490 
12 6 16 3.8641 0.1805 
12 8 0 -55.9930 0.1138 
12 8 1 -16.5361 -0.2387 
12 8 2 -18.2356 0.2000 
12 8 3 11.9938 0.2468 
12 8 4 6.7027 -0.1050 
12 8 5 16.8455 -0.0875 
12 8 6 -7.7728 -0.1021 
12 8 7 -21.2933 -0.0363 
12 8 8 12.3922 0.2145 
12 8 9 -20.7309 -0.0408 
12 8 10 7.7043 -0.1417 
12 8 11 -3.6452 -0.1111 
12 8 12 -14.7244 0.1208 
12 8 13 3.1212 -0.0732 
12 8 14 7.8785 0.0406 
12 8 15 -14.1443 0.1225 
12 8 16 -2.3158 -0.3685 
12 10 0 -10.5360 0.3231 
12 10 1 -31.8278 -0.2835 
12 10 2 -10.2127 0.2633 
12 10 3 -12.1172 -0.0759 
12 10 4 -9.5973 -0.0524 
12 10 5 15.9549 -0.3569 
12 10 6 -21.7137 -0.1506 
12 10 7 -20.9000 0.1927 
12 10 8 -11.0518 0.2388 
12 10 9 -13.6731 -0.1515 
12 10 10 19.3605 -0.1032 
12 10 11 -6.5823 0.0225 
12 10 12 -0.0139 0.0827 
12 10 13 -0.3195 0.2774 
12 10 14 -2.8566 -0.1696 
12 10 15 0.3741 0.0604 
12 10 16 0.4925 -0.2911 
12 12 0 2.3677 0.2761 
12 12 1 -24.6591 -0.3597 
12 12 2 -7.9618 -0.2001 
12 12 3 -6.5435 -0.3680 
12 12 4 19.4069 0.2279 
12 12 5 0.5823 0.3881 
12 12 6 12.6685 0.1221 
12 12 7 3.3663 -0.0816 
12 12 8 -13.1346 -0.3298 
12 12 9 -6.0430 -0.1335 
12 12 10 1.2977 0.0254 
12 12 11 -11.6374 0.1104 
12 12 12 -10.0186 0.0259 
12 12 13 -8.5979 -0.0089 
12 12 14 -11.8612 -0.2729 
12 12 15 -6.3600 0.2405 
12 14 0 18.9682 -0.1457 
12 14 1 13.1562 0.3132 
12 14 2 -3.5773 0.1269 
12 14 3 7.4152 -0.0263 
12 14 4 8.3222 0.0339 
12 14 5 -7.5520 0.0625 
12 14 6 -7.4316 -0.1568 
12 14 7 3.1071 0.1098 
12 14 8 -11.5497 -0.1313 
12 14 9 2.4775 0.0703 
12 14 10 16.3384 0.0047 
12 14 11 7.4201 -0.0064 
12 14 12 6.9418 0.1238 
12 14 13 -8.9731 -0.1221 
12 14 14 3.6383 0.3605 
12 14 15 4.0338 0.1385 
12 16 0 -14.6172 -0.0285 
12 16 1 -5.1437 0.1554 
12 16 2 7.0037 -0.1719 
12 16 3 15.3127 -0.0679 
12 16 4 -3.4038 -0.0953 
12 16 5 7.8789 0.3790 
12 16 6 1.3740 -0.0413 
12 16 7 -2.1089 -0.2486 
12 16 8 -11.0466 -0.0991 
12 16 9 2.2251 0.1924 
12 16 10 -12.7411 0.0756 
12 16 11 2.7469 -0.0692 
12 16 12 2.0028 0.0299 
12 16 13 -8.2710 -0.2852 
12 16 14 11.5701 0.3888 
12 18 0 18.7857 0.3079 
12 18 1 14.8299 0.1798 
12 18 2 6.4475 -0.0662 
12 18 3 -2.0098 0.1138 
12 18 4 -6.8750 -0.1436 
12 18 5 6.4626 -0.2661 
12 18 6 10.5214 -0.1124 
12 18 7 -28.4289 0.1512 
12 18 8 -11.4654 0.1948 
12 18 9 3.4065 -0.0191 
12 18 10 -0.9769 -0.1364 
12 18 11 4.3874 0.0596 
12 18 12 12.1523 0.0124 
12 18 13 5.8223 0.0702 
12 20 0 -4.2013 -0.1408 
12 20 1 -0.5003 -0.3035 
12 20 2 -2.6583 -0.0671 
12 20 3 1.9537 0.0443 
12 20 4 -6.3469 0.3126 
12 20 5 -7.9240 -0.1543 
12 20 6 26.9618 0.1340 
12 20 7 -2.8985 -0.0073 
12 20 8 -9.3578 0.0939 
12 20 9 -3.0832 -0.1276 
12 20 10 -2.9657 0.0289 
12 20 11 -3.6483 0.0760 
12 20 12 -3.6216 -0.1307 
12 22 0 -11.0553 -0.0400 
12 22 1 -1.2793 -0.0580 
12 22 2 3.3908 -0.1247 
12 22 3 -14.0999 -0.0039 
12 22 4 11.3462 0.2418 
12 22 5 -16.2726 -0.2737 
12 22 6 2.4061 0.0611 
12 22 7 -10.9979 0.0111 
12 22 8 16.0389 -0.0610 
12 22 9 -17.9393 -0.1348 
12 22 10 6.2274 -0.0046 
12 22 11 -9.8685 -0.1486 
12 24 0 -2.6564 -0.2085 
12 24 1 -11.6799 0.2225 
12 24 2 -5.8848 0.2670 
12 24 3 -16.1964 0.1508 
12 24 4 29.2672 -0.3228 
12 24 5 -4.4438 0.1492 
12 24 6 7.7813 0.1583 
12 24 7 -15.3089 0.0696 
12 24 8 4.1386 -0.0868 
12 24 9 -9.0611 -0.2000 
12 24 10 12.4800 -0.0428 
12 26 0 2.2023 0.1390 
12 26 1 -2.7461 -0.1847 
12 26 2 -9.3954 -0.2513 
12 26 3 -1.2034 0.1661 
12 26 4 -0.8554 -0.3130 
12 26 5 -10.9217 0.4382 
12 26 6 -2.7893 0.0198 
12 26 7 1.2458 -0.1014 
12 26 8 7.8046 0.0027 
12 28 0 9.1069 0.0670 
12 28 1 -0.3185 0.1693 
12 28 2 -9.1073 0.2390 
12 28 3 2.9351 -0.4590 
12 28 4 14.0062 -0.4685 
12 28 5 1.9474 0.1923 
12 28 6 -5.2697 -0.0684 
12 30 0 -1.1845 -0.0304 
12 30 1 24.0944 -0.9160 
12 30 2 -19.3656 -0.1349 
12 30 3 -0.2371 -0.6825 
12 30 4 9.5310 0.7826 
13 1 0 -7.7796 0.2742 
13 1 1 -11.0780 0.0372 
13 1 2 12.9621 0.3474 
13 1 3 5.5280 0.3305 
13 1 4 7.9679 0.3330 
13 1 5 -25.9532 0.4180 
13 1 6 -7.5198 -0.7241 
13 1 7 7.5072 0.1262 
13 1 8 12.8494 -0.0604 
13 1 9 25.2305 -0.1212 
13 1 10 3.1142 0.0460 
13 1 11 15.2295 -0.1334 
13 1 12 -21.6625 -0.0666 
13 1 13 5.6576 -0.1041 
13 1 14 7.0794 0.3130 
13 1 15 -6.1761 0.3084 
13 1 16 -2.5063 0.0906 
13 3 0 21.0462 -0.1479 
13 3 1 8.5555 0.2494 
13 3 2 10.5683 -0.2917 
13 3 3 27.0197 -0.7446 
13 3 4 9.2205 -0.1601 
13 3 5 17.2316 0.1522 
13 3 6 -9.5233 -0.3654 
13 3 7 -7.4572 -0.0250 
13 3 8 -12.8858 0.3146 
13 3 9 7.5189 0.3102 
13 3 10 -6.3386 0.0052 
13 3 11 17.2679 0.0262 
13 3 12 -18.9327 -0.4523 
13 3 13 3.0878 -0.2306 
13 3 14 3.8817 0.1821 
13 3 15 -6.4048 0.0407 
13 3 16 -1.7802 -0.0031 
13 5 0 -15.3019 0.2144 
13 5 1 14.4571 -0.4018 
13 5 2 -9.7763 0.2763 
13 5 3 5.2367 -0.1340 
13 5 4 1.2684 -0.3219 
13 5 5 -8.1081 0.1992 
13 5 6 -2.6456 0.8742 
13 5 7 -11.1107 0.0965 
13 5 8 4.1320 -0.8534 
13 5 9 2.7416 -0.4552 
13 5 10 -6.4375 0.0140 
13 5 11 11.7477 0.3697 
13 5 12 -16.6431 0.0838 
13 5 13 -6.4346 0.4840 
13 5 14 -1.4344 0.0559 
13 5 15 -5.1780 -0.1653 
13 5 16 -12.1967 0.0797 
13 7 0 -14.3229 -0.4591 
13 7 1 7.5540 0.1579 
13 7 2 27.2822 0.1510 
13 7 3 -5.9533 0.3474 
13 7 4 -4.0964 -0.1014 
13 7 5 7.4880 -0.3496 
13 7 6 -15.0606 -0.1854 
13 7 7 17.6143 0.0124 
13 7 8 18.6406 0.3950 
13 7 9 -11.8750 0.2610 
13 7 10 -6.4252 -0.2775 
13 7 11 2.3202 -0.1726 
13 7 12 -6.7728 -0.2491 
13 7 13 10.8899 -0.0955 
13 7 14 16.3346 -0.1183 
13 7 15 0.0877 0.1492 
13 7 16 9.0561 0.2345 
13 9 0 6.7466 0.0232 
13 9 1 15.1303 -0.1333 
13 9 2 4.1410 0.2192 
13 9 3 -5.6256 0.3282 
13 9 4 -24.7403 -0.1168 
13 9 5 3.8290 0.0506 
13 9 6 11.3550 0.0296 
13 9 7 0.0546 -0.2224 
13 9 8 12.2407 0.0066 
13 9 9 -14.7009 0.0737 
13 9 10 9.1107 0.1106 
13 9 11 -13.6260 -0.0386 
13 9 12 -7.1045 -0.0355 
13 9 13 -1.5820 0.1999 
13 9 14 -10.1531 0.2300 
13 9 15 -3.6414 0.1211 
13 11 0 -20.4727 0.1272 
13 11 1 9.7241 0.2667 
13 11 2 0.0093 -0.3958 
13 11 3 -15.0043 0.0330 
13 11 4 3.0136 0.0744 
13 11 5 -13.1633 -0.2066 
13 11 6 4.7467 -0.2556 
13 11 7 6.0118 0.0301 
13 11 8 3.2746 0.4338 
13 11 9 -10.0143 -0.1712 
13 11 10 -16.9913 -0.1360 
13 11 11 -13.7875 -0.1708 
13 11 12 -16.2030 0.0459 
13 11 13 7.7252 0.1660 
13 11 14 -7.9739 -0.2855 
13 11 15 13.5488 0.3887 
13 13 0 13.3773 -0.1260 
13 13 1 6.9542 0.1138 
13 13 2 -15.0703 -0.1870 
13 13 3 -16.3272 -0.1717 
13 13 4 8.3497 0.0002 
13 13 5 2.0968 0.1429 
13 13 6 -12.0455 0.2205 
13 13 7 -13.5953 -0.2593 
13 13 8 4.8333 -0.1659 
13 13 9 6.1141 -0.1060 
13 13 10 5.8356 0.0935 
13 13 11 14.4671 0.0973 
13 13 12 2.7776 0.1630 
13 13 13 -15.1956 -0.1019 
13 13 14 -15.3371 -0.1348 
13 13 15 12.7369 0.4905 
13 15 0 2.6482 0.2092 
13 15 1 6.7613 0.0651 
13 15 2 -11.1015 -0.0630 
13 15 3 8.1367 -0.2086 
13 15 4 -10.7122 -0.0370 
13 15 5 1.3939 0.2410 
13 15 6 13.5540 0.0533 
13 15 7 -3.7274 0.0094 
13 15 8 0.7644 -0.1129 
13 15 9 -7.8983 -0.0497 
13 15 10 -5.3771 -0.0457 
13 15 11 12.3987 0.2391 
13 15 12 -7.1886 -0.0806 
13 15 13 -7.7678 -0.3838 
13 15 14 -10.3614 0.3630 
13 17 0 5.7719 -0.1467 
13 17 1 -8.0431 0.0766 
13 17 2 -7.8870 0.3015 
13 17 3 -11.3149 0.0908 
13 17 4 -6.3397 -0.1069 
13 17 5 -2.5331 0.0624 
13 17 6 21.9280 -0.1687 
13 17 7 -12.5679 -0.0101 
13 17 8 5.1304 -0.0627 
13 17 9 -22.0884 0.1493 
13 17 10 -1.1849 0.0528 
13 17 11 9.8217 0.0338 
13 17 12 7.6155 -0.0227 
13 17 13 -4.9627 -0.1930 
13 19 0 -1.5260 0.2675 
13 19 1 -3.3506 -0.0488 
13 19 2 -1.0506 -0.1965 
13 19 3 7.9390 -0.0425 
13 19 4 20.1869 0.0421 
13 19 5 -4.1126 -0.1236 
13 19 6 18.1055 0.0264 
13 19 7 -0.9650 0.3999 
13 19 8 6.2156 0.0952 
13 19 9 10.6210 -0.0930 
13 19 10 5.7418 -0.0574 
13 19 11 1.2363 -0.0983 
13 19 12 -6.0168 0.1279 
13 21 0 17.9404 -0.2179 
13 21 1 4.7690 0.1681 
13 21 2 -11.1896 0.0677 
13 21 3 -9.0737 0.0211 
13 21 4 2.6435 0.1946 
13 21 5 -2.3893 -0.3048 
13 21 6 5.6479 -0.0754 
13 21 7 -2.7200 0.0795 
13 21 8 -16.1476 0.0746 
13 21 9 -7.8832 -0.0800 
13 21 10 3.9160 -0.0890 
13 21 11 -4.7909 -0.2706 
13 23 0 9.7048 -0.0457 
13 23 1 2.1953 -0.2274 
13 23 2 -1.3467 -0.1215 
13 23 3 -0.1380 0.0314 
13 23 4 4.9678 -0.0468 
13 23 5 -11.1472 -0.0744 
13 23 6 -8.1636 0.4454 
13 23 7 -7.2841 0.0201 
13 23 8 6.4719 0.0370 
13 23 9 -9.5803 -0.1004 
13 23 10 8.2099 0.1255 
13 25 0 3.8640 -0.0851 
13 25 1 1.2981 -0.0914 
13 25 2 13.3001 0.1949 
13 25 3 -0.8313 0.1054 
13 25 4 -0.1006 -0.2549 
13 25 5 -5.9957 0.0710 
13 25 6 -10.7061 -0.0516 
13 25 7 -6.0648 -0.2108 
13 25 8 8.9314 0.0930 
13 27 0 13.5979 0.0721 
13 27 1 -11.4922 -0.1037 
13 27 2 6.7979 0.3371 
13 27 3 -10.8920 0.1630 
13 27 4 8.8598 -0.2473 
13 27 5 -0.5421 0.4608 
13 27 6 2.1606 -0.2822 
13 27 7 0.9055 0.1922 
13 29 0 -0.2223 0.3907 
13 29 1 6.8757 -0.0604 
13 29 2 13.5390 -0.4880 
13 29 3 -18.1588 -0.2781 
13 29 4 2.6810 0.3589 
13 31 0 0.9909 -0.0944 
14 0 0 27.7482 2.2887 
14 0 1 -29.3077 -0.6366 
14 0 2 -1.0224 -3.3636 
14 0 3 -14.4167 -0.1198 
14 0 4 14.6488 3.6206 
14 0 5 5.3017 0.5706 
14 0 6 0.8854 -2.3735 
14 0 7 -8.1811 -2.1413 
14 0 8 -14.1688 1.8759 
14 0 9 -43.5130 2.4425 
14 0 10 31.9604 0.7261 
14 0 11 -9.9261 -1.1512 
14 0 12 0.2474 -0.3897 
14 0 13 30.0506 -1.1652 
14 0 14 -10.4666 -0.5412 
14 0 15 2.9727 0.1107 
14 0 16 -17.9993 1.0868 
14 2 0 5.3927 1.3429 
14 2 1 21.5999 0.6489 
14 2 2 -9.8739 -0.1456 
14 2 3 -0.8754 -0.6440 
14 2 4 -1.1405 0.0556 
14 2 5 1.4014 0.2912 
14 2 6 3.2985 0.6959 
14 2 7 6.9912 -0.3627 
14 2 8 6.9860 -0.6852 
14 2 9 -13.9117 -0.3943 
14 2 10 23.5354 0.3571 
14 2 11 -9.3819 0.1964 
14 2 12 0.5804 0.0302 
14 2 13 23.9283 -0.3211 
14 2 14 -6.4826 0.3726 
14 2 15 13.8920 0.1120 
14 2 16 -2.2993 -0.1196 
14 4 0 2.7007 0.4689 
14 4 1 3.7126 -0.7131 
14 4 2 2.7259 -0.3549 
14 4 3 -20.2325 -0.2042 
14 4 4 26.8916 0.0712 
14 4 5 -28.1793 -0.0259 
14 4 6 2.9702 -0.0116 
14 4 7 7.4256 0.0854 
14 4 8 6.1358 -0.1130 
14 4 9 -26.1335 0.3575 
14 4 10 28.9860 -0.0438 
14 4 11 -0.1717 -0.0163 
14 4 12 14.3239 -0.1930 
14 4 13 11.9912 0.0941 
14 4 14 7.7915 0.0778 
14 4 15 -1.0575 0.1571 
14 4 16 -0.2983 0.5726 
14 6 0 7.5810 -0.7332 
14 6 1 -2.8636 0.2587 
14 6 2 29.2673 0.5554 
14 6 3 -4.0863 0.0382 
14 6 4 34.0745 -0.6522 
14 6 5 9.4752 -0.1160 
14 6 6 24.3155 0.2074 
14 6 7 17.9024 0.5804 
14 6 8 -1.9631 -0.2917 
14 6 9 -16.0764 -0.1878 
14 6 10 21.6600 -0.4119 
14 6 11 3.5565 0.2544 
14 6 12 -0.6780 0.0885 
14 6 13 -22.9544 0.0043 
14 6 14 24.9987 -0.2183 
14 6 15 -3.8573 -0.2728 
14 8 0 -13.0142 -0.4563 
14 8 1 -31.2559 0.1484 
14 8 2 5.5753 0.2451 
14 8 3 -11.4998 0.2967 
14 8 4 -0.2708 -0.1141 
14 8 5 -15.8738 -0.1550 
14 8 6 14.6559 -0.0158 
14 8 7 -4.0038 0.1049 
14 8 8 -4.8538 0.0132 
14 8 9 -10.5802 0.1730 
14 8 10 3.2114 -0.2962 
14 8 11 -0.2167 0.0028 
14 8 12 2.0555 0.2029 
14 8 13 -12.7234 0.0276 
14 8 14 8.6944 0.2412 
14 8 15 -4.3881 -0.1332 
14 10 0 5.2086 -0.1222 
14 10 1 -27.2330 0.0778 
14 10 2 -3.6434 -0.3100 
14 10 3 -1.4789 -0.0531 
14 10 4 -14.8888 0.5745 
14 10 5 6.6352 0.2018 
14 10 6 12.8244 -0.3512 
14 10 7 3.2972 -0.5584 
14 10 8 -2.0445 0.0338 
14 10 9 -2.7490 0.1281 
14 10 10 1.2664 0.0926 
14 10 11 -12.1083 -0.1347 
14 10 12 4.5037 0.0717 
14 10 13 3.0704 -0.2317 
14 10 14 -7.0128 -0.0793 
14 10 15 0.5096 0.0924 
14 12 0 21.9281 0.3029 
14 12 1 5.6992 0.2456 
14 12 2 -11.8772 -0.2580 
14 12 3 -7.4637 -0.1507 
14 12 4 6.4013 0.1048 
14 12 5 -6.1896 -0.2327 
14 12 6 12.9842 0.1809 
14 12 7 -9.1231 0.0692 
14 12 8 -17.0540 0.1221 
14 12 9 -22.0187 -0.1519 
14 12 10 9.0575 0.1370 
14 12 11 17.4768 0.0620 
14 12 12 10.6575 0.2326 
14 12 13 4.3506 0.1778 
14 12 14 -11.8372 -0.2989 
14 14 0 14.6557 0.0929 
14 14 1 -17.5372 -0.1005 
14 14 2 -12.9468 -0.0631 
14 14 3 9.9905 -0.2741 
14 14 4 1.6428 0.1434 
14 14 5 19.5041 0.1015 
14 14 6 8.0023 -0.0321 
14 14 7 17.2533 -0.2439 
14 14 8 22.2022 0.0441 
14 14 9 -27.9808 -0.0078 
14 14 10 4.2798 -0.1239 
14 14 11 7.9747 0.1662 
14 14 12 -0.6335 -0.3301 
14 14 13 3.2153 -0.1126 
14 14 14 3.0375 0.2772 
14 16 0 1.8049 0.0234 
14 16 1 7.2970 -0.2062 
14 16 2 5.2449 0.2526 
14 16 3 5.2329 0.0016 
14 16 4 1.2339 -0.1741 
14 16 5 28.5564 0.0664 
14 16 6 -3.9875 0.2653 
14 16 7 -24.1819 0.2425 
14 16 8 16.7916 -0.1754 
14 16 9 -16.8920 -0.2758 
14 16 10 3.4749 0.0342 
14 16 11 9.0458 0.3235 
14 16 12 -6.6345 -0.0824 
14 16 13 -5.7463 0.2298 
14 18 0 6.6373 -0.2121 
14 18 1 3.6717 0.0975 
14 18 2 13.3080 0.1283 
14 18 3 -19.8187 0.0470 
14 18 4 1.1398 0.0376 
14 18 5 10.2821 0.0246 
14 18 6 21.2821 -0.2425 
14 18 7 9.6564 0.1403 
14 18 8 -1.2915 -0.0177 
14 18 9 -20.3072 0.1132 
14 18 10 4.6978 0.0189 
14 18 11 -1.8046 -0.2685 
14 18 12 -11.1044 -0.0891 
14 20 0 5.5591 -0.0709 
14 20 1 9.1386 0.0901 
14 20 2 23.7078 -0.0994 
14 20 3 -10.1028 0.1876 
14 20 4 0.3452 -0.0328 
14 20 5 -15.5641 -0.0801 
14 20 6 -6.9584 -0.0356 
14 20 7 12.0877 0.2067 
14 20 8 -11.6248 -0.0773 
14 20 9 -1.3899 -0.0333 
14 20 10 -2.8447 0.1481 
14 20 11 -12.6630 -0.3875 
14 22 0 10.5014 0.1155 
14 22 1 -20.8817 0.0337 
14 22 2 15.4495 -0.2780 
14 22 3 -16.4942 -0.0195 
14 22 4 10.3123 0.0061 
14 22 5 -12.1544 -0.0406 
14 22 6 2.4735 0.1297 
14 22 7 12.8110 -0.0071 
14 22 8 6.5873 0.1650 
14 22 9 -3.1442 0.0605 
14 22 10 14.0724 0.3873 
14 24 0 14.8034 -0.2357 
14 24 1 1.8762 -0.1895 
14 24 2 18.9898 0.2748 
14 24 3 -14.9285 0.0104 
14 24 4 14.8012 -0.0956 
14 24 5 10.8545 -0.0534 
14 24 6 12.2705 0.0849 
14 24 7 2.8169 -0.2199 
14 24 8 3.7864 -0.0225 
14 24 9 -1.8220 -0.0581 
14 26 0 -2.9557 0.2112 
14 26 1 -12.5817 -0.0834 
14 26 2 -8.5642 0.2950 
14 26 3 -6.3055 0.0110 
14 26 4 -0.3014 0.1513 
14 26 5 3.8078 -0.0214 
14 26 6 5.4285 0.1601 
14 26 7 -0.4246 0.1389 
14 28 0 -0.3644 -0.0473 
14 28 1 0.4671 -0.0166 
14 28 2 0.2230 0.5603 
14 28 3 -13.3712 0.1233 
14 28 4 4.9472 0.1152 
14 28 5 2.6431 0.0985 
14 30 0 -5.7435 0.4135 
14 30 1 -8.2387 0.8442 
15 1 0 1.3717 -0.1587 
15 1 1 21.3192 -0.2867 
15 1 2 13.8458 -0.2424 
15 1 3 3.9231 0.4607 
15 1 4 39.0487 0.6520 
15 1 5 3.5669 0.0649 
15 1 6 12.3977 -0.3071 
15 1 7 -23.0293 -0.6975 
15 1 8 2.2212 -0.3780 
15 1 9 18.0179 0.2980 
15 1 10 25.8900 0.0149 
15 1 11 -20.5134 0.3407 
15 1 12 21.9575 -0.0882 
15 1 13 -0.6137 -0.0688 
15 1 14 11.3616 -0.0266 
15 1 15 2.4162 0.3748 
15 3 0 -17.7418 0.7449 
15 3 1 5.8829 -0.1286 
15 3 2 -5.7235 -0.7021 
15 3 3 -4.9080 -0.4364 
15 3 4 -7.2417 0.7597 
15 3 5 -9.5496 0.4623 
15 3 6 11.4946 -0.2637 
15 3 7 -17.3971 -0.2511 
15 3 8 -6.7394 -0.1330 
15 3 9 8.3847 0.5518 
15 3 10 17.9441 0.0461 
15 3 11 8.9762 -0.0995 
15 3 12 20.9161 0.0518 
15 3 13 -16.8433 0.0332 
15 3 14 4.3311 0.0524 
15 3 15 0.3172 0.2823 
15 5 0 -12.4418 -0.4420 
15 5 1 -22.5959 0.0090 
15 5 2 -13.4895 1.2926 
15 5 3 -15.7038 0.1541 
15 5 4 13.8647 -0.7502 
15 5 5 -18.2173 -0.7793 
15 5 6 10.5807 0.2337 
15 5 7 -14.3532 0.8508 
15 5 8 2.8502 0.1215 
15 5 9 1.9549 -0.5809 
15 5 10 8.2742 -0.4633 
15 5 11 8.1390 0.0778 
15 5 12 11.4764 0.2342 
15 5 13 -0.4790 -0.1285 
15 5 14 3.1873 0.0319 
15 5 15 14.8113 0.3159 
15 7 0 22.3981 -0.4242 
15 7 1 -14.3320 -0.2322 
15 7 2 8.9323 -0.0602 
15 7 3 -2.5080 -0.3047 
15 7 4 -6.4093 0.2093 
15 7 5 -8.9112 0.1654 
15 7 6 -17.6471 -0.0506 
15 7 7 -6.7540 -0.1320 
15 7 8 7.2849 0.1280 
15 7 9 1.0059 -0.0703 
15 7 10 30.6404 0.1602 
15 7 11 20.5273 0.1480 
15 7 12 17.4614 0.1823 
15 7 13 13.3597 -0.0482 
15 7 14 8.6564 0.1424 
15 7 15 -7.2045 -0.0010 
15 9 0 13.2416 -0.3285 
15 9 1 -5.3923 0.0616 
15 9 2 13.7156 0.3641 
15 9 3 12.5318 -0.0275 
15 9 4 -9.9407 -0.1888 
15 9 5 10.2685 0.1472 
15 9 6 7.8105 -0.0090 
15 9 7 5.2313 -0.0696 
15 9 8 8.5412 0.0532 
15 9 9 -9.1347 -0.1566 
15 9 10 9.7580 -0.2157 
15 9 11 -12.6143 -0.2117 
15 9 12 14.2984 0.1094 
15 9 13 5.4098 -0.0789 
15 9 14 8.0642 0.3909 
15 11 0 7.5305 0.2666 
15 11 1 11.6505 0.1308 
15 11 2 6.9983 -0.4008 
15 11 3 -8.3636 -0.0949 
15 11 4 10.3639 0.1826 
15 11 5 5.6636 0.2605 
15 11 6 6.1894 -0.3142 
15 11 7 14.5794 -0.0500 
15 11 8 5.1763 -0.0735 
15 11 9 0.3388 0.3055 
15 11 10 16.7599 -0.0335 
15 11 11 -10.2483 -0.2157 
15 11 12 12.0138 0.0668 
15 11 13 13.4119 0.2448 
15 11 14 -5.4567 0.0999 
15 13 0 19.5375 0.5458 
15 13 1 -6.5826 0.0083 
15 13 2 -13.2508 -0.1066 
15 13 3 3.2017 -0.1337 
15 13 4 2.9787 -0.0638 
15 13 5 -15.1266 0.1247 
15 13 6 -7.8928 0.0299 
15 13 7 13.3772 0.1297 
15 13 8 4.6411 -0.0669 
15 13 9 -4.3052 0.0092 
15 13 10 11.1050 -0.0964 
15 13 11 -23.1567 0.1804 
15 13 12 8.5570 -0.1443 
15 13 13 -6.2139 -0.0988 
15 15 0 2.2531 0.1722 
15 15 1 6.9676 -0.2329 
15 15 2 -8.1925 0.0588 
15 15 3 3.7187 -0.0736 
15 15 4 -12.3803 -0.0422 
15 15 5 -7.7982 -0.0318 
15 15 6 6.0145 0.1055 
15 15 7 12.4703 0.0745 
15 15 8 -0.1823 0.1671 
15 15 9 -20.4607 -0.1523 
15 15 10 -6.8659 0.0097 
15 15 11 -4.4744 0.1664 
15 15 12 2.7791 -0.5006 
15 15 13 -4.9134 -0.0926 
15 17 0 -4.0887 -0.1534 
15 17 1 -12.9661 -0.1795 
15 17 2 13.6319 0.0705 
15 17 3 -11.7239 -0.1013 
15 17 4 -9.2751 0.1866 
15 17 5 -8.1836 0.0021 
15 17 6 -1.4361 0.2036 
15 17 7 7.3946 -0.2021 
15 17 8 21.1555 -0.1485 
15 17 9 0.8768 -0.1215 
15 17 10 8.2432 0.2822 
15 17 11 -8.9313 -0.0343 
15 17 12 -9.4540 -0.2377 
15 19 0 -9.9985 -0.1667 
15 19 1 -4.1304 0.2934 
15 19 2 -0.4099 0.0515 
15 19 3 -25.0904 0.0839 
15 19 4 -2.3138 -0.0012 
15 19 5 -7.8287 -0.1266 
15 19 6 3.1400 -0.0628 
15 19 7 1.4932 0.1628 
15 19 8 -17.2126 0.0138 
15 19 9 11.9547 0.0068 
15 19 10 7.8940 0.0526 
15 19 11 -10.3621 -0.2280 
15 21 0 -0.3131 0.0297 
15 21 1 0.2378 0.1059 
15 21 2 1.4800 -0.2747 
15 21 3 -13.6520 0.1695 
15 21 4 7.7529 -0.1319 
15 21 5 -11.8317 0.2717 
15 21 6 6.2320 -0.0196 
15 21 7 0.6827 0.0812 
15 21 8 -11.8987 -0.2358 
15 21 9 1.9102 -0.0176 
15 21 10 8.4014 0.3054 
15 23 0 -6.9486 0.0448 
15 23 1 2.9021 0.1174 
15 23 2 14.9928 0.2281 
15 23 3 -7.0386 -0.0155 
15 23 4 20.8564 -0.2593 
15 23 5 3.2573 0.0457 
15 23 6 4.9813 0.0343 
15 23 7 -10.4436 0.0588 
15 23 8 -6.5315 0.0694 
15 23 9 -5.5037 -0.2104 
15 25 0 3.8458 -0.2895 
15 25 1 17.8474 -0.4283 
15 25 2 10.6182 0.3121 
15 25 3 -9.4584 -0.1171 
15 25 4 0.3250 0.1943 
15 25 5 -1.2375 -0.1345 
15 25 6 1.1005 -0.1398 
15 25 7 -7.0501 0.1401 
15 27 0 0.7745 -0.1362 
15 27 1 -7.5866 0.1083 
15 27 2 20.4131 0.0722 
15 27 3 -4.7632 0.0771 
15 27 4 -1.8299 0.6916 
15 27 5 -5.4468 -0.3892 
15 29 0 7.5388 0.0786 
15 29 1 -22.5822 0.4921 
15 29 2 22.4501 -0.8909 
16 0 0 -1.1180 -1.4384 
16 0 1 -15.9705 1.2803 
16 0 2 0.6393 -3.7620 
16 0 3 -32.8188 -2.5944 
16 0 4 2.5569 -0.1222 
16 0 5 -9.4066 4.8824 
16 0 6 -1.8882 1.6254 
16 0 7 3.8614 -1.9280 
16 0 8 -5.6400 -0.8530 
16 0 9 -8.6203 0.1525 
16 0 10 1.9131 0.3553 
16 0 11 -11.1491 -0.5498 
16 0 12 18.1537 -0.0367 
16 0 13 -18.5976 -0.1046 
16 0 14 -6.7696 -0.3150 
16 0 15 -4.3890 -0.2420 
16 2 0 10.5920 0.3060 
16 2 1 22.4255 -0.2504 
16 2 2 -5.9826 -0.6646 
16 2 3 10.0072 0.8029 
16 2 4 18.2666 0.1822 
16 2 5 9.9494 0.0424 
16 2 6 1.5889 -0.6835 
16 2 7 -3.9207 -0.3032 
16 2 8 -10.5635 0.0947 
16 2 9 -14.8257 0.1526 
16 2 10 -15.8406 0.6442 
16 2 11 -11.7799 -0.0390 
16 2 12 9.8316 -0.5383 
16 2 13 -8.5369 -0.2107 
16 2 14 5.2896 0.4912 
16 2 15 -2.3378 0.2945 
16 4 0 18.1130 -0.1658 
16 4 1 -11.9049 -0.3595 
16 4 2 7.9027 0.1329 
16 4 3 -13.9061 -0.1135 
16 4 4 14.3842 0.6659 
16 4 5 17.6812 -0.0243 
16 4 6 3.1354 -0.3178 
16 4 7 -3.1353 -0.0237 
16 4 8 18.4843 0.3178 
16 4 9 -15.4255 -0.0339 
16 4 10 -7.2564 -0.2324 
16 4 11 13.2243 0.1172 
16 4 12 6.9317 0.2346 
16 4 13 -6.9584 -0.1910 
16 4 14 12.1786 -0.2286 
16 6 0 16.5466 0.1215 
16 6 1 -1.6675 -0.2251 
16 6 2 -4.2986 1.0208 
16 6 3 6.4195 0.3191 
16 6 4 1.5606 -0.2145 
16 6 5 -13.1664 -1.0114 
16 6 6 4.2339 0.1228 
16 6 7 8.7384 0.4339 
16 6 8 19.0508 0.2257 
16 6 9 -23.5048 -0.4873 
16 6 10 -0.8202 -0.1059 
16 6 11 22.2629 0.1950 
16 6 12 -1.1415 -0.0656 
16 6 13 -16.4844 0.1629 
16 6 14 8.2628 0.3843 
16 8 0 -6.9551 -0.2262 
16 8 1 -1.6890 -0.0924 
16 8 2 7.8625 0.0680 
16 8 3 -8.5652 0.0086 
16 8 4 -4.6670 -0.1093 
16 8 5 -9.8489 -0.0728 
16 8 6 7.1024 0.0164 
16 8 7 17.8747 0.0570 
16 8 8 16.1485 0.3088 
16 8 9 14.1377 -0.2162 
16 8 10 4.1998 -0.2495 
16 8 11 -7.4357 0.1686 
16 8 12 -5.9357 0.1072 
16 8 13 -18.1306 -0.2460 
16 8 14 -3.5902 -0.0892 
16 10 0 -0.7692 -0.0463 
16 10 1 8.9792 -0.0651 
16 10 2 12.3585 -0.3331 
16 10 3 10.3554 -0.0156 
16 10 4 -13.7187 -0.2185 
16 10 5 -5.9827 0.5328 
16 10 6 -14.6680 0.1027 
16 10 7 -3.8643 -0.2326 
16 10 8 -10.1823 -0.2670 
16 10 9 17.7922 0.2350 
16 10 10 23.2964 0.3420 
16 10 11 -8.5814 0.0176 
16 10 12 3.6277 -0.1159 
16 10 13 6.8979 -0.1491 
16 12 0 3.0776 0.1798 
16 12 1 5.2917 0.1235 
16 12 2 -4.0730 -0.2115 
16 12 3 0.8876 0.2205 
16 12 4 9.5541 0.1884 
16 12 5 -22.4617 0.1751 
16 12 6 27.4768 -0.3173 
16 12 7 7.8320 -0.0092 
16 12 8 -1.8659 -0.0411 
16 12 9 6.3954 0.1007 
16 12 10 -4.3391 -0.0545 
16 12 11 -9.8768 -0.2015 
16 12 12 -6.6441 -0.3465 
16 12 13 -1.9466 -0.0386 
16 14 0 2.9967 0.2753 
16 14 1 -5.2046 0.0699 
16 14 2 -1.9039 -0.1735 
16 14 3 5.4061 -0.2163 
16 14 4 4.9745 -0.0225 
16 14 5 -15.0272 0.0592 
16 14 6 4.8619 0.1014 
16 14 7 -20.1909 -0.0302 
16 14 8 -2.8166 -0.0446 
16 14 9 -13.4274 0.1536 
16 14 10 -11.8341 0.0896 
16 14 11 -2.7555 0.2329 
16 14 12 -4.4911 0.0108 
16 16 0 -8.7030 0.0048 
16 16 1 4.6339 0.0036 
16 16 2 2.6132 0.1281 
16 16 3 -26.1593 0.0856 
16 16 4 2.7545 0.0640 
16 16 5 -22.1289 -0.2077 
16 16 6 12.5608 0.1971 
16 16 7 -6.0124 -0.0166 
16 16 8 24.0127 0.0290 
16 16 9 13.9662 -0.1540 
16 16 10 2.7449 -0.0337 
16 16 11 4.6048 -0.0148 
16 16 12 -0.6418 -0.0931 
16 18 0 -12.4880 -0.1501 
16 18 1 0.3719 -0.1036 
16 18 2 34.4846 -0.0393 
16 18 3 -24.8556 -0.0592 
16 18 4 18.8961 0.0228 
16 18 5 -9.3702 -0.0945 
16 18 6 -3.9633 0.1840 
16 18 7 -3.5423 -0.0492 
16 18 8 4.7522 -0.1241 
16 18 9 16.3497 -0.0401 
16 18 10 -4.4983 -0.0049 
16 18 11 -2.5686 -0.0969 
16 20 0 6.9553 -0.0131 
16 20 1 2.3620 0.0915 
16 20 2 23.9553 0.0470 
16 20 3 -7.1853 0.1953 
16 20 4 9.0207 -0.0474 
16 20 5 -3.4092 0.0671 
16 20 6 -1.0740 0.0111 
16 20 7 3.2017 0.0628 
16 20 8 8.5569 0.0132 
16 20 9 14.2226 0.1972 
16 20 10 -11.2583 -0.1366 
16 22 0 2.2877 -0.0171 
16 22 1 -3.7847 0.1774 
16 22 2 20.3895 0.2605 
16 22 3 -16.7741 0.0760 
16 22 4 11.4638 -0.2906 
16 22 5 5.7323 0.0852 
16 22 6 2.6021 -0.1062 
16 22 7 3.5483 -0.0620 
16 22 8 8.1411 0.1770 
16 24 0 12.5097 0.0897 
16 24 1 -2.7873 -0.2995 
16 24 2 4.6628 0.0748 
16 24 3 -27.5876 -0.0814 
16 24 4 -4.8697 -0.1047 
16 24 5 -5.9496 0.2771 
16 24 6 -13.0703 -0.2933 
16 24 7 5.6061 0.1096 
16 26 0 -5.1351 -0.2280 
16 26 1 -7.9721 -0.0019 
16 26 2 7.5858 0.0128 
16 26 3 -11.8318 -0.2186 
16 26 4 2.9931 0.2244 
16 26 5 -3.4685 0.0633 
16 28 0 15.6927 -0.1776 
16 28 1 7.5987 -0.1491 
16 28 2 16.8939 -0.6964 
17 1 0 -0.9172 1.7349 
17 1 1 -10.6650 0.5090 
17 1 2 -9.2660 -0.2608 
17 1 3 -16.4398 -0.5972 
17 1 4 -1.9994 0.1684 
17 1 5 -9.1929 0.2942 
17 1 6 11.5277 -0.0802 
17 1 7 -1.9705 -0.5754 
17 1 8 -28.9937 -0.0606 
17 1 9 15.8700 -0.1556 
17 1 10 -2.1473 0.4245 
17 1 11 5.3793 0.0019 
17 1 12 -4.5191 0.0135 
17 1 13 -4.7417 0.5492 
17 1 14 2.1373 0.1232 
17 3 0 8.3593 -0.1089 
17 3 1 4.2186 -0.4042 
17 3 2 -3.3965 -0.3141 
17 3 3 -18.7480 -0.2982 
17 3 4 -13.0031 0.3284 
17 3 5 -15.5317 0.1839 
17 3 6 1.9843 0.5803 
17 3 7 8.9317 0.0876 
17 3 8 -3.4974 -0.0138 
17 3 9 4.0218 -0.3430 
17 3 10 -18.7127 0.0412 
17 3 11 4.0304 0.0176 
17 3 12 -0.0472 -0.2013 
17 3 13 -16.6814 -0.1324 
17 3 14 -5.8381 0.0672 
17 5 0 21.4713 -0.0872 
17 5 1 4.6936 0.1210 
17 5 2 17.8121 -0.2745 
17 5 3 -24.7565 0.8416 
17 5 4 6.0299 0.6339 
17 5 5 -11.4460 -0.9663 
17 5 6 -3.7849 -0.5908 
17 5 7 -6.3929 0.0593 
17 5 8 -12.5895 0.2967 
17 5 9 -6.5559 0.0095 
17 5 10 -6.6646 0.0130 
17 5 11 10.5838 0.4408 
17 5 12 -10.4166 0.0057 
17 5 13 -1.2903 0.0502 
17 5 14 -15.1467 0.0081 
17 7 0 7.2277 -0.2409 
17 7 1 -2.8756 0.1552 
17 7 2 0.9485 0.1527 
17 7 3 -6.0152 -0.1452 
17 7 4 16.3808 -0.3323 
17 7 5 20.9253 0.1352 
17 7 6 -20.2000 0.2807 
17 7 7 -12.2313 0.3710 
17 7 8 -7.8154 -0.1742 
17 7 9 -29.0961 -0.2969 
17 7 10 -3.7010 -0.2029 
17 7 11 -2.0194 0.0409 
17 7 12 -19.4148 -0.1367 
17 7 13 -5.0258 0.0740 
17 9 0 2.1578 0.0965 
17 9 1 -3.1360 -0.1549 
17 9 2 6.7364 -0.0942 
17 9 3 16.0434 0.2302 
17 9 4 -3.1370 -0.0721 
17 9 5 22.2986 -0.2324 
17 9 6 -9.1307 -0.1069 
17 9 7 -9.2670 0.1773 
17 9 8 -4.9845 -0.0387 
17 9 9 -23.7857 0.1047 
17 9 10 -3.6623 0.2073 
17 9 11 -8.4123 -0.1461 
17 9 12 11.3996 0.1115 
17 9 13 6.6869 0.2026 
17 11 0 9.1638 -0.0216 
17 11 1 9.9989 -0.0229 
17 11 2 -10.3179 0.0252 
17 11 3 -15.2390 -0.4364 
17 11 4 7.0565 0.0618 
17 11 5 -1.2671 0.5287 
17 11 6 1.8121 0.3197 
17 11 7 -7.8719 -0.1025 
17 11 8 -1.5040 -0.1853 
17 11 9 -14.9076 -0.1322 
17 11 10 8.3314 -0.0966 
17 11 11 -7.0068 -0.0568 
17 11 12 -16.9083 0.2395 
17 11 13 11.8723 -0.1158 
17 13 0 8.3423 0.1610 
17 13 1 20.7732 -0.0056 
17 13 2 0.3557 -0.1147 
17 13 3 -9.6106 0.0473 
17 13 4 22.8203 0.2804 
17 13 5 -25.7629 -0.0403 
17 13 6 6.9217 -0.1047 
17 13 7 -2.0327 -0.1423 
17 13 8 4.4220 0.1592 
17 13 9 -8.5584 -0.0384 
17 13 10 9.9760 -0.0012 
17 13 11 -7.0487 0.1563 
17 13 12 -2.1678 -0.0759 
17 15 0 -11.0023 -0.2047 
17 15 1 6.4876 0.1638 
17 15 2 11.5869 -0.1153 
17 15 3 -21.0824 -0.0129 
17 15 4 19.8471 0.1202 
17 15 5 -26.3205 0.1361 
17 15 6 1.9262 -0.0966 
17 15 7 -6.0931 -0.1531 
17 15 8 14.8668 0.0192 
17 15 9 1.6402 0.1101 
17 15 10 -0.7151 -0.1000 
17 15 11 5.4763 -0.4186 
17 17 0 -8.9964 0.1669 
17 17 1 -19.9047 -0.0118 
17 17 2 33.4262 -0.1490 
17 17 3 -16.9597 0.1482 
17 17 4 1.1707 -0.0593 
17 17 5 5.4388 -0.2902 
17 17 6 12.0200 0.0183 
17 17 7 -18.9888 0.4027 
17 17 8 -7.6224 -0.0357 
17 17 9 -7.7123 0.1402 
17 17 10 -10.7398 -0.0357 
17 19 0 -14.5550 -0.1511 
17 19 1 -15.9357 -0.1303 
17 19 2 10.8378 0.0016 
17 19 3 -2.2891 0.0581 
17 19 4 -9.7475 0.0915 
17 19 5 -8.7296 -0.0438 
17 19 6 16.4497 0.1158 
17 19 7 -6.9393 -0.1529 
17 19 8 -13.0424 -0.1138 
17 19 9 9.3361 0.3040 
17 21 0 -13.6324 0.1231 
17 21 1 -17.1285 0.1829 
17 21 2 7.9012 0.2569 
17 21 3 7.0022 -0.0488 
17 21 4 0.8465 -0.1765 
17 21 5 -2.6569 -0.1854 
17 21 6 30.0469 0.0353 
17 21 7 -3.9868 -0.2493 
17 21 8 0.6063 0.0698 
17 23 0 3.5753 -0.0594 
17 23 1 -13.6299 -0.0690 
17 23 2 13.1993 0.1816 
17 23 3 -8.8531 -0.1337 
17 23 4 -2.7142 -0.2055 
17 23 5 1.9063 0.3198 
17 23 6 -2.1768 0.2089 
17 23 7 -0.5718 -0.1823 
17 25 0 -10.3061 0.0466 
17 25 1 -7.5442 0.0884 
17 25 2 9.7711 0.0115 
17 25 3 -10.8706 0.1490 
17 25 4 14.1690 -0.2238 
17 25 5 11.6322 0.5292 
17 27 0 -4.3011 0.1336 
17 27 1 -8.5006 -0.0051 
17 27 2 13.8102 -0.8142 
17 27 3 -3.8174 -0.0939 
18 0 0 25.2861 1.8217 
18 0 1 -5.4367 -0.4134 
18 0 2 30.6026 2.2683 
18 0 3 -9.2149 -1.2278 
18 0 4 -0.3529 -2.2601 
18 0 5 3.4552 0.4627 
18 0 6 10.2426 1.9658 
18 0 7 6.6035 2.3440 
18 0 8 -4.1992 -1.4539 
18 0 9 5.8082 -0.3092 
18 0 10 4.8775 -0.3454 
18 0 11 -10.4969 -0.5660 
18 0 12 -2.9040 -1.0214 
18 0 13 -7.6048 0.4087 
18 2 0 -4.7403 0.4598 
18 2 1 -7.0402 -0.9864 
18 2 2 -8.2834 -0.4322 
18 2 3 -14.7219 0.1196 
18 2 4 -14.2311 0.7692 
18 2 5 7.9246 0.6042 
18 2 6 20.4150 -1.3050 
18 2 7 -7.2945 -0.5410 
18 2 8 6.5347 -0.0869 
18 2 9 14.5041 0.9823 
18 2 10 7.8646 0.2684 
18 2 11 -3.6457 -0.1408 
18 2 12 2.4018 -0.1948 
18 2 13 5.0663 0.1128 
18 4 0 26.7241 -0.0932 
18 4 1 -9.2551 0.5184 
18 4 2 10.1570 -0.4344 
18 4 3 28.9889 0.5771 
18 4 4 15.1138 -0.1571 
18 4 5 13.3247 -0.1535 
18 4 6 8.7191 0.3443 
18 4 7 -2.1654 0.0106 
18 4 8 9.1824 -0.2340 
18 4 9 -15.2946 -0.1524 
18 4 10 -3.9216 0.1577 
18 4 11 -1.4701 -0.1597 
18 4 12 -9.8378 -0.0372 
18 4 13 -8.3477 0.1126 
18 6 0 13.2781 -0.4432 
18 6 1 22.6174 0.2566 
18 6 2 -10.6100 -0.2450 
18 6 3 7.6732 0.0351 
18 6 4 6.7596 -0.0299 
18 6 5 -11.5552 -0.1767 
18 6 6 8.1842 0.0176 
18 6 7 7.1408 0.0575 
18 6 8 30.9922 0.4595 
18 6 9 -6.4233 -0.2454 
18 6 10 -9.8114 -0.0139 
18 6 11 -6.8313 0.1242 
18 6 12 -1.1284 -0.0544 
18 6 13 6.0506 0.0844 
18 8 0 -4.2363 0.0709 
18 8 1 24.5389 0.0592 
18 8 2 5.7481 0.4516 
18 8 3 4.5401 -0.0955 
18 8 4 13.3859 -0.2005 
18 8 5 -4.9836 -0.1408 
18 8 6 1.8071 0.1830 
18 8 7 4.2583 0.3133 
18 8 8 -2.4330 -0.1589 
18 8 9 -6.5045 -0.0906 
18 8 10 2.9640 0.2605 
18 8 11 -6.8695 -0.0578 
18 8 12 1.6364 -0.1687 
18 8 13 1.4642 0.2041 
18 10 0 -15.6642 0.3013 
18 10 1 16.9914 -0.2229 
18 10 2 -12.2367 0.2656 
18 10 3 7.0203 -0.1125 
18 10 4 -10.6002 -0.0861 
18 10 5 1.1588 -0.1352 
18 10 6 -8.8244 0.0856 
18 10 7 1.9587 0.3060 
18 10 8 9.4377 -0.0859 
18 10 9 2.9380 -0.0750 
18 10 10 7.0510 -0.1684 
18 10 11 -11.6783 -0.2938 
18 10 12 -6.9087 -0.1777 
18 12 0 2.0621 -0.0992 
18 12 1 6.7224 -0.1778 
18 12 2 1.2471 -0.1309 
18 12 3 5.5293 -0.0254 
18 12 4 23.9643 0.3647 
18 12 5 0.8695 0.2916 
18 12 6 3.5729 -0.2439 
18 12 7 3.6776 -0.2233 
18 12 8 -6.0519 0.2529 
18 12 9 3.9320 0.2193 
18 12 10 5.5985 0.1812 
18 12 11 -2.9354 -0.1408 
18 12 12 14.6746 -0.8378 
18 14 0 1.2704 -0.0182 
18 14 1 -6.8943 0.0197 
18 14 2 3.2085 -0.0937 
18 14 3 -14.7325 0.1565 
18 14 4 0.9977 -0.0705 
18 14 5 2.6084 0.1154 
18 14 6 1.4003 -0.0811 
18 14 7 -1.2944 -0.1779 
18 14 8 9.1576 0.0184 
18 14 9 -7.3438 -0.0677 
18 14 10 5.7405 -0.0362 
18 14 11 10.3657 -0.3272 
18 16 0 -2.6455 0.1369 
18 16 1 8.8829 0.1173 
18 16 2 21.9004 -0.1930 
18 16 3 -4.5872 0.0214 
18 16 4 29.1085 0.1731 
18 16 5 -4.5798 0.0721 
18 16 6 2.2008 -0.2493 
18 16 7 -15.2497 0.0190 
18 16 8 -0.9663 0.1401 
18 16 9 -5.6258 0.3104 
18 16 10 3.1835 0.2576 
18 18 0 24.0427 -0.0062 
18 18 1 12.0327 -0.0513 
18 18 2 23.3862 0.1493 
18 18 3 -7.7089 -0.0206 
18 18 4 5.8013 -0.2231 
18 18 5 -3.9726 -0.1952 
18 18 6 1.1249 0.2477 
18 18 7 -6.7274 0.1991 
18 18 8 -0.0078 -0.2464 
18 18 9 10.0696 -0.0544 
18 20 0 5.2706 0.0053 
18 20 1 -10.9839 0.1223 
18 20 2 0.9879 0.1978 
18 20 3 3.8007 -0.2404 
18 20 4 -0.3671 0.0045 
18 20 5 -0.8020 -0.1119 
18 20 6 19.6334 -0.0595 
18 20 7 -11.9351 -0.0408 
18 20 8 -5.2231 -0.2067 
18 22 0 15.4676 -0.3464 
18 22 1 -8.3645 -0.0711 
18 22 2 7.4596 0.2880 
18 22 3 -4.7412 -0.2501 
18 22 4 3.2726 -0.2359 
18 22 5 -4.4253 0.0089 
18 22 6 3.1252 0.0766 
18 22 7 1.1469 0.0389 
18 24 0 -1.6593 -0.0296 
18 24 1 -9.4286 0.3351 
18 24 2 3.4483 0.0568 
18 24 3 -10.8810 0.3393 
18 24 4 0.5667 -0.0036 
18 24 5 5.1625 -0.0226 
18 26 0 1.6014 0.0761 
18 26 1 -5.9869 -0.2590 
18 26 2 16.6216 -0.6528 
18 26 3 1.2818 0.4019 
18 28 0 -4.5642 0.4030 
19 1 0 -5.8197 -0.3342 
19 1 1 1.3313 0.2912 
19 1 2 -6.2862 0.6564 
19 1 3 6.7262 -0.0173 
19 1 4 5.1428 -0.3632 
19 1 5 9.4330 -0.2170 
19 1 6 15.0848 -0.4050 
19 1 7 14.0967 0.1279 
19 1 8 6.7764 0.0825 
19 1 9 -8.8949 0.3794 
19 1 10 -7.3529 -0.0507 
19 1 11 -20.1042 -0.4000 
19 1 12 -2.3953 0.1150 
19 1 13 5.2512 0.3952 
19 3 0 -6.6514 -0.5237 
19 3 1 8.9636 -0.1674 
19 3 2 7.5074 -0.2444 
19 3 3 -5.5129 0.5567 
19 3 4 1.3295 -0.7294 
19 3 5 -12.5641 0.1357 
19 3 6 -1.6612 0.3620 
19 3 7 3.4833 -0.0829 
19 3 8 5.4208 -0.0871 
19 3 9 2.6398 0.0631 
19 3 10 -7.3976 0.2797 
19 3 11 -6.6773 -0.3687 
19 3 12 8.6213 0.0162 
19 5 0 11.5434 0.3297 
19 5 1 -7.1262 0.1797 
19 5 2 24.2685 -0.8618 
19 5 3 -15.1924 -0.1092 
19 5 4 -0.0460 0.1048 
19 5 5 -12.1239 0.8020 
19 5 6 -3.8216 0.0360 
19 5 7 -3.4333 -0.7484 
19 5 8 -10.3130 0.0959 
19 5 9 10.2824 -0.0524 
19 5 10 -9.6688 -0.0001 
19 5 11 -6.0768 0.0838 
19 5 12 -10.7676 0.0295 
19 7 0 -23.9968 0.0024 
19 7 1 -21.2550 0.0553 
19 7 2 12.1265 0.4690 
19 7 3 -1.4905 0.1598 
19 7 4 -5.8565 -0.2946 
19 7 5 1.8154 -0.0557 
19 7 6 6.6616 0.1969 
19 7 7 -16.1663 0.1877 
19 7 8 11.6293 0.0938 
19 7 9 1.2804 -0.0727 
19 7 10 4.8741 0.1103 
19 7 11 11.1779 0.0704 
19 7 12 7.0678 -0.3028 
19 9 0 -4.0258 0.0759 
19 9 1 13.2653 0.0874 
19 9 2 -7.1478 0.0144 
19 9 3 7.5099 -0.0779 
19 9 4 -7.4469 0.3154 
19 9 5 -14.3318 -0.2129 
19 9 6 17.4851 0.0378 
19 9 7 -10.9277 -0.0404 
19 9 8 13.9125 -0.1476 
19 9 9 -2.0347 0.1594 
19 9 10 4.3205 -0.0774 
19 9 11 -7.1140 -0.0733 
19 9 12 15.6430 0.4512 
19 11 0 0.9754 -0.0179 
19 11 1 1.9710 0.0051 
19 11 2 -1.7217 0.0617 
19 11 3 -6.9054 0.0677 
19 11 4 9.6850 0.0143 
19 11 5 -18.3652 -0.3206 
19 11 6 14.4471 0.0928 
19 11 7 -2.8646 0.3395 
19 11 8 8.7923 0.0812 
19 11 9 -11.4069 -0.1313 
19 11 10 -6.9600 0.0600 
19 11 11 9.2393 0.3129 
19 13 0 9.4104 0.0581 
19 13 1 4.2336 -0.0310 
19 13 2 15.6425 -0.3626 
19 13 3 -13.6285 -0.0037 
19 13 4 11.6575 0.1116 
19 13 5 -20.3030 0.2734 
19 13 6 -4.3115 -0.0374 
19 13 7 -0.0384 -0.2378 
19 13 8 11.8004 0.0708 
19 13 9 0.2080 -0.2265 
19 13 10 3.6467 -0.0853 
19 13 11 19.0206 0.2882 
19 15 0 1.3799 0.0919 
19 15 1 -13.4199 -0.0680 
19 15 2 27.7342 -0.0325 
19 15 3 -9.4158 0.1303 
19 15 4 17.8205 -0.0616 
19 15 5 4.9253 0.1454 
19 15 6 2.8726 -0.0360 
19 15 7 5.6803 -0.0249 
19 15 8 18.3403 0.0149 
19 15 9 2.5669 0.0218 
19 15 10 -5.2209 0.1799 
19 17 0 7.1471 0.0487 
19 17 1 -24.0076 0.0527 
19 17 2 3.5678 0.0625 
19 17 3 -7.2870 0.1348 
19 17 4 -12.9238 -0.1126 
19 17 5 15.9927 -0.1565 
19 17 6 1.7648 -0.2523 
19 17 7 -4.0686 0.1560 
19 17 8 -3.6808 0.0734 
19 17 9 -2.5310 0.0694 
19 19 0 2.4396 0.0888 
19 19 1 -8.6445 -0.0021 
19 19 2 -7.7488 0.1461 
19 19 3 6.3694 -0.2032 
19 19 4 4.1848 -0.1556 
19 19 5 -1.4548 0.0076 
19 19 6 6.2460 0.1895 
19 19 7 3.4579 0.0512 
19 19 8 -5.7764 0.0282 
19 21 0 4.9083 -0.4032 
19 21 1 -1.3884 -0.1281 
19 21 2 17.2463 0.3055 
19 21 3 1.0027 -0.2253 
19 21 4 2.7867 -0.0845 
19 21 5 -30.9544 0.0085 
19 21 6 3.8827 -0.2653 
19 21 7 -4.5441 -0.1595 
19 23 0 8.0149 -0.2454 
19 23 1 -12.3713 0.1171 
19 23 2 18.2355 0.1362 
19 23 3 -5.9694 -0.0681 
19 23 4 4.3270 -0.0637 
19 23 5 -2.4197 0.2112 
19 25 0 2.2567 0.0817 
19 25 1 -9.4335 -0.0722 
19 25 2 14.0892 -0.7498 
19 25 3 1.1998 0.3576 
19 27 0 0.4137 0.5845 
20 0 0 21.0308 -2.8299 
20 0 1 10.9265 -2.5969 
20 0 2 39.2690 1.8090 
20 0 3 -24.8748 1.7293 
20 0 4 -15.7694 1.9680 
20 0 5 -3.8616 -2.4886 
20 0 6 -23.0398 -0.1455 
20 0 7 -7.6655 -0.1136 
20 0 8 -18.0446 0.7534 
20 0 9 9.3852 0.0466 
20 0 10 -3.3749 -0.1992 
20 0 11 -1.0849 0.1249 
20 0 12 9.6021 -1.1653 
20 2 0 -6.9889 1.2209 
20 2 1 -4.0172 0.0045 
20 2 2 26.0200 -0.4065 
20 2 3 11.8715 -0.8224 
20 2 4 22.9135 1.1395 
20 2 5 -7.0526 -0.2126 
20 2 6 2.9406 -0.0136 
20 2 7 -7.2313 -0.5160 
20 2 8 -16.2212 0.2699 
20 2 9 -0.2558 0.4520 
20 2 10 -12.4939 -0.1143 
20 2 11 5.7840 -0.2111 
20 2 12 -1.6147 -0.0379 
20 4 0 -3.2420 -0.7057 
20 4 1 -14.3280 -0.0984 
20 4 2 -4.6519 0.2844 
20 4 3 -8.8185 -0.2320 
20 4 4 3.4431 -0.3160 
20 4 5 1.0923 0.3888 
20 4 6 -0.8782 0.1512 
20 4 7 -0.4245 0.0077 
20 4 8 1.4921 0.0291 
20 4 9 5.2648 0.2925 
20 4 10 -7.0631 -0.2701 
20 4 11 3.3591 -0.6307 
20 4 12 1.6054 -0.0898 
20 6 0 -10.2625 0.4410 
20 6 1 -10.1478 0.4271 
20 6 2 -2.8624 -0.2202 
20 6 3 6.5864 -0.2998 
20 6 4 10.8034 -0.4867 
20 6 5 -1.9565 0.5357 
20 6 6 2.5468 0.0111 
20 6 7 -3.1142 0.2322 
20 6 8 1.1248 -0.1029 
20 6 9 -15.6548 -0.1356 
20 6 10 -2.6504 0.0985 
20 6 11 6.0129 0.3353 
20 8 0 -0.4486 -0.3590 
20 8 1 -8.7099 0.4088 
20 8 2 4.0742 0.2076 
20 8 3 -16.6538 0.0011 
20 8 4 4.7285 -0.1361 
20 8 5 -16.9194 0.2586 
20 8 6 -7.0620 0.2136 
20 8 7 -7.3446 -0.1683 
20 8 8 3.7582 -0.3008 
20 8 9 1.8998 -0.0233 
20 8 10 6.1138 -0.2655 
20 8 11 -6.0294 -0.2349 
20 10 0 -15.2703 -0.3307 
20 10 1 6.9891 -0.0431 
20 10 2 -10.5865 0.0402 
20 10 3 -10.4440 0.2340 
20 10 4 12.0449 0.1835 
20 10 5 -1.6958 -0.7304 
20 10 6 6.6201 0.1784 
20 10 7 -23.0753 0.3498 
20 10 8 3.1028 0.2605 
20 10 9 -8.0634 0.2193 
20 10 10 3.2840 -0.1648 
20 10 11 6.4822 -0.3019 
20 12 0 -5.1214 0.2289 
20 12 1 -9.4446 -0.0299 
20 12 2 3.0793 0.0190 
20 12 3 -13.0124 -0.1832 
20 12 4 -1.1411 0.0711 
20 12 5 -11.7468 -0.1953 
20 12 6 -2.7023 0.0675 
20 12 7 -13.5686 -0.0695 
20 12 8 11.6467 0.0042 
20 12 9 -7.6695 -0.2188 
20 12 10 5.0272 -0.1663 
20 14 0 17.7619 0.0271 
20 14 1 -24.8983 -0.0324 
20 14 2 -1.8841 -0.0310 
20 14 3 2.4256 0.0958 
20 14 4 5.6721 0.0209 
20 14 5 1.0846 0.1235 
20 14 6 7.9725 -0.0378 
20 14 7 -22.2991 0.0365 
20 14 8 10.5962 0.4029 
20 14 9 -27.1922 0.4798 
20 16 0 12.6296 0.0120 
20 16 1 -4.9913 -0.0286 
20 16 2 8.4625 -0.0708 
20 16 3 -8.7781 -0.0185 
20 16 4 7.9013 -0.1495 
20 16 5 -26.5189 -0.0057 
20 16 6 2.0963 -0.0792 
20 16 7 -15.4060 -0.0562 
20 16 8 5.0403 -0.0754 
20 16 9 -13.0472 -0.1606 
20 18 0 14.3640 0.1333 
20 18 1 -0.4893 0.2878 
20 18 2 1.4109 -0.2091 
20 18 3 2.6144 -0.0131 
20 18 4 13.5996 0.0587 
20 18 5 -12.4590 0.0042 
20 18 6 4.9601 -0.1758 
20 18 7 -6.8769 -0.2098 
20 18 8 16.3065 0.1997 
20 20 0 -4.1605 -0.2728 
20 20 1 -1.3196 -0.0172 
20 20 2 -1.3377 0.2040 
20 20 3 0.3938 -0.1786 
20 20 4 0.4804 -0.2147 
20 20 5 -23.2569 0.3673 
20 20 6 10.3085 0.0504 
20 22 0 3.0303 0.0607 
20 22 1 3.2773 -0.0241 
20 22 2 -0.9266 0.1323 
20 22 3 -13.9675 -0.1310 
20 22 4 8.0139 -0.2499 
20 22 5 -3.4699 0.6181 
20 24 0 -1.2991 -0.2912 
20 24 1 -2.2910 -0.0816 
20 24 2 -6.4235 -0.0705 
20 24 3 4.2905 -0.1631 
20 26 0 0.5787 0.0184 
21 1 0 -9.4765 -0.1297 
21 1 1 -12.3464 0.0289 
21 1 2 12.5254 -0.3730 
21 1 3 -23.6883 0.1748 
21 1 4 -4.5685 0.0549 
21 1 5 -6.4109 -0.6017 
21 1 6 0.8909 -0.2451 
21 1 7 7.3821 -0.0319 
21 1 8 -0.4688 0.1294 
21 1 9 -1.8121 0.3005 
21 1 10 -7.9647 0.1311 
21 1 11 4.1469 -0.0599 
21 3 0 4.9384 0.2647 
21 3 1 7.9623 -0.2768 
21 3 2 2.6012 -0.0100 
21 3 3 -7.4382 0.1260 
21 3 4 12.7809 0.8530 
21 3 5 -22.2400 0.2559 
21 3 6 -5.7021 -0.5770 
21 3 7 -1.9936 0.0471 
21 3 8 0.2355 -0.0920 
21 3 9 -0.2310 0.4012 
21 3 10 -15.4927 -0.2626 
21 3 11 -2.7408 -0.3857 
21 5 0 14.0492 0.2434 
21 5 1 -10.3396 0.2395 
21 5 2 -27.8521 0.7609 
21 5 3 0.8990 -0.9637 
21 5 4 -2.0614 -0.6113 
21 5 5 -4.1208 0.2918 
21 5 6 -0.5136 0.1722 
21 5 7 9.2306 0.5170 
21 5 8 -5.6381 -0.3930 
21 5 9 4.8163 -0.0796 
21 5 10 6.3822 0.1879 
21 5 11 16.5109 0.0402 
21 7 0 4.2232 -0.0931 
21 7 1 -0.0990 -0.2247 
21 7 2 -11.0228 0.0373 
21 7 3 14.8858 0.0327 
21 7 4 -9.3409 0.2117 
21 7 5 9.3860 0.1526 
21 7 6 8.3506 -0.1820 
21 7 7 -4.0218 -0.0271 
21 7 8 4.1140 0.0235 
21 7 9 -3.6489 0.0042 
21 7 10 -5.8452 -0.1497 
21 7 11 1.3054 -0.3925 
21 9 0 -5.3220 -0.3255 
21 9 1 -5.6144 0.2504 
21 9 2 -6.1425 0.0496 
21 9 3 7.7904 0.0085 
21 9 4 3.0630 -0.2402 
21 9 5 -2.8785 -0.1366 
21 9 6 16.0440 0.2945 
21 9 7 20.2756 -0.0664 
21 9 8 12.5453 0.1340 
21 9 9 -2.1175 0.4020 
21 9 10 10.0862 -0.1217 
21 11 0 17.0194 0.0254 
21 11 1 -11.8682 -0.3559 
21 11 2 12.4783 -0.0374 
21 11 3 14.2663 0.4990 
21 11 4 8.5346 0.0920 
21 11 5 12.5449 -0.1257 
21 11 6 11.6479 -0.1729 
21 11 7 4.9813 -0.1161 
21 11 8 8.7018 0.0619 
21 11 9 -5.1469 -0.1778 
21 11 10 6.9334 -0.0861 
21 13 0 13.3658 0.2464 
21 13 1 -16.6910 0.1208 
21 13 2 -10.6307 0.0401 
21 13 3 3.5530 -0.4297 
21 13 4 0.5105 -0.1724 
21 13 5 -0.0342 0.1530 
21 13 6 14.0062 -0.0766 
21 13 7 -3.0397 0.1055 
21 13 8 11.3963 0.0353 
21 13 9 -11.2684 -0.0989 
21 15 0 6.4460 -0.0411 
21 15 1 -17.6785 -0.3064 
21 15 2 12.2358 0.1135 
21 15 3 2.7144 -0.0821 
21 15 4 4.2287 0.1931 
21 15 5 0.0418 -0.0060 
21 15 6 17.8310 0.1948 
21 15 7 -0.9736 -0.0269 
21 15 8 19.0586 -0.7453 
21 17 0 -0.7546 -0.0298 
21 17 1 -25.4703 0.2282 
21 17 2 -5.2706 -0.3183 
21 17 3 -2.1016 -0.0949 
21 17 4 -13.0881 0.1510 
21 17 5 10.5173 -0.1796 
21 17 6 10.2296 0.0753 
21 17 7 7.6255 -0.1582 
21 19 0 -13.3389 -0.0553 
21 19 1 -1.8293 0.1788 
21 19 2 5.2221 0.0197 
21 19 3 -0.4950 0.2240 
21 19 4 -6.5433 -0.2422 
21 19 5 -2.6323 -0.0207 
21 19 6 -0.3021 0.1933 
21 21 0 -2.8162 0.0124 
21 21 1 -10.8174 0.2683 
21 21 2 0.5195 0.1526 
21 21 3 -13.9819 -0.1708 
21 21 4 10.4040 -0.6135 
21 21 5 5.3005 0.6990 
21 23 0 -3.5838 -0.2085 
21 23 1 -11.9462 -0.2833 
21 23 2 3.4690 0.1859 
21 23 3 -15.7128 0.3802 
21 25 0 9.3985 -0.1257 
22 0 0 -4.2340 -0.5557 
22 0 1 -1.8290 -1.1310 
22 0 2 5.2969 -3.9725 
22 0 3 -16.3293 3.2044 
22 0 4 8.6094 2.3016 
22 0 5 11.2860 1.0572 
22 0 6 -11.6594 -1.4384 
22 0 7 4.7993 -0.7859 
22 0 8 9.6378 0.5087 
22 0 9 19.0772 -1.0711 
22 0 10 0.5863 0.2138 
22 2 0 8.4785 -1.0849 
22 2 1 2.3858 -0.1115 
22 2 2 11.8302 -0.3883 
22 2 3 -22.2221 0.7590 
22 2 4 -3.9086 -0.6143 
22 2 5 -12.5353 -0.2814 
22 2 6 10.1023 0.1679 
22 2 7 3.6268 -0.0538 
22 2 8 -0.5602 0.4824 
22 2 9 24.7955 0.2974 
22 2 10 -0.3747 -0.1158 
22 4 0 -4.1704 0.6430 
22 4 1 -26.6292 -0.2570 
22 4 2 -15.0004 0.1263 
22 4 3 -1.3934 0.1407 
22 4 4 0.6617 0.3031 
22 4 5 10.7967 -0.4481 
22 4 6 13.4107 -0.1783 
22 4 7 18.6586 0.0529 
22 4 8 -2.5219 -0.0355 
22 4 9 2.6867 -0.0529 
22 4 10 -0.6635 -0.2412 
22 6 0 10.6799 0.1942 
22 6 1 1.6656 0.3302 
22 6 2 -4.0441 0.4715 
22 6 3 12.6150 -0.7709 
22 6 4 -10.8186 -0.1540 
22 6 5 -1.0063 0.2684 
22 6 6 0.0525 0.4739 
22 6 7 7.9084 0.2162 
22 6 8 7.7066 -0.2529 
22 6 9 -6.6168 -0.1583 
22 6 10 1.2001 -0.1091 
22 8 0 -1.2118 0.2845 
22 8 1 -26.9521 0.1735 
22 8 2 6.7253 -0.1180 
22 8 3 -13.9644 -0.1839 
22 8 4 2.3777 -0.1965 
22 8 5 -6.6263 0.0031 
22 8 6 3.4516 0.1655 
22 8 7 5.8047 0.0241 
22 8 8 -18.2311 -0.2709 
22 8 9 -14.4769 -0.0142 
22 10 0 -3.5318 -0.0799 
22 10 1 -10.3215 0.0423 
22 10 2 19.5900 -0.3451 
22 10 3 -19.9494 0.1217 
22 10 4 -5.3992 0.0054 
22 10 5 -26.8945 0.3773 
22 10 6 4.7852 -0.1576 
22 10 7 -12.7309 -0.1965 
22 10 8 -9.4302 0.1678 
22 10 9 5.0761 0.0181 
22 12 0 9.7775 -0.0023 
22 12 1 -2.0710 -0.0452 
22 12 2 1.3399 0.2337 
22 12 3 -10.8092 0.0581 
22 12 4 3.1875 -0.3407 
22 12 5 -6.8952 -0.0251 
22 12 6 2.8288 -0.1069 
22 12 7 -1.1670 0.1670 
22 12 8 10.3040 0.3186 
22 14 0 10.4629 -0.0340 
22 14 1 2.5377 -0.1524 
22 14 2 1.5268 -0.0189 
22 14 3 7.7481 -0.1695 
22 14 4 -5.0258 0.1694 
22 14 5 -10.3263 -0.0002 
22 14 6 3.6678 -0.1657 
22 14 7 -6.1803 0.0481 
22 14 8 13.0033 -0.1632 
22 16 0 17.9250 0.0756 
22 16 1 -3.3523 -0.0874 
22 16 2 5.5879 0.0281 
22 16 3 -16.7852 -0.1231 
22 16 4 -2.8865 -0.0119 
22 16 5 -0.7200 -0.4416 
22 16 6 -5.2404 0.2181 
22 16 7 -6.8854 0.5549 
22 18 0 8.9671 0.0930 
22 18 1 -16.9233 -0.0034 
22 18 2 10.2811 -0.2436 
22 18 3 -8.8060 0.3383 
22 18 4 2.8785 0.4735 
22 18 5 -2.4044 0.0433 
22 18 6 4.5192 -0.4191 
22 20 0 5.1189 -0.0079 
22 20 1 -8.3075 0.3207 
22 20 2 17.9604 0.1454 
22 20 3 -7.8743 -0.1702 
22 20 4 -1.0190 -0.0538 
22 22 0 1.1479 -0.1456
[truncated: 982,877 more chars]
